# Supplementary material for: Analysis of single nuclear chromatin accessibility reveals unique myeloid populations in human pancreatic ductal adenocarcinoma
Source: Clin Transl Med. 2024 Mar 1;14(3):e1595. doi: 10.1002/ctm2.1595 (PMC10905544; doi:10.1002/ctm2.1595)
Supplement: Supplementary file 1 — Table S1 [file CTM2-14-e1595-s007.xlsx]

## Sheet: Sheet1
p_val	avg_log2FC	cluster	gene
0	1.21465	Acinar	AASS
0	0.949377	Acinar	ABCA5
0	0.880841	Acinar	AC007368.1
0	1.14258	Acinar	AC010967.1
0	0.682513	Acinar	AC078923.1
0	0.638731	Acinar	ACADL
0	0.590666	Acinar	ADAMTS17
0	0.724844	Acinar	ADIPOR2
0	1.27957	Acinar	AL139815.1
0	0.830983	Acinar	AL159156.1
0	0.835746	Acinar	AL355612.1
0	0.947258	Acinar	AMY2A
0	0.700984	Acinar	AOX1
0	0.781273	Acinar	ARHGAP18
0	0.869987	Acinar	ARHGAP24
0	0.713574	Acinar	ARHGEF4
0	0.732963	Acinar	ATF6
0	0.627485	Acinar	B3GALNT2
0	0.673093	Acinar	BCAT1
0	0.869868	Acinar	BNIP3
0	0.423827	Acinar	BRSK2
0	0.63999	Acinar	BTG2
0	0.860163	Acinar	C2CD4B
0	0.638913	Acinar	C3orf52
0	0.828668	Acinar	CA12
0	1.45161	Acinar	CEL
0	0.566085	Acinar	CELA2A
0	0.510089	Acinar	CELA2B
0	1.49041	Acinar	CELA3A
0	1.36907	Acinar	CELA3B
0	1.0544	Acinar	CHRM3
0	0.783935	Acinar	CLPS
0	1.4566	Acinar	CPA1
0	1.61418	Acinar	CPA2
0	1.77375	Acinar	CPB1
0	0.674728	Acinar	CREB3L1
0	1.22262	Acinar	CTRB1
0	0.830167	Acinar	CTRB2
0	0.868806	Acinar	CTRC
0	1.7977	Acinar	CUZD1
0	1.16473	Acinar	DPP10
0	0.613521	Acinar	DSP
0	0.779801	Acinar	DTNA
0	0.925884	Acinar	EGF
0	0.752649	Acinar	EIF2AK3
0	1.05309	Acinar	EPB41L4B
0	0.706853	Acinar	ERN1
0	0.92052	Acinar	FAM160A1
0	0.847401	Acinar	FGFR1
0	0.961754	Acinar	FOXP2
0	0.642399	Acinar	GALNT17
0	0.919195	Acinar	GAREM1
0	0.51211	Acinar	GATA4
0	1.0859	Acinar	GATM
0	0.431128	Acinar	GNMT
0	0.748134	Acinar	GOLGA8A
0	1.01491	Acinar	GOLGA8B
0	2.10332	Acinar	GP2
0	1.33923	Acinar	GPT2
0	1.1951	Acinar	GULP1
0	0.473882	Acinar	HCN1
0	0.468158	Acinar	HPN
0	1.01915	Acinar	IFRD1
0	0.991198	Acinar	INSR
0	0.868953	Acinar	ITGA6
0	0.760158	Acinar	ITPRID2
0	0.79694	Acinar	ITSN2
0	0.427693	Acinar	KCNN2
0	1.07268	Acinar	KSR1
0	0.905959	Acinar	LGR4
0	0.564888	Acinar	LIFR
0	1.41493	Acinar	LRIG1
0	0.896898	Acinar	MAP3K5
0	1.52626	Acinar	MECOM
0	0.399245	Acinar	MIR193BHG
0	1.16465	Acinar	MIR217HG
0	0.777904	Acinar	MKNK1
0	0.513403	Acinar	MT1G
0	0.546421	Acinar	MT1X
0	0.701126	Acinar	MYRIP
0	0.528599	Acinar	NADK2
0	0.84939	Acinar	NEDD4L
0	1.02798	Acinar	NIBAN1
0	0.906986	Acinar	NR5A2
0	0.468423	Acinar	NRG4
0	0.589131	Acinar	PAIP2B
0	0.986949	Acinar	PDCD4
0	0.463265	Acinar	PDIA2
0	1.37763	Acinar	PDK4
0	0.827217	Acinar	PELI2
0	0.425051	Acinar	PEX5L
0	0.547628	Acinar	PGBD5
0	0.942086	Acinar	PGC
0	0.753487	Acinar	PGGHG
0	0.871641	Acinar	PHYHIPL
0	0.752381	Acinar	PLA2G1B
0	0.605231	Acinar	PLEKHH3
0	1.11881	Acinar	PLXNA2
0	1.63279	Acinar	PNLIP
0	1.88676	Acinar	PNLIPRP1
0	1.01339	Acinar	PPP2R2D
0	1.44532	Acinar	PRSS1
0	0.692735	Acinar	PRSS2
0	0.564698	Acinar	PSMD6
0	0.439277	Acinar	PTGER4
0	0.74968	Acinar	PTPRN2
0	0.688405	Acinar	RAPGEF1
0	1.75404	Acinar	RBPJL
0	1.28431	Acinar	REG1A
0	0.808787	Acinar	RHOBTB3
0	0.711178	Acinar	RNF144A
0	0.686229	Acinar	RRBP1
0	0.806437	Acinar	RYR2
0	0.830483	Acinar	SEL1L
0	0.842978	Acinar	SERPINI2
0	0.821639	Acinar	SIK2
0	0.927012	Acinar	SLC7A2
0	0.670581	Acinar	SORBS2
0	1.11202	Acinar	SPINK1
0	0.962914	Acinar	SYBU
0	0.934995	Acinar	TC2N
0	1.09794	Acinar	TMEM131L
0	0.970057	Acinar	TPM1
0	1.64689	Acinar	TRHDE
0	0.54087	Acinar	TUBG2
0	1.07498	Acinar	UST
0	0.74011	Acinar	XBP1
0	0.867564	Acinar	ZNF704
0	0.618687	Acinar	ZNF98
0	0.803109	ADM	ABCC3
0	0.828104	ADM	AC000061.1
0	0.648693	ADM	AC008554.1
0	0.826222	ADM	ACSM3
0	0.744154	ADM	ADAMTS9-AS2
0	0.451714	ADM	ADCY5
0	1.00118	ADM	ANXA4
0	0.578407	ADM	ATP13A4
0	0.678292	ADM	ATP1A1
0	1.18899	ADM	BICC1
0	0.792307	ADM	C6
0	0.622082	ADM	CASR
0	0.499622	ADM	CCDC198
0	0.585522	ADM	CFAP221
0	1.48337	ADM	CFTR
0	0.465034	ADM	COL18A1
0	0.703593	ADM	CTNND2
0	0.769086	ADM	DCDC2
0	0.693465	ADM	ERBB4
0	0.672514	ADM	FAM189A1
0	0.672269	ADM	FGFR2
0	0.444923	ADM	FGFR3
0	0.871073	ADM	FLRT2
0	0.921806	ADM	FRAS1
0	0.78527	ADM	GLIS3
0	0.546562	ADM	HNF1B
0	1.02684	ADM	KCNJ15
0	0.796855	ADM	KCNJ16
0	0.597516	ADM	LINC00472
0	0.628067	ADM	MAGI1
0	0.685969	ADM	MUC6
0	0.664901	ADM	NAALADL2
0	0.599929	ADM	ONECUT1
0	0.804541	ADM	PDGFD
0	1.31725	ADM	PKHD1
0	0.543209	ADM	PLEKHS1
0	0.747579	ADM	PMEPA1
0	0.554257	ADM	PRDM16
0	0.453416	ADM	PROM1
0	0.560689	ADM	RAB3IP
0	0.442432	ADM	ROCR
0	0.971423	ADM	SCTR
0	0.590514	ADM	SLC3A1
0	1.28919	ADM	SLC4A4
0	0.661116	ADM	SOX6
0	0.774486	ADM	STOX2
0	0.934536	ADM	THSD4
0	0.756804	ADM	TRABD2B
0	0.675942	ADM	WNK2
0	0.80804	Ductal	CAPN8
0	0.857386	Ductal	IL1RAPL2
0	0.719966	Ductal	KLF5
0	1.14702	Ductal	KRT19
0	0.535963	Ductal	MUC1
0	1.3525	Ductal	NRG3
0	0.927525	Ductal	TMC5
0	0.6822	Ductal	VSTM2L
0	1.04605	Ductal	WDR72
0	0.464491	Endocrine	MARCH4
0	1.10894	Endocrine	ABCC8
0	0.805624	Endocrine	ABCC9
0	0.367804	Endocrine	AC020637.1
0	0.313994	Endocrine	AC055758.2
0	1.23435	Endocrine	AC092691.1
0	0.743466	Endocrine	ADGRV1
0	0.431997	Endocrine	AF279873.3
0	0.774961	Endocrine	AFF3
0	1.19526	Endocrine	AGBL4
0	0.448022	Endocrine	AGTR1
0	0.836235	Endocrine	AL022068.1
0	0.622915	Endocrine	AL033504.1
0	0.499663	Endocrine	AL133325.3
0	0.620265	Endocrine	AL133346.1
0	0.856984	Endocrine	AL591501.1
0	0.686736	Endocrine	AMPH
0	1.02855	Endocrine	ATRNL1
0	0.371267	Endocrine	BAIAP3
0	0.448974	Endocrine	BMP5
0	1.63728	Endocrine	CACNA1A
0	0.561112	Endocrine	CACNA1B
0	1.41974	Endocrine	CACNA1C
0	1.08497	Endocrine	CACNA1D
0	1.06749	Endocrine	CACNA2D1
0	1.27802	Endocrine	CACNA2D3
0	1.03521	Endocrine	CACNB2
0	1.044	Endocrine	CADPS
0	0.491433	Endocrine	CAMK2B
0	0.40732	Endocrine	CDH10
0	0.357504	Endocrine	CELF4
0	1.12579	Endocrine	CEP126
0	0.378251	Endocrine	CHD5
0	0.485483	Endocrine	CHGB
0	0.61362	Endocrine	CHN1
0	0.815928	Endocrine	CNTN1
0	0.866074	Endocrine	CNTN5
0	1.40904	Endocrine	CNTNAP5
0	1.11656	Endocrine	CPE
0	0.773975	Endocrine	CPNE4
0	0.729221	Endocrine	CSRNP3
0	0.752681	Endocrine	DACH2
0	0.676836	Endocrine	DOCK3
0	1.53142	Endocrine	DPP6
0	0.55863	Endocrine	DPYSL3
0	1.35196	Endocrine	DSCAM
0	1.04255	Endocrine	DYNC1I1
0	0.586055	Endocrine	ELAVL4
0	0.771952	Endocrine	ENOX1
0	0.698039	Endocrine	ETV1
0	1.02164	Endocrine	FAM155A
0	1.24983	Endocrine	FGF14
0	0.96466	Endocrine	FMN2
0	0.65758	Endocrine	FYB2
0	0.494512	Endocrine	GAD2
0	0.596732	Endocrine	GCNT1
0	0.603979	Endocrine	GIPR
0	0.471861	Endocrine	GNAO1
0	0.523603	Endocrine	GNG4
0	1.35076	Endocrine	GPC6
0	0.826243	Endocrine	GRIA2
0	0.833634	Endocrine	GRIA3
0	0.646821	Endocrine	GRIK2
0	1.15646	Endocrine	HDAC9
0	0.780197	Endocrine	HMGCLL1
0	1.10066	Endocrine	HS6ST3
0	0.393462	Endocrine	ISL1
0	0.604541	Endocrine	JAKMIP2
0	1.11433	Endocrine	KCNB2
0	0.294522	Endocrine	KCNH6
0	0.504823	Endocrine	KCNH7
0	0.624138	Endocrine	KCNJ3
0	0.993877	Endocrine	KCNJ6
0	0.862216	Endocrine	KCNMA1
0	1.95997	Endocrine	KCNMB2
0	1.14978	Endocrine	KCNMB2-AS1
0	0.723841	Endocrine	KCNT2
0	0.630724	Endocrine	KIAA0319
0	0.355072	Endocrine	KIAA0408
0	0.542931	Endocrine	KIF5C
0	0.382472	Endocrine	LHFPL4
0	0.888791	Endocrine	LINC00616
0	0.802864	Endocrine	LINC00907
0	0.897416	Endocrine	LINC01146
0	0.438915	Endocrine	LINC01933
0	1.10448	Endocrine	LINC02388
0	1.0293	Endocrine	LRRTM4
0	1.31503	Endocrine	LSAMP
0	1.35045	Endocrine	MAGI2
0	0.577902	Endocrine	MAP1B
0	0.595024	Endocrine	MIR7-3HG
0	0.703009	Endocrine	MLIP
0	0.667419	Endocrine	MTMR7
0	0.804418	Endocrine	MTUS2
0	0.742464	Endocrine	MYO3A
0	0.957354	Endocrine	MYT1L
0	0.777169	Endocrine	NALCN
0	0.592161	Endocrine	NCAM1
0	0.686881	Endocrine	NEGR1
0	0.558936	Endocrine	NFASC
0	0.773293	Endocrine	NKX2-2
0	1.22013	Endocrine	NLGN1
0	0.505463	Endocrine	NMNAT2
0	1.08117	Endocrine	NOL4
0	0.620029	Endocrine	NOVA1
0	1.20944	Endocrine	NPAS3
0	0.587742	Endocrine	NPFFR2
0	1.22286	Endocrine	NRG1
0	1.47211	Endocrine	NRXN1
0	0.640722	Endocrine	NTM
0	0.379742	Endocrine	NYAP2
0	0.444395	Endocrine	OTOGL
0	0.898431	Endocrine	PAM
0	0.593369	Endocrine	PARM1
0	0.453521	Endocrine	PAUPAR
0	0.639517	Endocrine	PAX6
0	0.892351	Endocrine	PCLO
0	0.429585	Endocrine	PCSK1N
0	0.915235	Endocrine	PCSK2
0	1.01341	Endocrine	PDE10A
0	0.51333	Endocrine	PHF21B
0	0.985974	Endocrine	PLCB4
0	0.641238	Endocrine	PLCXD3
0	0.561376	Endocrine	PPM1E
0	1.04982	Endocrine	PPY
0	0.640139	Endocrine	PRUNE2
0	1.09388	Endocrine	PTPRN2
0	0.7098	Endocrine	RAB3C
0	0.680804	Endocrine	RAPGEF4
0	0.775254	Endocrine	RCAN2
0	0.464667	Endocrine	RFX6
0	1.05265	Endocrine	RGS7
0	0.612213	Endocrine	RIMBP2
0	1.70641	Endocrine	RIMS2
0	0.920828	Endocrine	RTN1
0	0.78811	Endocrine	SAMD5
0	0.599005	Endocrine	SCG5
0	0.682799	Endocrine	SCGN
0	0.888205	Endocrine	SDK1
0	0.566323	Endocrine	SGSM1
0	0.574511	Endocrine	SH3GL2
0	0.62446	Endocrine	SHISA6
0	0.838556	Endocrine	SHISAL2B
0	0.802436	Endocrine	SLC30A8
0	0.691289	Endocrine	SLC35F4
0	0.647373	Endocrine	SLC4A10
0	1.03916	Endocrine	SLC8A1
0	0.386929	Endocrine	SLC8A3
0	0.994684	Endocrine	SNAP25
0	0.807778	Endocrine	SNAP91
0	1.45207	Endocrine	SNTG1
0	0.814961	Endocrine	SNTG2
0	0.368987	Endocrine	SOGA3
0	1.23123	Endocrine	SOX5
0	1.01387	Endocrine	SPAG16
0	0.529404	Endocrine	SPTBN4
0	0.553861	Endocrine	SRRM3
0	0.863495	Endocrine	ST18
0	1.04529	Endocrine	STXBP5L
0	0.337757	Endocrine	SVOP
0	0.824968	Endocrine	SYT14
0	0.881062	Endocrine	SYT16
0	0.633577	Endocrine	SYT7
0	0.975211	Endocrine	TENM2
0	1.1222	Endocrine	THSD7A
0	1.48148	Endocrine	TMEM132D
0	0.906565	Endocrine	TMEM178B
0	0.298908	Endocrine	TMEM196
0	0.972233	Endocrine	TMOD1
0	0.679152	Endocrine	UNC13A
0	0.878414	Endocrine	UNC79
0	1.02077	Endocrine	UNC80
0	0.418753	Endocrine	VWA5B2
0	0.47982	Endocrine	VWDE
0	0.619191	Endocrine	XKR4
0	0.59365	Endocrine	ZNF483
0	1.03952	Endothelial	ADGRL4
0	1.08525	Endothelial	ANO2
0	0.530891	Endothelial	DIPK2B
0	0.568391	Endothelial	EGFL7
0	1.12755	Endothelial	ERG
0	1.26537	Endothelial	VWF
0	0.759813	Fibroblast	ADAMTS12
0	0.463212	Fibroblast	AEBP1
0	1.04451	Fibroblast	CDH11
0	1.30013	Fibroblast	COL1A2
0	1.2641	Fibroblast	COL3A1
0	0.854474	Fibroblast	COL5A1
0	1.40156	Fibroblast	COL6A3
0	0.899329	Fibroblast	COL8A1
0	0.873661	Fibroblast	CRISPLD2
0	0.789181	Fibroblast	DCN
0	1.00619	Fibroblast	FBN1
0	1.09899	Fibroblast	FBXL7
0	0.556959	Fibroblast	HMCN1
0	1.63462	Fibroblast	LAMA2
0	0.958289	Fibroblast	LHFPL6
0	0.495417	Fibroblast	MRVI1
0	1.26043	Fibroblast	NAV3
0	0.56084	Fibroblast	NID1
0	0.658633	Fibroblast	NOX4
0	0.844953	Fibroblast	PDGFRA
0	0.438511	Fibroblast	PDGFRB
0	0.684553	Fibroblast	PPFIA2
0	0.534756	Fibroblast	PRRX1
0	1.10957	Fibroblast	SCN7A
0	0.979011	Fibroblast	SULF1
0	0.50944	Fibroblast	ZFHX4
0	1.17013	Fibroblast	ZFPM2
0	1.10635	Myeloid	AC093895.1
0	0.557607	Myeloid	AC100849.1
0	1.03062	Myeloid	ACSL1
0	0.825265	Myeloid	AL035446.2
0	0.431044	Myeloid	AL078590.2
0	0.75963	Myeloid	AL163541.1
0	0.534273	Myeloid	AP001636.3
0	0.806316	Myeloid	APBB1IP
0	1.07187	Myeloid	ARHGAP15
0	1.02189	Myeloid	ATP8B4
0	0.885338	Myeloid	BNC2
0	1.26762	Myeloid	CD163
0	0.729977	Myeloid	CD74
0	0.478691	Myeloid	CD86
0	1.32589	Myeloid	CELF2
0	1.34064	Myeloid	CHST11
0	0.712311	Myeloid	CIITA
0	0.603697	Myeloid	CLEC7A
0	0.526255	Myeloid	CSF1R
0	0.836304	Myeloid	CSF2RA
0	0.381717	Myeloid	CSF3R
0	0.951315	Myeloid	CTSB
0	0.430643	Myeloid	CYBB
0	0.877711	Myeloid	DENND3
0	0.744735	Myeloid	DOCK11
0	0.896548	Myeloid	DOCK2
0	1.32834	Myeloid	ELMO1
0	0.676014	Myeloid	ENTPD1
0	0.875213	Myeloid	F13A1
0	0.760896	Myeloid	FAR2
0	0.531966	Myeloid	FCGR2A
0	0.556046	Myeloid	FGD2
0	0.663439	Myeloid	FLI1
0	0.878037	Myeloid	FYB1
0	0.688975	Myeloid	GNB4
0	0.56083	Myeloid	GPR183
0	0.559356	Myeloid	HAVCR2
0	0.74243	Myeloid	HCLS1
0	0.401649	Myeloid	HLA-DMB
0	0.590637	Myeloid	HLA-DPB1
0	0.626773	Myeloid	HLA-DQB1
0	0.512123	Myeloid	HLA-DRA
0	0.922272	Myeloid	HLA-DRB1
0	0.545726	Myeloid	HLA-DRB5
0	0.599021	Myeloid	IGSF21
0	0.795436	Myeloid	INPP5D
0	1.04111	Myeloid	IRAK3
0	0.863286	Myeloid	ITGAX
0	0.5537	Myeloid	KLHL6
0	0.769121	Myeloid	KYNU
0	0.640747	Myeloid	LAPTM5
0	0.727135	Myeloid	LCP2
0	0.728234	Myeloid	LNCAROD
0	0.341733	Myeloid	LY86
0	0.828899	Myeloid	MAP3K8
0	0.91685	Myeloid	MEF2C
0	0.484825	Myeloid	MEIKIN
0	1.00589	Myeloid	MERTK
0	0.758689	Myeloid	MFSD1
0	0.99662	Myeloid	MRC1
0	0.476203	Myeloid	MS4A4A
0	0.638694	Myeloid	MS4A4E
0	0.998636	Myeloid	MS4A6A
0	0.628378	Myeloid	MS4A7
0	0.958388	Myeloid	MSR1
0	0.584758	Myeloid	MYO1F
0	0.536021	Myeloid	NCKAP1L
0	0.75119	Myeloid	OLR1
0	0.693756	Myeloid	PADI2
0	0.770163	Myeloid	PALD1
0	0.532946	Myeloid	PARVG
0	0.69139	Myeloid	PDE4B
0	0.973738	Myeloid	PIK3R5
0	1.46115	Myeloid	PLXDC2
0	0.764827	Myeloid	PREX1
0	0.985903	Myeloid	PTPRC
0	1.20995	Myeloid	RAB31
0	1.36317	Myeloid	RGS1
0	0.605926	Myeloid	RIN3
0	0.734291	Myeloid	RNASET2
0	0.966128	Myeloid	RNF144B
0	0.96789	Myeloid	SAMSN1
0	1.05904	Myeloid	SFMBT2
0	0.761894	Myeloid	SLA
0	1.20256	Myeloid	SLC11A1
0	1.36403	Myeloid	SLC1A3
0	1.03855	Myeloid	SLCO2B1
0	0.867526	Myeloid	SMAP2
0	1.05998	Myeloid	SRGAP2
0	0.78744	Myeloid	SRGAP2B
0	1.05795	Myeloid	SRGN
0	1.33047	Myeloid	TBXAS1
0	0.610382	Myeloid	TFEC
0	0.569344	Myeloid	THEMIS2
0	1.15024	Myeloid	TLR2
0	0.614092	Myeloid	TRPM2
0	0.499366	Myeloid	WDFY4
0	1.21618	Myeloid	ZEB2
0	0.542099	Myeloid	ZNF804A
0	1.19092	T	AOAH
0	0.855657	T	APBA2
0	1.13381	T	ARHGAP15
0	0.803243	T	BCL11B
0	0.746769	T	CAMK4
0	0.47932	T	CD2
0	0.665358	T	CD247
0	0.783755	T	CD69
0	1.10874	T	CD96
0	1.11662	T	CELF2
0	0.926178	T	CYTIP
0	0.849131	T	DOCK10
0	0.726974	T	EMB
0	0.97174	T	ETS1
0	0.622071	T	GRAP2
0	1.10773	T	IKZF1
0	0.598514	T	IKZF3
0	0.835713	T	IL7R
0	0.610871	T	ITGA4
0	0.776902	T	ITK
0	0.454743	T	KLRC1
0	0.54821	T	KLRK1
0	0.563351	T	LCP1
0	0.84768	T	LINC01934
0	0.579546	T	PPP1R16B
0	0.690636	T	PRKCB
0	1.19733	T	PTPRC
0	0.382823	T	PYHIN1
0	0.603482	T	RHOH
0	0.718339	T	RUNX3
0	0.949756	T	SKAP1
0	0.443191	T	SLAMF6
0	0.740138	T	SLFN12L
0	1.0239	T	SYTL3
0	1.16292	T	THEMIS
5.16817e-308	0.475811	ADM	SOX9-AS1
1.31032e-307	0.357141	Endocrine	RBFOX3
1.38589e-307	0.649876	ADM	MTSS1
2.0976e-307	0.604616	Acinar	COPB2
2.86447e-307	0.472207	ADM	SLC17A4
4.82792e-307	0.983645	T	FYN
6.57865e-307	0.39993	Acinar	SLC1A2
2.13952e-306	0.655135	ADM	AUTS2
3.36756e-306	0.331921	Myeloid	HLA-DQA1
1.13387e-305	0.881978	Endocrine	MAP2
9.00291e-305	0.435995	Myeloid	ADAP2
9.93958e-305	0.575439	Acinar	KIAA1549
1.50094e-304	0.720089	Acinar	FUT8
2.39454e-304	0.926171	Endocrine	MEIS2
3.2646e-304	0.601544	Acinar	VAV2
5.47535e-304	0.748046	Endocrine	ANKS1B
1.06979e-303	0.748757	Acinar	ERO1B
1.12879e-303	0.625149	Acinar	LMO3
1.05934e-302	0.557202	ADM	AC104035.1
1.23989e-302	0.589759	ADM	WWTR1
1.805e-302	0.72977	Acinar	ATP8A1
4.08392e-302	0.47092	Myeloid	TNFRSF1B
3.70501e-301	0.686771	ADM	PDE3A
4.40201e-301	0.346739	Endocrine	GPR158
9.54783e-301	0.69493	Acinar	CREB3L2
1.68106e-300	1.05851	Myeloid	SLC8A1
4.08713e-300	0.494919	Myeloid	TYMP
4.25737e-300	0.608414	Acinar	GTF2E2
6.63586e-300	0.528223	Endocrine	STXBP5-AS1
3.3015e-299	0.710659	Fibroblast	THBS2
5.17585e-299	0.663258	ADM	TTN
2.52364e-298	0.586803	Fibroblast	FBLN1
4.47277e-298	0.736771	Fibroblast	INHBA
5.20132e-298	0.292959	Myeloid	SIGLEC1
7.90987e-298	0.437221	ADM	SV2B
1.99679e-297	0.440459	ADM	LINC00671
2.25784e-297	0.314444	Myeloid	STAB1
2.94459e-297	0.32733	Acinar	P2RX1
3.63695e-297	0.737644	Acinar	FMO5
4.09324e-297	0.558909	ADM	DZIP1
5.30026e-297	0.554065	ADM	EPB41L4A
1.12485e-296	0.357018	Endocrine	SPTB
3.12303e-296	0.772034	Acinar	AMY2B
4.08069e-296	0.795848	Myeloid	DOCK10
5.55641e-296	0.483985	Fibroblast	NHSL2
1.52148e-295	0.549049	ADM	ITGB8
2.34492e-295	0.39143	Acinar	CLDN10-AS1
3.72176e-295	1.16576	Fibroblast	COL5A2
7.8272e-295	1.00768	Ductal	THSD4
2.05665e-294	0.468653	Acinar	WDR13
1.26604e-293	0.339005	Myeloid	EMILIN2
3.74378e-293	1.05016	Fibroblast	KCND2
5.77964e-293	0.561369	Fibroblast	ZNF521
8.60575e-293	0.404375	Fibroblast	MOXD1
1.082e-292	0.468458	Acinar	PAPPA
3.99608e-292	0.283396	Endocrine	ARX
1.10374e-291	0.68696	Acinar	GRB10
2.36835e-291	0.580663	Myeloid	FAM49A
4.69386e-291	1.01835	Ductal	SHROOM3
6.56383e-291	0.587507	Acinar	ARRB1
8.19202e-291	0.437406	Fibroblast	SRPX
2.62001e-290	0.257665	Endocrine	CACNA2D2
1.1506e-289	0.321361	T	LINC00426
1.44929e-289	0.294695	Acinar	OR8D4
2.18524e-289	0.570318	ADM	KIAA1217
1.12472e-288	0.692978	Acinar	CATSPERB
1.26621e-288	0.461536	ADM	VEPH1
1.31365e-288	0.393383	Fibroblast	HAND2
5.91268e-288	0.328738	Myeloid	TM6SF1
1.39052e-287	0.595585	Acinar	PWRN1
6.275e-287	0.776798	Ductal	SLC5A1
6.62449e-287	0.487807	Acinar	TRAF5
9.19566e-287	0.547051	ADM	BMPR1B
1.0464e-286	0.298396	Acinar	SLC38A5
6.52077e-286	0.289032	T	LCK
1.66987e-285	0.550612	Acinar	TMPRSS2
5.05722e-285	0.649127	Fibroblast	FAP
6.76692e-285	0.606223	Endocrine	MARK1
7.07751e-285	0.532956	ADM	FARP1
6.3568e-284	1.06944	Myeloid	FMN1
7.91123e-284	0.734625	Endocrine	GNAI1
1.47262e-283	0.433576	ADM	SCNN1A
1.50448e-283	0.762919	Fibroblast	C7
2.96087e-283	0.492466	ADM	FXYD2
3.61339e-283	0.73868	Acinar	RNF38
3.65482e-283	0.362079	Endocrine	CA10
6.27087e-283	0.46732	Acinar	BICDL2
7.39034e-283	0.604611	Acinar	DENND5A
9.12537e-283	0.579843	T	CD53
2.52813e-282	0.611687	Acinar	AC002451.1
4.21605e-282	0.675499	Ductal	LIPH
1.53267e-281	0.49195	Fibroblast	EDNRA
9.3909e-281	0.330514	Endocrine	G6PC2
3.97417e-280	1.1435	Myeloid	FRMD4A
4.31128e-280	0.670513	Endothelial	EMCN
1.25643e-279	0.818284	Fibroblast	CHSY3
1.27561e-279	0.400401	Acinar	FUT9
1.50583e-279	0.473833	T	CXCR4
1.51264e-279	0.655354	Acinar	CMTM8
3.21243e-279	0.397848	Endothelial	PCAT19
1.71842e-278	0.453727	Myeloid	PECAM1
5.47884e-278	0.87319	T	STAT4
9.82464e-278	0.704339	Acinar	PLCB1
1.0176e-277	0.57576	ADM	NR6A1
1.56761e-277	0.589876	Acinar	FAM3C
1.96964e-277	0.26104	Myeloid	SPI1
2.91512e-277	0.688107	T	FYB1
4.82468e-277	0.687453	Fibroblast	GLI3
7.37249e-277	0.64528	Acinar	FAM13A
8.2224e-277	0.813584	Myeloid	GNA13
2.55968e-276	0.529236	Myeloid	CD53
3.60031e-276	0.36052	T	TRAF3IP3
6.76016e-276	0.687121	Acinar	JADE1
6.36552e-275	0.361445	Endocrine	RAB26
1.33634e-274	0.617291	Fibroblast	CLMP
1.40628e-274	0.527857	Endocrine	LINC00882
4.91375e-274	0.785646	Endocrine	MAPK10
7.69535e-274	0.574311	ADM	PRKCA
1.14536e-273	0.275994	Myeloid	MNDA
1.2349e-273	0.381211	Endocrine	PWRN4
3.53739e-273	0.484916	Fibroblast	GFPT2
4.85503e-273	0.5374	T	SCML4
5.32916e-273	0.52735	Ductal	SLC22A3
1.31365e-272	0.678523	Endothelial	ADGRF5
1.42382e-272	0.332816	ADM	ALKAL2
2.28304e-272	0.643559	Acinar	GALNT2
2.83853e-272	0.294438	Acinar	AC084375.1
3.06026e-272	0.495883	ADM	AP002989.1
2.20111e-271	0.860646	Endocrine	ERO1B
2.71337e-271	0.535613	Endocrine	EML6
1.96141e-270	0.603068	Fibroblast	SGCD
2.47705e-270	0.39879	Acinar	ALDH1L2
4.55208e-270	0.475185	Myeloid	FMNL3
6.87831e-270	0.370153	Endocrine	SCN2A
1.0741e-269	0.577014	Fibroblast	EPHA3
1.32319e-269	0.51806	ADM	EHF
1.67634e-269	0.350859	ADM	HOGA1
1.6796e-269	0.428154	Endocrine	MAPK4
2.69113e-269	0.452292	ADM	PPARGC1A
2.70301e-269	0.73437	Myeloid	MARCH11
6.32419e-269	0.387472	Endocrine	PPP1R14C
6.28712e-268	0.499904	Acinar	ULK1
1.34411e-267	0.573524	Endocrine	DEPTOR
1.38507e-267	0.332975	Acinar	MYC
2.676e-267	0.510463	Myeloid	A2M
5.23274e-267	0.602541	ADM	AC019117.1
1.38343e-266	0.474471	Ductal	ID1
1.64381e-266	0.41099	Acinar	FGL1
1.73931e-266	0.324179	Myeloid	HCK
3.41617e-266	0.262145	Endocrine	AC016885.2
9.77561e-266	0.515774	Acinar	RGN
1.03831e-265	1.14442	Endothelial	FLT1
1.23621e-265	1.00911	Ductal	ELF3
2.59781e-265	0.386865	Endocrine	DENND2A
4.02098e-265	0.471077	Acinar	PLIN5
7.16185e-265	0.793753	Fibroblast	TENM4
8.55448e-265	0.431845	Myeloid	AXL
1.40257e-264	0.430051	Ductal	PHACTR3
1.82749e-264	0.685113	Myeloid	GK
3.66141e-264	0.405856	Acinar	SYCP2L
5.05425e-264	0.586217	Endocrine	SEMA3E
1.05616e-263	0.350392	Endocrine	LINC00535
3.03975e-262	0.489938	ADM	CCDC141
3.07195e-262	0.659005	Acinar	ROR1
5.36769e-262	0.55384	Acinar	SLC16A10
2.40206e-261	0.615618	Acinar	ABHD18
8.32281e-261	0.364704	T	ITGAL
1.40729e-260	0.654155	Acinar	MBNL2
2.19775e-259	0.509482	ADM	YAP1
5.44788e-259	0.330489	Endocrine	SCN3A
7.58662e-259	0.623898	Ductal	ITGB6
3.30886e-258	0.637895	Myeloid	FAM53B
4.24048e-258	0.694024	Myeloid	SYTL3
1.13998e-257	0.560487	ADM	POU6F2
1.76946e-257	0.64771	Endocrine	KIAA1324
1.78607e-257	0.67245	Endocrine	CD99
2.67126e-257	0.392117	Acinar	AC026167.1
7.38751e-257	0.715958	Acinar	PRICKLE2
9.75361e-257	0.317539	Myeloid	NLRP3
2.72698e-256	0.264424	Myeloid	SLC2A5
3.1964e-256	0.584118	Endocrine	GDAP1
3.86127e-256	0.279303	Endocrine	CERKL
5.68068e-256	0.357726	Endocrine	PTP4A3
1.5188e-255	0.326256	Myeloid	MAFB
1.96141e-255	0.374493	Endocrine	AC006369.1
1.34714e-254	0.620868	Acinar	RAP1GAP2
1.37071e-254	0.760896	Fibroblast	TIMP3
1.8391e-254	0.386973	Endocrine	SLCO5A1
4.10404e-254	0.51708	ADM	SH3YL1
6.8416e-254	1.14243	Myeloid	DOCK4
8.72358e-254	0.458118	Fibroblast	GLI2
1.07894e-253	0.365631	ADM	AC005208.1
1.99673e-253	0.657206	Endocrine	LINC01091
4.52243e-253	0.630567	Acinar	IGF1R
5.67799e-253	0.587861	Acinar	NRCAM
8.0023e-253	0.786073	Ductal	ONECUT2
3.87941e-252	0.283112	Fibroblast	DNM3OS
5.94946e-252	0.521729	Myeloid	ARHGAP25
6.82572e-252	0.405498	Myeloid	SAP30
7.84746e-252	0.498773	ADM	CEP70
1.06185e-251	0.282487	Myeloid	HLA-DPA1
1.11699e-251	0.944059	Ductal	EFNA5
1.1464e-251	0.306586	Acinar	SLC30A2
1.46457e-251	0.271817	Myeloid	CMKLR1
2.4075e-251	0.733296	Ductal	AC019117.2
1.15307e-250	0.501772	Ductal	MIR31HG
1.31842e-250	0.604124	ADM	ESRRG
2.08172e-250	0.581382	ADM	LINC02532
2.11266e-250	0.634334	Acinar	PAG1
1.24587e-249	0.445693	ADM	KIFC3
2.16646e-249	0.28802	Myeloid	LINC02391
2.91741e-249	0.526961	Fibroblast	IL16
3.68758e-249	0.554202	ADM	NRP1
8.72452e-249	0.30963	Myeloid	CD163L1
4.36161e-248	0.299893	Myeloid	AC078845.1
4.90153e-248	0.544783	Fibroblast	SPON1
1.09933e-247	0.40242	Fibroblast	COL16A1
1.12096e-247	0.314182	Myeloid	LY96
1.5485e-247	0.411784	Myeloid	UPP1
6.15439e-247	0.591011	Endocrine	CTNNA2
6.15971e-247	0.567287	Endocrine	TACC2
7.07732e-247	0.392013	Myeloid	GPNMB
8.69743e-247	0.378775	Acinar	PDGFA
1.71825e-246	1.15981	Endothelial	TMTC1
1.83711e-246	0.474809	ADM	GUCY1A2
1.96967e-246	0.510759	ADM	SHANK2
3.37015e-246	0.602217	Ductal	TGM2
4.75169e-246	0.491513	Myeloid	SH3TC1
1.0508e-245	0.91163	T	CHST11
3.00737e-245	0.697759	Endothelial	CLEC1A
3.33618e-245	0.357544	T	ZNF831
3.73108e-245	0.575419	Myeloid	DAGLB
5.11441e-245	0.943855	Ductal	RHEX
6.50957e-245	0.463966	T	CD226
8.21498e-245	0.251426	Acinar	SLC39A5
1.01971e-244	0.706946	Acinar	PDE4D
1.11814e-244	0.478879	Acinar	ECI2
1.15237e-244	0.555331	Acinar	KIAA1324
3.31059e-243	0.511496	Myeloid	NPL
1.69024e-242	1.16763	Endothelial	PTPRB
3.28814e-242	0.420838	Ductal	CRISP3
1.17732e-241	0.375492	Endocrine	MMP16
3.63374e-241	0.30117	Endocrine	RADX
4.25015e-241	0.253354	Endocrine	PLPPR4
5.89922e-241	0.528094	Endocrine	DZIP3
6.33981e-241	0.60521	Myeloid	IKZF1
1.05247e-240	0.941027	Ductal	AC019117.1
1.53162e-240	0.358595	Myeloid	VASH1
1.74758e-240	0.541091	Endocrine	PDZRN3
2.54006e-240	0.321612	Myeloid	GLDN
3.17089e-240	0.410944	Acinar	DUSP4
3.9152e-240	0.402177	Myeloid	CD84
6.03737e-240	0.317648	Ductal	CYP2C18
8.05961e-240	0.254709	Myeloid	FGR
4.44081e-239	0.434719	ADM	MYRFL
6.05038e-239	0.874547	Fibroblast	RUNX1T1
1.08193e-238	0.564547	ADM	PDE7A
1.48987e-238	0.446093	Acinar	F8
6.10062e-238	0.318621	Acinar	LINC02568
1.02408e-237	0.566101	ADM	MAML2
2.14728e-237	0.426043	ADM	SEMA6A
2.24177e-237	0.820937	Myeloid	SLC2A3
2.57929e-237	0.638158	Acinar	ALDH1A1
2.77147e-237	0.445748	Ductal	ANO1
5.05027e-237	0.609851	Acinar	MAT2A
9.41735e-237	0.337789	Ductal	ERN2
1.32093e-236	0.569127	ADM	CALN1
1.37354e-236	0.385461	Endocrine	EDARADD
9.34243e-236	0.314096	Endocrine	BRINP1
9.903e-236	1.05046	Myeloid	NHSL1
1.30094e-235	0.349003	Ductal	MYO7B
1.48696e-235	0.303786	Acinar	AL365226.2
3.08577e-235	0.618086	Fibroblast	ANTXR1
3.30708e-235	0.585868	T	ITGAE
1.0019e-234	0.424971	Fibroblast	KCNE4
1.05336e-234	0.454793	Endocrine	SAMD3
1.29542e-234	0.664904	Acinar	SMOC1
2.43175e-234	0.588958	Myeloid	RHBDF2
7.1953e-234	0.400637	ADM	SLC28A3
7.422e-234	0.409154	ADM	HSD17B2
1.64071e-233	0.640072	Endocrine	RPH3AL
1.75417e-233	0.529181	T	PRKCQ
2.27707e-233	1.15422	Fibroblast	BNC2
3.16694e-233	0.363132	Acinar	NUPR1
1.02112e-232	0.432385	Acinar	BACE1
1.47256e-232	0.520892	ADM	PTPRK
2.49794e-232	0.913127	Myeloid	BMP2K
3.93087e-232	0.518433	ADM	ATP1B1
1.4952e-231	0.410017	ADM	NR1H4
1.83478e-231	1.23741	Fibroblast	CALD1
1.86203e-231	0.632542	Ductal	S100A6
5.78222e-231	0.698126	Ductal	PTPRE
7.82466e-231	0.428143	Endocrine	ANK2
1.8686e-230	0.601434	Fibroblast	ADAMTS2
3.67684e-230	0.687267	Endocrine	NBEA
3.69725e-230	0.613624	Acinar	PAK3
6.32212e-230	0.496518	Acinar	SNTB1
2.09446e-229	0.524425	T	AKNA
2.2991e-229	0.444568	Myeloid	RCSD1
2.97729e-229	0.840492	Ductal	AHR
4.04437e-229	0.325818	Acinar	VLDLR
5.01683e-229	0.484942	Acinar	LINC01237
6.69436e-229	0.250081	Endocrine	MMRN1
8.38442e-229	0.303878	Myeloid	RASSF2
1.02185e-228	0.292296	Endocrine	TSPAN2
1.31587e-228	0.521627	Endocrine	ROBO1
1.43559e-228	0.695701	Endocrine	CHST9
1.8673e-228	0.267028	Endocrine	KCNC2
2.91092e-228	0.360361	Fibroblast	ITGA11
3.1123e-228	0.633528	Myeloid	PAPOLG
3.38261e-228	0.639938	Acinar	FAAH2
4.02128e-228	0.588502	Acinar	FAM107B
4.06732e-228	0.252456	Acinar	TRHDE-AS1
1.30224e-227	0.610299	Acinar	ERRFI1
1.57994e-227	0.662422	Myeloid	SYK
1.62099e-227	0.85445	Fibroblast	COL1A1
3.91388e-227	0.443821	ADM	EPB41L1
3.93694e-227	0.487763	Ductal	VNN1
6.40858e-227	0.363491	T	TMC8
1.22322e-226	0.89328	Myeloid	DOCK8
1.32334e-226	0.828541	Myeloid	ST6GAL1
1.81789e-226	0.747593	Ductal	ZFP36
3.65476e-226	0.388434	ADM	RHPN2
5.46413e-226	0.481134	Acinar	PPP2R1B
6.38038e-226	0.433368	Acinar	MT1E
1.01022e-225	0.549845	ADM	RANBP17
1.04066e-225	0.494395	Acinar	CEP164
1.09747e-225	0.756082	Myeloid	TBC1D14
1.77515e-225	0.401759	Fibroblast	ABCA8
2.8633e-225	0.480351	ADM	HOMER2
3.73301e-225	0.511782	ADM	SLC1A1
4.73625e-225	0.323	Acinar	AC011306.1
7.52588e-225	0.326187	Endocrine	VIPR1
9.49773e-225	0.73161	Myeloid	SEC14L1
1.77778e-224	0.464333	Ductal	CORO2A
1.77994e-224	0.561873	Ductal	AC107072.2
2.17271e-224	0.331732	Acinar	SLC25A15
2.76549e-224	0.263237	Acinar	AC092979.1
4.45539e-224	0.773648	Endocrine	PDE3B
7.55686e-224	0.268574	Endocrine	ASTN1
9.33912e-224	0.527845	Acinar	GMDS-DT
1.14808e-223	0.835473	Fibroblast	COL4A1
1.20142e-223	0.310138	Myeloid	C22orf34
2.52862e-223	0.535164	Fibroblast	GHR
4.11797e-223	0.391654	Fibroblast	AL445426.1
9.46562e-223	0.504236	Myeloid	ITGA4
2.9234e-222	0.499905	Acinar	PTPDC1
3.03607e-222	0.344404	Acinar	RBP1
6.34338e-222	0.376394	Acinar	LINC00923
1.75144e-221	0.261215	Endocrine	RAB3B
2.11073e-221	0.25843	Acinar	AC136475.3
2.64435e-221	0.42675	ADM	IGF2BP2
3.22839e-221	0.512338	Fibroblast	HAND2-AS1
1.8086e-220	0.663399	Endocrine	RMST
1.96732e-220	0.296088	Endocrine	KLHL1
4.09237e-220	0.915383	Myeloid	SAT1
6.25174e-220	0.432346	Myeloid	CD83
1.06396e-219	0.2906	Acinar	SLC2A14
1.0998e-219	0.260725	Endocrine	RGS22
4.17614e-219	0.262604	Myeloid	IRF8
4.82513e-219	0.474619	Myeloid	PLXNC1
4.95682e-219	0.341992	Endocrine	SPOCK3
5.70916e-219	0.333503	T	MYBL1
5.83199e-219	0.518286	Myeloid	DAB2
8.69099e-219	0.490153	Acinar	MARK3
1.2847e-218	0.556271	Myeloid	SRGAP2C
5.90781e-218	0.764073	Myeloid	REL
6.76253e-218	0.452401	T	KLRD1
1.08282e-217	0.67315	Fibroblast	COL11A1
1.17129e-217	0.469118	ADM	CLMN
1.2725e-217	0.442253	ADM	AFDN
1.52028e-217	0.600526	Acinar	ELL2
1.99752e-217	0.530661	Acinar	USP54
6.10564e-217	0.56918	ADM	CD44
6.65303e-217	0.470344	ADM	ABLIM1
8.78953e-217	0.284125	T	CD6
1.81127e-216	0.281919	Myeloid	PTPRO
2.14829e-216	0.290457	Endocrine	ACVR1C
3.9448e-216	0.755177	Myeloid	ABR
3.98785e-216	0.69034	Endocrine	CMTM8
6.15954e-216	0.368965	Endocrine	AC106795.3
9.76578e-216	0.489139	ADM	SVIL
1.1724e-215	0.567233	Endocrine	PDZD2
1.29431e-215	0.330824	Acinar	NOMO3
1.86003e-215	0.277456	Myeloid	RGS10
2.15761e-215	0.69973	Myeloid	PTK2B
2.18327e-215	0.418442	ADM	ARHGAP29
2.4378e-215	0.325585	ADM	VTCN1
2.79077e-215	0.595655	Ductal	KIAA1211
5.04786e-215	0.324547	Fibroblast	GGT5
2.95471e-214	0.504277	ADM	DUSP1
6.17038e-214	0.721184	Endocrine	TOX
7.00738e-214	0.268808	Acinar	ARMC3
9.00639e-214	0.502898	Ductal	MLPH
1.41136e-213	0.577423	Myeloid	PSTPIP2
1.4553e-213	0.658578	Fibroblast	POSTN
2.4003e-213	0.339928	Myeloid	ARRB2
2.71985e-213	0.761132	Endothelial	CYYR1
1.97648e-212	0.773911	Myeloid	MANBA
2.75361e-212	0.266173	Acinar	SLC43A1
4.04249e-212	0.341353	Fibroblast	CARMN
4.64889e-212	0.531928	Myeloid	MCTP1
5.20578e-212	0.657568	Fibroblast	LINC00578
5.89522e-212	0.330314	ADM	LHFPL3-AS2
1.07399e-211	0.282095	Endothelial	CDH5
1.15187e-211	0.637995	Endocrine	ARFGEF3
2.08571e-211	0.473964	Myeloid	LRRC8C
2.26714e-211	0.634729	Fibroblast	COL12A1
6.50037e-211	0.590225	Ductal	ABI3BP
8.58013e-211	0.353728	Ductal	TMPRSS4
4.30603e-210	0.386487	ADM	C12orf75
6.89696e-210	0.486298	Endocrine	LINC01266
1.0814e-209	0.474187	Fibroblast	COL6A2
1.10678e-209	0.401607	Acinar	DUXAP8
1.30094e-209	0.426109	Endocrine	SLC35F3
1.73705e-209	0.294258	Endocrine	PLPPR1
4.16934e-209	0.374658	Acinar	CCND2
4.85949e-209	0.419781	ADM	TMEM63A
5.41556e-209	0.257674	Endocrine	AC007563.2
9.17597e-209	0.645033	Myeloid	ALOX5
1.39677e-208	0.37729	Ductal	BCAS1
2.15483e-208	0.761552	Fibroblast	MEG8
2.28648e-208	0.390381	Myeloid	LINC01374
1.27587e-207	0.506776	Fibroblast	SVEP1
1.94308e-207	0.489971	Acinar	YBX3
2.41176e-207	0.728773	Endocrine	DLG2
2.46694e-207	0.38071	Myeloid	CPVL
3.60667e-207	0.59239	Endocrine	HDAC4
4.08428e-207	0.542264	Myeloid	OGFRL1
9.2379e-207	0.55596	Acinar	PDZD8
1.03393e-206	0.500874	ADM	LINC00511
1.61496e-206	0.534427	Endocrine	GABRB3
2.45478e-206	0.802921	Myeloid	DLEU1
3.34924e-206	0.689556	Ductal	UBC
3.95419e-206	0.393569	ADM	COL27A1
4.56674e-206	0.359721	Myeloid	ADCY7
4.96579e-206	0.480392	Endothelial	NOTCH4
1.0552e-205	0.485514	Acinar	NAA16
2.02286e-205	0.52999	Acinar	DMD
2.37756e-205	0.812311	Ductal	FOS
2.92237e-205	0.36116	Ductal	AC130456.2
3.68365e-205	0.613439	Endocrine	CNTN3
4.18829e-205	0.379102	T	SP140
4.46615e-205	0.322827	Endocrine	JAM3
9.84565e-205	0.663569	Endocrine	LIMCH1
2.32473e-204	0.488693	T	SLA
2.4295e-204	0.623717	Ductal	ARHGAP42
4.36219e-204	0.275071	T	NLRC3
4.77606e-204	0.335117	Myeloid	FMNL1
6.37285e-204	0.803372	Ductal	EPS8
6.72725e-204	0.450839	Fibroblast	LAMA4
1.01929e-203	0.520241	T	APBB1IP
3.03054e-203	0.573889	Ductal	SH3RF2
3.7228e-203	0.384565	Ductal	RELN
4.183e-203	0.350833	Endocrine	WDR17
5.1919e-203	0.503098	Endocrine	PDK3
5.21466e-203	0.650417	Endocrine	AKT3
5.75093e-203	0.46896	Acinar	AC018462.1
7.88913e-203	0.324345	Myeloid	HLA-DMA
1.58626e-202	0.270313	Myeloid	AC084871.1
1.65876e-202	0.318787	Acinar	LINC01090
1.76993e-202	0.6688	Ductal	PTPRK
2.25371e-202	0.290071	Acinar	PM20D1
2.85494e-202	0.558876	T	DOCK2
4.8453e-202	0.513649	Acinar	TLE1
5.27157e-202	0.449812	ADM	KCNQ1
5.39221e-202	0.280897	ADM	TRPV6
7.99315e-202	0.273017	Endocrine	CDH20
8.21568e-202	0.472064	Endocrine	KSR2
9.64058e-202	0.738337	Endothelial	SHANK3
1.14442e-201	0.463955	Fibroblast	MRC2
1.31063e-201	0.533859	Acinar	CNKSR3
1.90261e-201	0.541408	Endocrine	SPC25
1.92631e-201	0.880649	Myeloid	SLC16A10
2.30342e-201	0.273002	Endocrine	LRCH2
7.13485e-201	0.318364	Acinar	HS6ST2
7.94404e-201	0.35875	Myeloid	FLVCR2
9.56024e-201	0.769312	Ductal	IGF2BP2
1.29216e-200	0.387553	ADM	CASTOR3
2.30173e-200	0.624591	T	RIPOR2
3.73431e-200	0.652148	Endocrine	ARL15
7.15951e-200	0.499855	Endocrine	SLC16A12
7.83258e-200	0.79687	Myeloid	PRKAG2
1.46627e-199	0.510273	Acinar	FAR1
2.20063e-199	0.511481	Endocrine	CNKSR2
3.3415e-199	0.629526	Myeloid	DISC1
1.18261e-198	0.617794	Endocrine	XPR1
1.60169e-198	0.357521	Acinar	PBLD
2.59584e-198	0.522215	T	FLI1
3.37405e-198	0.466643	ADM	WWC1
6.15635e-198	0.444386	Acinar	EXOC4
6.73194e-198	0.765115	Ductal	DGKH
2.23165e-197	0.461365	ADM	LINC01829
3.11739e-197	0.486277	T	LCP2
3.68071e-197	0.622495	Endocrine	HIVEP3
3.91252e-197	0.475287	Myeloid	LPAR6
3.95812e-197	0.449543	ADM	EEPD1
4.45974e-197	0.494165	Acinar	RASEF
7.02849e-197	0.342232	Acinar	GPRC5C
7.4564e-197	0.635305	Endocrine	DAB1
9.43245e-197	0.640026	Myeloid	IFNGR1
1.08233e-196	0.385351	T	PBX4
1.16589e-196	0.453222	Endocrine	TENM3
1.78581e-196	0.402066	Ductal	UGT2B15
2.30259e-196	0.708265	Myeloid	TPRG1
2.53768e-196	0.360261	Acinar	CSMD3
3.25203e-196	0.382993	Ductal	AGR3
4.6251e-196	0.3779	ADM	ACSS1
5.67421e-196	0.406761	Myeloid	TMCC3
1.50825e-195	0.632293	Endocrine	STXBP5
3.59381e-195	0.818651	Fibroblast	SERPINE1
3.79959e-195	0.263909	ADM	PAQR5
5.29718e-195	0.421413	ADM	NR2F2-AS1
8.013e-195	0.457134	ADM	SLC16A7
1.60127e-194	0.49895	Ductal	UGT2B7
2.58075e-194	0.332025	Endocrine	PPP4R4
4.64705e-194	0.497768	Acinar	CYB5A
9.18368e-194	0.483477	Endocrine	SLC24A3
1.04298e-193	0.334284	Acinar	CECR2
1.07066e-193	0.371625	Endocrine	MAN1C1
2.21672e-193	0.684772	Fibroblast	ITGBL1
2.30908e-193	0.443909	Endocrine	BANK1
3.25073e-193	0.294383	Endocrine	FAM169A
1.94467e-192	0.651265	T	STK17B
2.42798e-192	0.60864	Endocrine	SNED1
2.45475e-192	0.477523	ADM	KANK1
3.11301e-192	0.475409	Acinar	DENND4A
3.9167e-192	0.340275	Endothelial	PDE2A
6.08205e-192	0.388222	Endocrine	DNAJC6
8.66054e-192	0.370726	Ductal	GPRC5A
8.81554e-192	0.486493	Acinar	RAD23B
1.06022e-191	0.605146	Ductal	FGD4
2.63545e-191	0.575433	Fibroblast	MEG3
8.39737e-191	0.414147	ADM	GRHL2
3.18817e-190	0.334121	Endocrine	FSTL5
5.46019e-190	0.621911	Myeloid	ABCA1
1.87371e-189	0.46534	Acinar	CCDC144A
3.102e-189	0.486054	Endothelial	PLVAP
5.40882e-189	0.44065	ADM	SPATS2L
1.72484e-188	0.735223	Myeloid	TCF4
1.76248e-188	0.720325	Myeloid	CEP170
1.85278e-188	0.606477	Endocrine	SNHG14
2.18321e-188	0.586601	Acinar	SDK1
2.28053e-188	0.457664	Ductal	MOGAT1
2.57702e-188	0.485751	Acinar	SPATA13
2.68103e-188	0.478783	Acinar	SND1
2.82054e-188	0.269166	Acinar	ECE2
3.92858e-188	0.304043	Endocrine	AC233976.1
4.97397e-188	0.418749	ADM	SCD5
7.52341e-188	0.750602	Fibroblast	SLIT2
9.4416e-188	0.5854	Fibroblast	PDE1A
1.48753e-187	0.325198	ADM	AJAP1
1.76487e-187	0.487021	Acinar	LARP1B
1.94364e-187	0.355482	Endocrine	KLHL3
2.51903e-187	0.4954	ADM	PLD1
2.53732e-187	0.565975	Fibroblast	DCLK1
2.94018e-187	0.710275	Myeloid	MYO5A
4.34113e-187	0.369787	ADM	PROX1
6.30666e-187	0.674141	Myeloid	OSBPL3
6.56206e-187	0.372424	Endocrine	SSX2IP
1.21947e-186	0.266286	Acinar	DGCR9
3.25922e-186	0.506036	T	PTPN22
6.19544e-186	0.414556	T	PIK3IP1
9.96158e-186	0.313834	Acinar	MARCKS
1.24785e-185	0.520778	Fibroblast	CCN2
3.6249e-185	0.475199	Myeloid	ATP6V1B2
3.77504e-185	0.452915	Acinar	ATG2B
5.89311e-185	0.388966	Endocrine	SNAP25-AS1
5.96657e-185	0.465149	Acinar	RB1CC1
6.67467e-185	0.683859	Fibroblast	ABCA6
7.58769e-185	0.758121	Fibroblast	PRR16
8.58759e-185	0.376948	Myeloid	GAB3
8.7336e-185	0.634345	Endocrine	TSC22D1
8.8262e-185	0.429234	ADM	PKP4
1.05659e-184	0.451121	Ductal	XKR9
1.22489e-184	0.278033	Endocrine	LINC01182
1.64408e-184	0.410594	Endocrine	STXBP1
3.79786e-184	0.541864	Fibroblast	ZFPM2-AS1
4.00232e-184	0.351671	Acinar	MSC-AS1
4.81694e-184	0.402981	Endocrine	EML5
8.36524e-184	0.425396	Fibroblast	ADGRD1
1.16373e-183	0.373294	Acinar	PLPP3
1.17109e-183	0.732203	Ductal	LINC01320
2.01651e-183	0.337638	Acinar	LINC02506
2.29776e-183	0.289914	Endocrine	MGAT4C
3.66371e-183	0.272811	ADM	AC009041.2
3.72318e-183	0.62407	Myeloid	MYO9B
8.3652e-183	0.392578	Myeloid	PARVB
8.97086e-183	0.431578	ADM	COBL
1.04863e-182	0.77423	Ductal	PLD1
1.43332e-182	0.405639	Endocrine	TFEB
3.41274e-182	0.760455	Ductal	CYP3A5
4.90884e-182	0.656365	Myeloid	LYN
8.46902e-182	0.356781	Endothelial	CAVIN2
1.11695e-181	0.565057	Acinar	GLUD1
1.49837e-181	0.439263	ADM	WDR72
1.76722e-181	0.3138	ADM	DNAH11
4.03426e-181	0.453033	Acinar	SLC25A36
5.25358e-181	0.504043	Myeloid	SLC9A9
6.88432e-181	0.295237	Fibroblast	LINC02268
8.07752e-181	0.60358	Endocrine	NEBL
9.36329e-181	0.8232	T	PIP4K2A
1.1809e-180	0.624023	Myeloid	LHFPL2
4.95743e-180	0.263722	Acinar	FIRRE
5.41601e-180	0.395921	Acinar	RAB40C
7.76145e-180	0.426855	ADM	TCF7L2
7.92914e-180	0.492727	ADM	ELF3
9.80628e-180	0.567588	Myeloid	SAMHD1
1.01435e-179	0.423632	Endocrine	RUNX1T1
1.41116e-179	0.357207	Acinar	AL121839.2
1.43432e-179	0.383022	Endocrine	DGKZ
2.55941e-179	0.351957	Acinar	SLC38A4
4.04313e-179	0.967221	T	PARP8
4.15699e-179	0.438053	ADM	RBPMS
4.70584e-179	0.750356	T	ANKRD44
5.24362e-179	0.600475	Myeloid	SKAP2
5.83578e-179	0.499082	Ductal	KRT7
1.15171e-178	0.434891	Ductal	CLDN4
1.28509e-178	0.75548	Myeloid	SSH2
1.31679e-178	0.407707	ADM	SYNE2
1.82497e-178	0.264972	Endocrine	SLC18A2
2.51812e-178	0.458907	Ductal	LRAT
2.90107e-178	0.413872	Fibroblast	HECW1
1.11348e-177	0.311578	Myeloid	P2RX7
1.4412e-177	0.645308	Ductal	LYPD6B
1.53356e-177	0.903701	Fibroblast	SH3RF3
1.71863e-177	0.304014	Ductal	SCEL
3.65533e-177	0.418838	Myeloid	TTYH3
7.1952e-177	0.523417	Myeloid	LPCAT2
1.22021e-176	0.619069	Ductal	RERG
1.92544e-176	0.366129	Myeloid	ST8SIA4
8.44401e-176	1.39539	Endothelial	SPARCL1
9.92987e-176	0.357618	Endocrine	ADGRB3
1.16375e-175	0.317822	Acinar	TAF4B
1.206e-175	0.45694	Endocrine	ABAT
1.28769e-175	0.317767	Endocrine	ALPK3
1.33054e-175	0.357081	Myeloid	ESR1
2.82908e-175	0.530341	Endocrine	TTC3
3.47428e-175	1.23859	Fibroblast	FN1
5.10368e-175	0.347306	Myeloid	KCNAB2
6.49284e-175	0.512876	Endocrine	SEC24D
7.19764e-175	0.682795	Myeloid	ACER3
1.08678e-174	0.368866	ADM	SCN9A
1.38441e-174	0.338028	Endocrine	GCH1
1.67316e-174	0.421768	ADM	ANXA2
2.91832e-174	0.477815	Endocrine	DPYSL2
3.1938e-174	0.442245	Acinar	SMCHD1
3.85731e-174	0.30207	Acinar	SLC41A1
4.4737e-174	0.299339	Acinar	PHLDA1
6.43183e-174	0.671821	Ductal	SAMD12
6.9042e-174	1.22238	Fibroblast	RBMS3
8.05279e-174	0.309442	Endocrine	SGIP1
9.45309e-174	0.488326	ADM	NAMPT
1.49756e-173	0.283362	Myeloid	WNT5A
2.32643e-173	0.564877	Endocrine	RAP1GAP2
2.56257e-173	0.382253	Acinar	FAM3B
3.35356e-173	0.25866	Myeloid	KMO
6.08447e-173	0.355468	Endocrine	EDIL3
7.56488e-173	0.493997	Acinar	BACH2
7.81131e-173	0.340309	ADM	LINC02343
8.64274e-173	0.504398	Acinar	MAN1A2
1.21218e-172	1.11943	Endothelial	CALCRL
1.65565e-172	0.459689	Endocrine	NCALD
4.25714e-172	0.300318	T	ARHGDIB
4.28885e-172	0.314252	ADM	TESC
4.52119e-172	0.492209	ADM	CDK14
6.61573e-172	0.582691	T	TSPAN5
7.8634e-172	0.34945	Acinar	TENT5C
1.21003e-171	0.290349	Fibroblast	LINC00922
1.78388e-171	0.352944	Myeloid	COTL1
2.44348e-171	0.541931	Ductal	LINC02163
3.29195e-171	0.407395	Acinar	SLC19A2
4.19431e-171	0.473764	Acinar	RETREG1
6.93698e-171	0.283956	ADM	ANXA3
8.86531e-171	0.525905	Myeloid	AOAH
1.37308e-170	0.414427	ADM	HNF1A-AS1
1.42402e-170	0.786378	Fibroblast	LDB2
1.662e-170	0.513775	Endocrine	PWRN1
1.68627e-170	0.300122	Myeloid	VSIR
4.73984e-170	0.301297	Endocrine	DGKB
4.90301e-170	0.397309	ADM	PLEKHA7
1.30378e-169	0.818621	Myeloid	CPM
1.37433e-169	0.276855	Acinar	TCIRG1
1.47253e-169	0.469515	Acinar	UNC13B
1.58837e-169	0.281896	Acinar	SEC61B
1.87425e-169	0.37913	Endocrine	SYT17
2.00141e-169	0.656129	Ductal	YAP1
2.02241e-169	0.429666	ADM	SEL1L3
3.49579e-169	0.419587	Ductal	AL121974.1
3.82353e-169	0.335892	Acinar	ACAT1
4.59678e-169	0.382649	Ductal	RAB27B
2.11477e-168	0.467391	Acinar	RCAN1
2.57432e-168	1.21827	Fibroblast	ZEB1
6.44937e-168	0.360519	Acinar	C2CD2
6.77474e-168	0.39488	Ductal	MGLL
1.59814e-167	0.252988	Ductal	AP003555.2
1.70309e-167	0.696402	Ductal	OXR1
2.4059e-167	0.382745	Endocrine	MROH7
4.93126e-167	0.392841	T	RCSD1
5.16383e-167	0.500639	Acinar	CADPS2
5.35065e-167	0.347924	Ductal	UNC13C
6.42969e-167	0.325048	ADM	HEG1
7.12204e-167	0.427721	ADM	PARD3B
9.80301e-167	0.808812	Fibroblast	VCAN
3.19668e-166	0.405298	Myeloid	PLXND1
3.31914e-166	0.638018	Ductal	SPATS2L
3.3381e-166	0.585183	Endocrine	BMERB1
3.80781e-166	0.33558	Myeloid	ARHGEF6
6.2996e-166	0.410598	Acinar	HNRNPA2B1
9.91854e-166	0.414052	Acinar	LARP1
1.0775e-165	0.454254	Acinar	CD24
1.16922e-165	0.303122	Myeloid	TGFBI
1.18219e-165	0.359176	Acinar	ADAMTSL3
1.2432e-165	0.271182	ADM	GMPR
1.26648e-165	0.297546	Endothelial	KDR
2.34065e-165	0.595495	Myeloid	LRRK2
2.39341e-165	0.624641	Endocrine	GNAS
3.54682e-165	0.598641	Endocrine	TPD52
5.32207e-165	0.499455	Ductal	LPP
1.52676e-164	0.724054	Fibroblast	GAS7
3.12814e-164	0.411354	ADM	LDLRAD3
1.28919e-163	0.42608	Acinar	SEC63
1.32329e-163	0.316356	ADM	HS6ST1
1.34351e-163	0.373999	Fibroblast	LRFN5
1.70394e-163	0.687729	Ductal	LINC00511
2.23772e-163	0.799251	Ductal	MYOM1
2.36595e-163	0.673447	Ductal	NFKBIZ
2.40344e-163	0.33243	Fibroblast	TMEM45A
2.61691e-163	0.33621	Fibroblast	SPARC
2.82604e-163	0.640258	Ductal	EPB41L4A
3.84419e-163	0.377627	Fibroblast	HOXB3
9.0976e-163	0.412501	Acinar	SNRNP70
1.69153e-162	0.382425	ADM	SEMA6D
8.92518e-162	0.65721	Ductal	TNIK
1.46502e-161	0.471477	Fibroblast	GEM
3.88463e-161	0.264527	ADM	MPP3
9.12274e-161	0.960353	Fibroblast	CASC15
1.30549e-160	0.486462	Endocrine	NAV1
1.41304e-160	0.81096	Myeloid	FCHSD2
1.44598e-160	0.657934	Myeloid	ATP1B3
1.93621e-160	0.47572	Acinar	SCGB2B2
1.94982e-160	0.653033	Ductal	ANXA2
3.44788e-160	0.424758	Acinar	ICA1
4.59726e-160	0.558277	Myeloid	MIR181A1HG
6.03042e-160	0.361002	ADM	FBXO21
9.41451e-160	0.509535	ADM	RALYL
1.07871e-159	0.430487	Acinar	PER1
1.48447e-159	0.483657	Acinar	MYO10
2.12501e-159	0.524694	Fibroblast	IL1RAPL1
3.36546e-159	0.680822	Myeloid	FOXN3
3.56422e-159	0.532727	Endothelial	TEK
4.08775e-159	0.360963	Myeloid	AC009093.2
1.17787e-158	0.856411	Fibroblast	COL4A2
1.38998e-158	0.505996	Acinar	AC008014.1
1.6584e-158	0.504259	Fibroblast	CPED1
9.50063e-158	0.404981	Acinar	FNDC3B
1.0201e-157	0.45655	ADM	NOSTRIN
1.62541e-157	0.29393	Acinar	WIPF3
2.2325e-157	1.22991	Endothelial	ZNF385D
2.27265e-157	0.286267	Ductal	HHLA2
2.68514e-157	0.462717	Acinar	AZIN1-AS1
4.04386e-157	0.334237	Ductal	LCN2
4.1361e-157	0.355159	ADM	SLC38A11
5.51908e-157	0.560834	Ductal	BHLHE40
1.10555e-156	0.542033	Ductal	CAPN2
1.14804e-156	0.289703	Endocrine	CRMP1
1.4647e-156	0.693837	Myeloid	FAM49B
4.16275e-156	0.724634	T	PRKCH
4.19006e-156	0.420122	ADM	KCNQ1OT1
4.81415e-156	0.437897	Fibroblast	ZCCHC24
6.34123e-156	0.292218	Acinar	UAP1
6.56666e-156	0.436899	Acinar	UBE2H
6.83933e-156	0.356012	Acinar	TBC1D30
7.31572e-156	0.369101	ADM	NOTCH2
7.98215e-156	0.336841	Acinar	F11
1.09719e-155	0.385155	Endocrine	MLXIPL
1.23852e-155	0.813635	Myeloid	HIF1A
1.313e-155	0.354157	ADM	SLC44A3
1.43633e-155	0.578988	Fibroblast	ELN
1.5188e-155	0.725341	Fibroblast	LTBP1
1.67079e-155	0.469193	Myeloid	ARHGAP22
3.24871e-155	1.06035	Fibroblast	LAMB1
3.37736e-155	0.336049	ADM	HIP1R
6.85185e-155	0.458988	T	STK10
7.92405e-155	0.44861	Acinar	COBLL1
1.04934e-154	0.291894	Fibroblast	PODN
1.09112e-154	0.333091	Endocrine	DPY19L2
1.2786e-154	0.383811	Acinar	DTWD1
1.46883e-154	0.517913	Endocrine	HGD
2.66365e-154	0.448767	ADM	SHROOM3
6.32342e-154	0.372731	ADM	PDE5A
8.89285e-154	0.49888	Endocrine	SMARCA1
2.36753e-153	0.401362	Endocrine	PDE4DIP
3.26093e-153	0.56211	Endocrine	NRCAM
3.53037e-153	0.423442	Fibroblast	SLC16A1-AS1
6.4552e-153	0.656539	Ductal	NAALADL2
7.03344e-153	0.268039	Acinar	ZNF503
9.40542e-153	0.305423	ADM	LYPD6
1.03815e-152	0.341395	Endocrine	PTGFR
1.78496e-152	0.355078	Acinar	AKAP13
3.0169e-152	0.287675	Endocrine	SLC8A1-AS1
6.86444e-152	0.480618	Endocrine	MPPED2
9.9663e-152	0.394255	Acinar	FNDC3A
1.63846e-151	0.396527	Endocrine	NEURL1
2.00647e-151	0.611782	T	RUNX2
2.62099e-151	0.373175	Ductal	HSD11B2
3.9901e-151	0.436256	Endocrine	ERC2
1.10907e-150	0.501343	Endocrine	AHI1
1.21142e-150	0.344289	Fibroblast	LINC02664
2.03215e-150	0.584876	Fibroblast	SYNPO2
4.37559e-150	0.312236	ADM	FAM171A1
4.475e-150	0.314988	ADM	ZNF69
5.0358e-150	0.352354	Endocrine	CA8
6.70324e-150	0.328697	Myeloid	BASP1
7.945e-150	0.403212	Acinar	PHACTR1
1.02615e-149	0.375982	Endocrine	ICA1L
1.18367e-149	0.338355	Fibroblast	COL21A1
2.2329e-149	0.77915	Myeloid	EPB41L2
3.23192e-149	0.284249	Fibroblast	ADAMTS3
3.95407e-149	0.394938	Acinar	ECE1
7.56233e-149	0.422074	Myeloid	SH3BP5
7.79336e-149	0.578734	Endocrine	DACH1
1.18092e-148	0.552987	Endocrine	CSGALNACT1
1.29599e-148	0.649146	Myeloid	KCNQ3
1.45329e-148	0.564844	Endocrine	PRKACB
1.68367e-148	0.605764	Ductal	PLEKHA7
1.80201e-148	0.291173	Acinar	COL28A1
2.0691e-148	0.51482	Ductal	TOX3
2.66274e-148	0.379628	Myeloid	SLC2A9
3.95596e-148	0.699254	Myeloid	MEF2A
5.50544e-148	0.307006	Fibroblast	CTHRC1
6.18818e-148	0.315515	Endocrine	STARD9
6.39034e-148	0.402968	Acinar	SEPTIN2
7.37245e-148	0.362138	ADM	PCCA
7.44192e-148	0.260313	Ductal	LAMB3
9.81691e-148	0.573159	Ductal	IER2
1.31823e-147	0.529566	Endocrine	TBL1X
1.51042e-147	0.468883	Fibroblast	ISM1
1.71959e-147	0.492543	Endocrine	MARCH1
2.10089e-147	0.301305	Acinar	DMGDH
2.12185e-147	0.501536	Ductal	SCNN1A
2.24233e-147	0.337139	Endocrine	AL445250.1
2.36082e-147	0.46153	Endocrine	SGCE
3.03718e-147	0.383362	Acinar	ACOX1
5.08013e-147	0.813322	Myeloid	KCNMA1
8.24331e-147	0.525555	Myeloid	RHOQ
1.53454e-146	0.519248	Ductal	MET
1.90904e-146	0.463683	Acinar	ALCAM
2.51571e-146	0.997362	Fibroblast	IGFBP7
2.81342e-146	0.258322	Endocrine	KIAA1549L
3.18022e-146	0.315161	ADM	ALDH3A2
5.10724e-146	0.316639	ADM	PRKX
8.10803e-146	0.342071	ADM	GUCY1A1
9.44215e-146	0.327	Acinar	IPO5
9.5265e-146	0.480609	Myeloid	ST6GALNAC3
1.21728e-145	0.523003	T	OXNAD1
1.38821e-145	0.517317	Ductal	RHOB
2.48732e-145	0.42074	Fibroblast	SORCS2
2.59081e-145	0.530903	Endocrine	STK33
2.68267e-145	0.357375	Endocrine	AP000829.1
2.77154e-145	0.314223	Endocrine	EYA4
5.15591e-145	0.353723	Myeloid	SH2B3
7.62327e-145	0.697303	Myeloid	HERPUD1
1.02195e-144	0.355703	Ductal	EREG
1.04114e-144	0.257808	Endothelial	TIE1
1.18215e-144	0.378441	ADM	TACC1
1.41157e-144	0.712054	Ductal	ANXA4
1.42423e-144	0.545273	Myeloid	EPB41L3
1.506e-144	0.65472	Endocrine	RALYL
1.51929e-144	0.349039	ADM	NPNT
2.42372e-144	0.797727	Endothelial	APOLD1
3.96262e-144	0.594951	Myeloid	COLEC12
4.72211e-144	0.374712	ADM	CHST9
5.29096e-144	0.274927	Myeloid	VAV1
5.8975e-144	0.970291	Endothelial	SLCO2A1
8.42454e-144	0.659799	Myeloid	QKI
1.42801e-143	0.283922	Ductal	EFNB2
1.64493e-143	0.525254	Fibroblast	ABCA9
1.76807e-143	0.263231	Myeloid	IL2RA
2.60114e-143	0.332945	Acinar	F3
2.71917e-143	0.259128	Ductal	STYK1
3.2919e-143	0.434234	Myeloid	CYTIP
3.29771e-143	0.577711	Myeloid	SH3RF3
3.31969e-143	0.345159	T	CLEC2B
3.52912e-143	0.693209	Myeloid	DPYD
3.83075e-143	0.339554	Myeloid	ABHD15-AS1
5.62236e-143	0.70898	Myeloid	GLUL
5.68918e-143	0.461488	Endocrine	ZSWIM5
5.75434e-143	0.377996	Acinar	WDR43
1.46438e-142	0.527066	Ductal	LINC02197
1.70724e-142	0.423658	Endocrine	ZEB1
2.31411e-142	0.644704	Ductal	GMDS
2.72938e-142	0.351848	ADM	SMC5
2.84455e-142	0.544296	Ductal	AC018742.1
3.75311e-142	0.380343	Fibroblast	UNC5C
5.94319e-142	0.401041	ADM	MEIS1
6.0218e-142	0.628613	Endocrine	CHRM3
1.01307e-141	0.310088	Acinar	ZBTB10
1.2818e-141	0.468126	Myeloid	ASAH1
1.4377e-141	0.28176	Endocrine	LDLRAP1
1.56902e-141	0.415986	Fibroblast	ACTA2
2.20798e-141	0.372547	T	PRDM1
2.41028e-141	0.626216	Fibroblast	CCN1
2.70583e-141	0.28273	Acinar	NOMO1
2.71642e-141	0.670898	Fibroblast	EBF1
3.38944e-141	0.589677	Endothelial	FGD5
5.10743e-141	0.50618	Endocrine	FGFR1
6.294e-141	0.266973	Fibroblast	SERPINF1
7.46388e-141	0.356835	ADM	ADGRA3
8.21552e-141	0.538808	T	SMAP2
1.27883e-140	0.562452	T	MVB12B
1.92532e-140	0.26804	Endothelial	RAMP3
1.98734e-140	0.284726	ADM	CFI
3.67625e-140	0.424674	Endocrine	MYEF2
3.92421e-140	0.279279	Endocrine	SNCA
4.03399e-140	0.303804	Myeloid	PMP22
4.89564e-140	0.386419	ADM	L3MBTL4
4.93009e-140	0.371454	ADM	ONECUT2
5.75633e-140	0.373018	ADM	APBB2
6.28825e-140	0.415413	Endothelial	ADCY4
8.74853e-140	0.264082	Ductal	SDCBP2
9.49472e-140	0.424779	T	CCDC88C
9.88153e-140	0.461044	Acinar	C4orf19
1.01347e-139	0.596581	Myeloid	CCDC88A
1.45297e-139	0.326419	Endocrine	SPOCK1
1.60443e-139	0.356523	Acinar	SLC7A1
2.15923e-139	0.766648	Myeloid	ALCAM
3.15465e-139	0.333083	Myeloid	MGAT1
5.23303e-139	0.295907	ADM	ARHGEF40
6.40209e-139	0.316846	Ductal	F5
7.79028e-139	0.268858	Endocrine	ANXA6
1.90148e-138	0.343417	Acinar	SRRM2
4.16934e-138	0.421344	Endocrine	MBOAT2
9.75794e-138	0.679348	Myeloid	SIPA1L1
1.15102e-137	0.513414	Myeloid	IFI16
1.42754e-137	0.33997	ADM	PTK2
1.4331e-137	0.270166	T	JAML
1.68708e-137	0.39776	Endocrine	TTC8
1.89881e-137	0.357356	Acinar	RASSF6
2.63906e-137	0.363831	ADM	FGGY
4.30862e-137	0.577061	Fibroblast	DDR2
4.52592e-137	0.493843	Endocrine	NHS
5.99454e-137	0.344466	ADM	GPR39
8.50327e-137	0.270785	Acinar	VLDLR-AS1
9.66426e-137	0.315204	Fibroblast	EBF2
1.14434e-136	0.527876	Myeloid	LITAF
1.48726e-136	0.539184	Myeloid	RAB20
3.08466e-136	0.364947	Myeloid	CTSC
3.2842e-136	0.551347	Myeloid	SH3PXD2B
3.59771e-136	0.467486	Ductal	ITGA3
5.00912e-136	0.370627	ADM	LINC01320
6.47005e-136	0.526876	T	CARD11
7.62521e-136	0.314439	Fibroblast	LUM
1.02767e-135	0.345997	Acinar	CBWD1
1.73528e-135	0.426618	Acinar	ATXN7
3.82586e-135	0.255987	Ductal	FHL2
5.7113e-135	0.450742	Acinar	LINC01725
8.12612e-135	0.277244	Ductal	MUC16
8.50955e-135	0.316379	ADM	PIK3AP1
1.03214e-134	0.27843	Fibroblast	FBLN5
1.8235e-134	0.713678	Myeloid	TANC2
2.03488e-134	0.619934	Ductal	AC104035.1
2.84483e-134	0.511817	Fibroblast	SPARCL1
3.42698e-134	0.317717	Acinar	ZNF189
3.42793e-134	0.561516	Myeloid	TBC1D22A
4.99413e-134	0.31091	Ductal	AC090579.1
5.17982e-134	0.407557	Acinar	PCMTD1
6.44767e-134	0.298193	Endothelial	CYYR1-AS1
7.54761e-134	0.671533	Ductal	PCSK5
1.78556e-133	0.324229	Ductal	AC073332.1
1.80176e-133	0.338942	Ductal	AC004870.2
1.84763e-133	0.499099	Acinar	CACNB2
1.92463e-133	0.588282	Myeloid	FTH1
2.45321e-133	0.359789	ADM	NFIA
3.1588e-133	0.388259	Acinar	ZNF710
3.50541e-133	0.332908	ADM	AKAP7
1.39177e-132	0.660664	Ductal	INPP4B
1.6103e-132	0.326961	ADM	MPRIP
1.78835e-132	0.846602	Fibroblast	DLC1
1.81324e-132	0.450233	Acinar	NTN4
1.95863e-132	0.323085	T	RASGRP1
2.28821e-132	0.342651	Ductal	AC245041.2
2.51893e-132	0.495054	Endocrine	PACRG
2.63995e-132	0.285113	T	AC079793.1
3.20389e-132	0.615896	Ductal	EGR1
3.60618e-132	0.510463	Endocrine	SLC2A13
4.04984e-132	0.344645	Acinar	SLC39A14
5.52609e-132	0.679296	Fibroblast	PCDH7
1.22551e-131	0.595098	Ductal	ITGA2
1.29253e-131	0.518174	Myeloid	SDCBP
1.82614e-131	0.271867	Acinar	SAV1
2.16303e-131	0.437709	T	INPP5D
2.57447e-131	0.454803	Myeloid	UBASH3B
4.21131e-131	0.524671	Ductal	MYOF
7.15564e-131	0.408591	T	GNG2
1.10643e-130	0.378359	Myeloid	ABCG1
1.16539e-130	0.251016	ADM	DAB2IP
2.06023e-130	0.255053	Endocrine	PDZRN4
2.32953e-130	0.27522	Endocrine	NPDC1
2.50246e-130	0.563627	Myeloid	SUSD6
2.60182e-130	0.546777	Myeloid	JAK2
2.91397e-130	0.500303	Myeloid	SH3KBP1
3.51922e-130	0.3549	ADM	SEPTIN9
4.23246e-130	0.408608	T	DOCK11
4.33077e-130	0.275512	Acinar	EVA1A
4.8421e-130	0.532905	Ductal	CAST
6.21612e-130	0.43376	Acinar	ZFP36L1
6.85454e-130	0.439071	Acinar	FOXO1
7.34907e-130	0.292401	Myeloid	CLEC2B
1.02724e-129	0.381436	Fibroblast	DAAM2
1.28196e-129	0.273181	ADM	ARHGAP8
1.31905e-129	0.331323	ADM	PATJ
1.53761e-129	0.311711	Ductal	AC087477.2
2.36152e-129	0.330245	Endocrine	LINC02197
3.42007e-129	1.1902	Endothelial	PREX2
3.6346e-129	0.55183	Ductal	SLC1A1
5.02315e-129	0.615275	Ductal	DDIT4
5.61437e-129	0.394736	Acinar	ABCA10
5.86615e-129	0.355216	Fibroblast	PLPP4
6.43602e-129	0.351494	Endocrine	EPB41L3
8.36126e-129	0.750009	Myeloid	FMNL2
1.09684e-128	0.464868	Ductal	GDA
1.22511e-128	0.323517	Endocrine	SCN8A
1.31067e-128	0.361348	ADM	IMMP2L
1.33038e-128	0.369618	Acinar	UBE2B
1.36691e-128	0.342884	ADM	PDE8A
1.68666e-128	0.402659	Acinar	PARD3
2.0819e-128	0.722391	Myeloid	FCHO2
2.55742e-128	0.406016	Endocrine	SLC36A4
2.73114e-128	0.557705	Ductal	EEPD1
3.25896e-128	0.338654	Myeloid	NLRP1
6.27066e-128	0.492182	T	ZC3HAV1
6.32121e-128	0.306543	Acinar	PHKA1
6.90836e-128	1.13094	Endothelial	PECAM1
1.40178e-127	0.573149	Myeloid	SNX29
2.40354e-127	0.520491	Ductal	CLINT1
2.69671e-127	0.559031	Fibroblast	PREX2
2.95152e-127	0.455032	Endocrine	LONRF2
3.37318e-127	0.569528	Fibroblast	MSRB3
3.38255e-127	0.492502	Ductal	IKZF2
4.24946e-127	0.360915	Endocrine	SOBP
4.36218e-127	0.520257	Ductal	ARHGEF38
5.09452e-127	0.4793	Endocrine	EFNA5
5.27949e-127	0.412888	Acinar	CAMK1D
6.3792e-127	0.507202	Ductal	ADAM28
6.88673e-127	0.341714	Acinar	NOP58
1.06571e-126	0.379334	Ductal	ALDH1A2
1.16527e-126	0.250588	Acinar	DUSP10
1.29907e-126	0.505774	Ductal	PAX8-AS1
1.4114e-126	0.315695	ADM	MIR3936HG
1.52984e-126	0.37353	Endocrine	A1CF
2.38697e-126	0.701628	Fibroblast	MIR100HG
2.55954e-126	0.304715	Endocrine	APBA1
3.92941e-126	0.353896	Myeloid	SNX8
5.32609e-126	0.395903	Endocrine	PXK
5.7499e-126	0.28188	Acinar	GRAMD1A
6.28356e-126	0.311333	T	ADAM19
7.34676e-126	0.453057	Endocrine	EIF4G3
1.15325e-125	0.259609	Endocrine	AKAP12
1.26281e-125	0.352085	Acinar	RBM25
2.13437e-125	0.270635	Fibroblast	PTGIS
2.19874e-125	0.583771	Myeloid	GAB2
2.36979e-125	0.361735	Acinar	EIF5B
3.9568e-125	0.399732	Acinar	AC079781.5
5.21017e-125	0.270447	Ductal	SLC44A4
6.41592e-125	0.433849	Ductal	ANPEP
6.42455e-125	0.731384	T	BCL2
6.65021e-125	0.33788	Acinar	GMNN
7.20573e-125	0.257206	Myeloid	AC079793.1
7.85956e-125	0.413124	ADM	INPP4B
8.3205e-125	0.264961	T	BTN3A2
8.94523e-125	0.453863	Myeloid	GSN
1.00514e-124	0.476967	Endocrine	PTPRJ
1.05669e-124	0.317691	Acinar	EIF3J
1.08925e-124	0.378881	Ductal	LGALS3
1.60623e-124	0.438958	Acinar	UBE2E2
1.76018e-124	0.31091	Acinar	RCL1
2.7681e-124	0.496798	Endocrine	RFX3
3.31455e-124	0.29967	Fibroblast	IGFBP4
4.68077e-124	0.423528	Myeloid	XAF1
7.69007e-124	0.55717	Endocrine	DMD
9.26199e-124	0.34176	Fibroblast	CYP1B1-AS1
1.05903e-123	0.369064	Acinar	SIL1
1.07558e-123	0.337726	ADM	PPP2R3A
1.44215e-123	0.614962	Endocrine	LRP1B
1.78066e-123	0.372534	Ductal	BCO2
2.26703e-123	0.524627	T	RESF1
2.50631e-123	0.450937	Endocrine	PITPNC1
2.66966e-123	0.284633	Myeloid	SERPINB9
3.33389e-123	0.772228	Myeloid	SPP1
7.77812e-123	0.458641	Ductal	AC007364.1
8.09063e-123	0.307705	Ductal	ALS2CL
1.08935e-122	0.596432	Myeloid	ANKRD44
1.80709e-122	0.56724	Myeloid	ADAM28
2.14565e-122	0.351092	ADM	ANK3
2.19316e-122	0.354771	ADM	PDGFC
2.82266e-122	0.380764	Ductal	AREG
4.20092e-122	0.479945	Myeloid	SLC11A2
4.20342e-122	0.255603	Endocrine	PCBP3
4.55423e-122	0.399961	ADM	NFIB
5.30063e-122	0.345273	T	RFTN1
7.33087e-122	1.08941	Fibroblast	TSHZ2
7.44608e-122	0.534171	Ductal	PLEKHA5
7.89027e-122	0.379099	Endocrine	FLG-AS1
8.78523e-122	0.406541	Ductal	LINC02649
1.0252e-121	0.362525	Acinar	USP47
1.09321e-121	0.357594	Acinar	TTC17
1.50195e-121	0.311053	Endocrine	ABLIM2
1.56008e-121	0.28393	Myeloid	POU2F2
1.59058e-121	0.405107	Myeloid	IL13RA1
1.90351e-121	0.496489	Ductal	NET1
1.97889e-121	0.474023	Ductal	PLAT
2.77999e-121	0.308104	ADM	CRIM1
3.27242e-121	0.323202	ADM	CTDSPL
3.32264e-121	0.359548	Endocrine	IDS
3.79582e-121	0.295004	Fibroblast	SEMA3A
4.34002e-121	0.364565	Ductal	PLA2R1
4.73138e-121	0.318029	Acinar	MTHFS
6.03444e-121	0.292302	ADM	CMTM7
7.42199e-121	0.340718	Acinar	SRP54
1.24388e-120	0.63147	Fibroblast	SPOCK1
2.19488e-120	0.539398	Myeloid	VAV3
3.06053e-120	0.27534	ADM	AQP4-AS1
3.30689e-120	0.359358	ADM	TMC5
4.03313e-120	0.643736	Myeloid	TRPS1
4.17603e-120	0.329931	ADM	SERINC5
5.19576e-120	0.531951	Ductal	TM4SF4
5.97526e-120	0.419953	ADM	PCDH9
6.14509e-120	0.436507	Myeloid	SLC7A5
6.19885e-120	0.319475	Myeloid	MB21D2
1.6897e-119	0.49309	Fibroblast	NR2F1-AS1
3.4484e-119	0.708893	Myeloid	SGK1
4.22134e-119	0.5631	Ductal	CHPT1
8.11017e-119	0.413758	Acinar	DENND5B
9.61611e-119	0.398273	Endocrine	TOX3
1.15993e-118	0.534891	Myeloid	CNTRL
1.21264e-118	0.44699	Endocrine	LMCD1-AS1
1.30066e-118	0.349791	Endocrine	TIAM1
1.36164e-118	0.309841	Fibroblast	SRPX2
1.5197e-118	0.271969	Endocrine	NPHP4
1.80942e-118	0.305275	Acinar	GARS
2.72932e-118	0.285713	Fibroblast	RBMS3-AS2
3.83645e-118	0.260471	ADM	SLC45A4
4.14921e-118	0.448314	Ductal	KRT8
4.23704e-118	0.56671	Fibroblast	SGIP1
4.47045e-118	0.532257	Ductal	SH3RF1
4.4793e-118	0.372106	Acinar	SLC20A2
5.71639e-118	0.269643	Myeloid	CPED1
8.13971e-118	0.508767	Myeloid	WIPF1
1.01466e-117	0.512634	Fibroblast	LEF1
1.11216e-117	0.515266	Myeloid	CYTH1
1.19636e-117	0.305117	ADM	CTNND1
1.43886e-117	0.52249	Myeloid	GPRIN3
1.93411e-117	0.284222	Endocrine	GPM6A
2.22106e-117	0.298442	Endocrine	TSPYL2
2.38853e-117	0.608617	Myeloid	LDLRAD4
2.48578e-117	0.565812	Myeloid	GNAQ
2.50769e-117	0.497747	Ductal	PARP4
3.64602e-117	0.299843	Endocrine	ATP2A3
4.0839e-117	0.282435	Endocrine	B4GALT6
4.39787e-117	0.361467	T	ARHGAP25
6.81297e-117	0.451258	Myeloid	CORO1C
1.52624e-116	0.273953	Acinar	ASTN2
2.3858e-116	0.323107	Fibroblast	ZEB1-AS1
5.34168e-116	0.288769	Myeloid	RASGRP3
5.7544e-116	0.339471	Acinar	SF3B1
6.64524e-116	0.542584	Ductal	TCF7L2
8.3543e-116	0.850836	Endothelial	CD36
1.0184e-115	0.342179	Acinar	SLC16A12
1.37994e-115	0.317656	Ductal	DUOX2
1.54085e-115	0.63068	Myeloid	RUNX1
1.75296e-115	0.31391	Endocrine	OSBPL10
2.38511e-115	0.40709	Acinar	RAPGEF5
2.49641e-115	0.314196	Acinar	SPSB1
2.90967e-115	0.294476	ADM	MAOA
3.01432e-115	0.301957	Ductal	TSPAN8
3.25122e-115	0.384065	Acinar	CTBP2
3.29391e-115	0.513609	T	ITGA1
4.32334e-115	0.590733	Endocrine	PCDH9
6.99641e-115	0.507689	Myeloid	MIS18BP1
9.32612e-115	0.354846	Myeloid	SPECC1
9.95757e-115	0.529177	Myeloid	ITPR1
2.11976e-114	0.345757	ADM	PBX1
2.36711e-114	0.282473	Myeloid	CTSS
3.17579e-114	0.600543	Myeloid	MITF
3.29263e-114	0.314978	Myeloid	CD109
3.33705e-114	0.402279	Myeloid	AP1B1
4.14658e-114	0.462563	T	SAMSN1
5.57986e-114	0.505707	Fibroblast	C1S
7.4459e-114	0.711695	Fibroblast	PDZRN3
7.70954e-114	0.391887	Fibroblast	TRAM2
8.90299e-114	0.436429	Fibroblast	CCDC80
1.01256e-113	1.18239	Endothelial	FBXL7
1.14027e-113	0.311686	ADM	STK3
1.35605e-113	0.519859	Myeloid	H2AFY
1.67404e-113	0.424705	Acinar	MYOM1
1.81336e-113	0.401877	Endothelial	AFAP1L1
2.29618e-113	0.534127	Ductal	PRKCA
2.38539e-113	0.430957	Acinar	WDFY2
2.94964e-113	0.358544	Acinar	GAS2
4.36999e-113	0.299391	ADM	CRYBG1
5.53663e-113	0.450014	Ductal	GOLM1
5.82978e-113	1.38809	Endothelial	ST6GALNAC3
8.14336e-113	0.883011	Endothelial	SPRY1
8.77802e-113	0.446565	Ductal	JUNB
1.17491e-112	0.351135	Ductal	DLGAP1
1.36774e-112	0.403589	Fibroblast	GRID1
1.3879e-112	0.590333	Ductal	TSHZ2
1.74042e-112	0.322318	Endocrine	NEXMIF
1.75233e-112	0.432374	Ductal	ATP10A
1.81774e-112	0.931656	Fibroblast	PALLD
2.02385e-112	0.403515	Myeloid	GRAMD1B
2.12686e-112	1.39294	Endothelial	LDB2
2.28658e-112	0.261838	Acinar	CMAS
2.76289e-112	0.353778	ADM	CNTN4
3.87725e-112	0.263802	Myeloid	JAML
3.88465e-112	0.341902	ADM	P3H2
4.63935e-112	0.276273	Acinar	EIF3B
4.75898e-112	0.296983	Acinar	DDX21
5.3226e-112	0.929481	Fibroblast	NEGR1
7.14636e-112	0.478579	Ductal	VMP1
7.95349e-112	0.322413	ADM	SPTBN1
7.9752e-112	0.348641	Fibroblast	IGFBP5
1.13598e-111	0.331054	ADM	PLSCR1
1.35229e-111	0.342739	Myeloid	GAS7
1.82292e-111	0.272425	Endocrine	SLIT3
2.04996e-111	0.392758	Endothelial	GALNT15
2.16562e-111	0.286653	Acinar	COQ8A
2.39848e-111	0.558402	Fibroblast	EDIL3
2.5264e-111	0.30529	Acinar	SLC9C1
2.85422e-111	0.588565	Myeloid	SORL1
3.48882e-111	0.341496	Myeloid	ARHGAP31
4.31896e-111	0.319022	Acinar	PLA2G12A
4.5183e-111	0.396513	T	PREX1
5.61313e-111	0.693104	Myeloid	RBPJ
1.03366e-110	0.467519	Ductal	BLNK
1.24455e-110	0.383258	Acinar	ARHGEF28
1.9604e-110	0.333142	Ductal	AC023590.1
2.01777e-110	0.716277	Endothelial	SOCS3
2.07096e-110	0.345907	Acinar	HERPUD1
2.50111e-110	0.270715	Endocrine	PCDH17
2.58279e-110	0.281842	Fibroblast	MALRD1
2.93226e-110	0.675094	Ductal	H3F3B
3.61099e-110	0.279955	ADM	ANKRD6
3.66096e-110	0.333246	Endocrine	TBL1Y
3.7118e-110	0.321341	Ductal	AC016745.1
4.24708e-110	0.892212	Fibroblast	MIR99AHG
4.29465e-110	0.281495	Myeloid	CXCR4
7.11101e-110	0.50835	Ductal	MYO1E
7.43517e-110	0.400945	Acinar	MIRLET7BHG
8.07794e-110	0.337894	Acinar	NEAT1
9.13626e-110	0.277662	Acinar	P4HB
1.088e-109	0.477536	Ductal	LIMA1
1.24079e-109	0.279524	Fibroblast	C1R
1.37039e-109	0.479639	Endocrine	PBX3
2.58961e-109	0.262761	Acinar	FGF12
2.95962e-109	0.320311	Endocrine	ARNT2
3.05791e-109	0.60846	Fibroblast	CCDC102B
3.43643e-109	0.461306	Myeloid	GRB2
4.75302e-109	0.295271	ADM	RASSF8
5.24873e-109	0.348328	Acinar	RAB1A
7.06508e-109	0.31465	Fibroblast	NCAM2
7.07418e-109	0.391392	Acinar	MT2A
7.4263e-109	0.547055	Ductal	STK39
1.51549e-108	0.334745	Acinar	GSPT1
1.58314e-108	0.531054	Myeloid	RNF213
1.79945e-108	0.486573	Ductal	TFCP2L1
2.26868e-108	0.329107	ADM	SH3RF1
2.63836e-108	0.829034	Fibroblast	TCF4
2.67487e-108	0.493569	Endocrine	PDE4D
2.70726e-108	0.346608	Myeloid	MIR646HG
2.7597e-108	0.387099	Acinar	SMURF1
3.39528e-108	0.253252	Fibroblast	LINC01429
3.42983e-108	0.386126	Acinar	CCDC91
4.93161e-108	0.29733	T	ST8SIA4
4.99744e-108	0.300543	Ductal	KITLG
5.31984e-108	0.55227	Myeloid	LINC00278
5.80185e-108	0.451988	Ductal	TFPI
6.2954e-108	0.35945	Acinar	TPCN1
6.59987e-108	0.526283	Ductal	TMTC2
7.06172e-108	0.358973	Endocrine	KIAA1211L
9.72841e-108	0.701585	Endothelial	ZNF521
1.69267e-107	0.384573	Acinar	SUCO
2.32505e-107	0.339543	ADM	SAMD12
2.40803e-107	0.258382	ADM	RUSC2
2.53719e-107	0.512848	Ductal	ASAP2
2.87219e-107	0.40393	Ductal	AP1S3
3.498e-107	0.394867	Fibroblast	AL359546.1
4.08431e-107	0.250533	ADM	ARHGEF10
4.19349e-107	0.933772	Endothelial	LHFPL6
4.85371e-107	0.535301	Fibroblast	LINC01088
4.89565e-107	0.462178	Myeloid	SWAP70
4.97931e-107	0.488766	Myeloid	EPSTI1
5.92723e-107	0.363021	Endocrine	ROR2
7.64619e-107	0.422944	Endocrine	REV3L
8.09011e-107	0.476422	Endocrine	CAMK2D
1.24268e-106	0.264092	Ductal	LAMC2
1.9171e-106	0.324191	ADM	KANSL1L
2.08419e-106	1.00622	Endothelial	TIMP3
2.63388e-106	0.433084	Myeloid	PSAP
3.11333e-106	0.257512	Ductal	HS3ST1
4.33235e-106	0.300562	ADM	RALGAPA2
4.43301e-106	0.302287	T	CRACR2A
4.81689e-106	0.255611	Endocrine	LRRC49
5.81251e-106	0.337841	Acinar	CACHD1
6.40821e-106	0.261502	ADM	ATP1A1-AS1
6.96029e-106	0.391796	Ductal	KCNK5
1.13427e-105	0.295676	Acinar	USP36
1.22426e-105	0.326776	Ductal	ITGB4
1.31764e-105	0.31925	ADM	AF117829.1
1.52899e-105	0.485698	T	CLEC2D
1.55473e-105	0.278522	Myeloid	MX2
2.15653e-105	0.34914	Ductal	CCL28
3.17492e-105	0.297421	Endocrine	ELOVL6
5.66039e-105	0.296983	ADM	TJP2
7.79871e-105	0.569336	Myeloid	ID2
8.55016e-105	0.353152	ADM	DSCAML1
9.16916e-105	0.329473	Ductal	STEAP2
1.37838e-104	0.450925	Myeloid	CTTNBP2NL
1.38706e-104	0.344942	Endocrine	HOMER1
1.82072e-104	0.350789	Ductal	SAMD12-AS1
1.83052e-104	0.381015	ADM	DGKH
2.04395e-104	0.341939	Endocrine	STAT4
2.78977e-104	0.420647	Myeloid	TSPAN14
2.92498e-104	0.478996	Endocrine	CADM1
3.31509e-104	0.258488	Endocrine	GNG2
3.32659e-104	0.365839	Acinar	NDUFAF2
3.69044e-104	0.400963	Ductal	NEAT1
4.06406e-104	0.347515	Endocrine	TP53BP1
5.55821e-104	0.255788	Endocrine	TMOD2
5.72567e-104	0.523243	Myeloid	RNF130
6.33609e-104	0.274608	Fibroblast	AC079298.3
6.73586e-104	0.421436	Ductal	OSMR
1.04456e-103	0.347419	Acinar	SLC25A21
1.21423e-103	0.344542	Acinar	DYM
1.33017e-103	0.388089	Fibroblast	GREM1
1.81801e-103	0.570695	Endothelial	SHROOM4
1.94578e-103	0.262066	ADM	PTPRD
2.18894e-103	0.273966	ADM	GOLM1
2.2475e-103	0.375253	Endocrine	RALGPS1
2.80043e-103	0.319732	T	CLIC5
2.87013e-103	0.315084	Acinar	MORF4L2
6.36075e-103	0.312271	Acinar	NOS1AP
7.92115e-103	0.322981	Ductal	IL18
9.52878e-103	0.362869	Acinar	PACSIN2
9.62698e-103	0.25285	Ductal	AC006230.1
1.00649e-102	0.283672	ADM	CREB5
1.31097e-102	0.30048	Endothelial	EBF3
1.39353e-102	0.447437	Ductal	EPB41L1
1.54791e-102	0.415245	Acinar	NFIB
3.11434e-102	0.253253	ADM	ELK4
3.34299e-102	0.300266	ADM	ADGRL2
3.83469e-102	0.326835	ADM	SETBP1
4.69957e-102	0.385258	Ductal	ASRGL1
5.17521e-102	0.443449	Myeloid	UBXN2B
5.54104e-102	0.327125	ADM	DACH1
8.49022e-102	0.599627	Fibroblast	ROBO1
8.57527e-102	0.393543	ADM	FAM155A
9.04966e-102	0.423773	Endocrine	DSCAML1
9.06109e-102	0.301934	Acinar	GOLGA4
9.38986e-102	0.634864	Fibroblast	MSC-AS1
9.65736e-102	0.301098	Myeloid	RCBTB2
1.03048e-101	0.377197	Ductal	SIDT1
1.12702e-101	0.696743	Fibroblast	ITGA1
1.20889e-101	0.549639	Myeloid	MGAT4A
1.30944e-101	0.346924	Endocrine	FTX
1.50993e-101	0.490706	Ductal	ARHGAP26
2.13967e-101	0.319112	Endothelial	ZNF366
3.53247e-101	0.500238	Myeloid	PICALM
3.92029e-101	0.388931	Myeloid	GPR137B
4.88953e-101	0.302296	Acinar	AZIN1
4.9677e-101	0.278985	Ductal	ITGB1-DT
5.87188e-101	0.413679	Endocrine	PHTF2
6.21496e-101	0.382599	Endocrine	DNAH5
8.094e-101	0.44569	T	WIPF1
1.09301e-100	0.267084	Myeloid	ITGA9
1.43988e-100	0.345802	Endocrine	AC068051.1
1.47045e-100	0.251923	Acinar	JADE3
1.50808e-100	0.575978	Fibroblast	THBS1
1.61276e-100	0.416692	Endocrine	PLAGL1
1.84984e-100	0.445664	Ductal	BAIAP2L1
2.11318e-100	0.263681	T	HLA-F
2.44271e-100	0.31362	Fibroblast	AC023282.1
2.56648e-100	0.457581	Fibroblast	LRP1
2.84564e-100	0.312695	Ductal	AL079338.1
2.88693e-100	0.410047	Endocrine	TUSC3
4.38725e-100	0.644613	T	PDE3B
4.5942e-100	0.263906	Endocrine	TSPAN7
6.17157e-100	0.334438	Acinar	ZNF782
6.8398e-100	0.486942	Ductal	ABCC3
7.6593e-100	0.410948	Acinar	CTNND2
1.00332e-99	0.37689	Ductal	SEMA3C
1.20785e-99	0.425588	T	ZFYVE28
1.57179e-99	0.393855	Endocrine	RUFY3
1.61171e-99	0.302816	Acinar	SH3BP4
2.0104e-99	0.428736	Endocrine	SUCO
2.04711e-99	0.427511	Myeloid	DOP1B
2.17385e-99	0.271703	T	NELL2
2.22439e-99	0.33455	Myeloid	SLC36A1
2.5113e-99	0.353515	Myeloid	CSGALNACT2
4.97142e-99	0.294509	ADM	MAP3K21
6.00308e-99	0.356723	ADM	RHEX
7.32968e-99	0.261872	Myeloid	FAM20A
8.37523e-99	0.497854	Endothelial	TPO
9.14372e-99	0.499172	Ductal	SVIL
1.42494e-98	0.395607	Acinar	LINC01876
1.83037e-98	0.535563	T	PCNX1
1.92397e-98	0.478933	Ductal	ARHGAP32
2.36738e-98	0.848609	Endothelial	EMP1
2.42717e-98	0.287001	Endocrine	AL513166.1
2.7135e-98	0.404741	Endocrine	LINC00271
3.70198e-98	0.325716	ADM	ARHGAP26
5.11192e-98	0.340327	Acinar	SEPTIN11
5.42048e-98	0.269564	T	NLRP1
6.09084e-98	0.317831	Acinar	TBC1D15
6.28508e-98	0.417846	Myeloid	PPARG
8.77803e-98	0.976202	Endothelial	PIK3R3
9.56157e-98	0.479657	Endocrine	CCSER1
1.06428e-97	0.559801	Endothelial	PALMD
1.1539e-97	0.270458	Myeloid	LINC02328
1.35418e-97	0.290239	ADM	ATP11A
1.59222e-97	0.33997	Acinar	DDX10
1.81645e-97	0.3647	Fibroblast	AC090825.1
2.08095e-97	0.440537	Fibroblast	PDLIM3
2.57625e-97	0.481545	Myeloid	FAM110B
2.7054e-97	0.455963	Myeloid	LRRK1
3.1545e-97	0.254025	ADM	AL592183.1
3.26293e-97	0.498412	Fibroblast	BX284613.2
3.76355e-97	0.356812	ADM	PRKG1
5.4139e-97	0.359666	Acinar	FHIT
6.15748e-97	0.291911	Acinar	OTUD7A
6.35913e-97	0.555047	Fibroblast	PHLDB1
9.18344e-97	0.264079	Acinar	RETREG3
1.13402e-96	0.314101	ADM	IQGAP2
1.52899e-96	0.338808	Acinar	GPHN
1.79986e-96	0.538381	Ductal	PMEPA1
1.90898e-96	0.363194	Acinar	EGFR
2.00563e-96	0.339796	ADM	EXT1
2.0115e-96	0.286764	Fibroblast	PRDM6
2.24539e-96	0.282453	ADM	PPP1R13B
2.28951e-96	0.468728	Myeloid	AP2A2
2.62671e-96	0.497085	Ductal	HNF4G
2.67446e-96	0.587614	Fibroblast	PLEKHG1
2.88503e-96	0.732031	Fibroblast	SH3PXD2B
4.24254e-96	0.258437	Acinar	CDK5RAP3
1.25528e-95	0.415076	Myeloid	IFI44
1.73507e-95	0.525759	Ductal	HMGA2
2.41516e-95	0.388743	Endocrine	PDXDC1
3.05876e-95	0.291884	Acinar	TMEM39A
3.08781e-95	0.27621	ADM	CLINT1
3.46605e-95	0.26889	Myeloid	AMPD3
4.09992e-95	0.29506	Acinar	SLC22A23
4.54014e-95	0.250865	Acinar	ACADVL
4.98539e-95	0.43393	Endocrine	TMEM117
5.61091e-95	0.270912	ADM	ERGIC1
6.47907e-95	0.698331	Fibroblast	TENM3
8.79302e-95	0.432054	Ductal	KCNH8
9.43087e-95	0.449028	T	B2M
1.8755e-94	0.421112	Myeloid	TRIM22
1.91884e-94	0.34285	Endocrine	SLC25A27
2.29599e-94	0.250405	Endocrine	LAMA5
2.6136e-94	0.313885	Acinar	RSU1
2.65887e-94	0.466491	Myeloid	TPK1
2.74355e-94	0.547912	Myeloid	PTPRJ
3.15322e-94	0.272449	Acinar	UCK2
3.49299e-94	0.307045	Ductal	PPARG
3.50127e-94	0.399256	Endocrine	PRKCE
4.29492e-94	0.279054	ADM	NBEAL1
4.51947e-94	0.321478	Acinar	GSE1
[truncated: 1,737 more rows]
