# Supplementary material for: Analysis of single nuclear chromatin accessibility reveals unique myeloid populations in human pancreatic ductal adenocarcinoma
Source: Clin Transl Med. 2024 Mar 1;14(3):e1595. doi: 10.1002/ctm2.1595 (PMC10905544; doi:10.1002/ctm2.1595)
Supplement: Supplementary file 2 — Table S2 [file CTM2-14-e1595-s005.xlsx]

## Sheet: all_regions
chr	start	end	region	p_val	avg_log2FC	cluster	annotation	geneId	transcriptId	distanceToTSS	SYMBOL	GENENAME
chr7	99374005	99375882	chr7-99374005-99375882	0	1.49064	9	Promoter (<=1kb)	10095	ENST00000443222.6	0	ARPC1B	actin related protein 2/3 complex subunit 1B
chr7	114085470	114086497	chr7-114085470-114086497	0	0.478705	0	Promoter (<=1kb)	93986	ENST00000412402.5	0	FOXP2	forkhead box P2
chr6	152277651	152278601	chr6-152277651-152278601	0	0.477235	0	Exon (ENST00000423061.6/23345, exon 97 of 146)	23345	ENST00000488376.2	3441	SYNE1	spectrin repeat containing nuclear envelope protein 1
chr18	51446928	51448008	chr18-51446928-51448008	0	0.444696	0	Intron (ENST00000635503.2/ENST00000635503.2, intron 3 of 3)	100287225	ENST00000660545.1	54835	LINC01630	long intergenic non-protein coding RNA 1630
chr3	103785939	103786840	chr3-103785939-103786840	0	0.425074	0	Distal Intergenic	100616336	ENST00000584917.1	-261823	MIR548AB	microRNA 548ab
chr6	42939178	42940144	chr6-42939178-42940144	1.6e-304	0.434416	0	3' UTR	10695	ENST00000372836.5	9698	CNPY3	canopy FGF signaling regulator 3
chr12	56476710	56477633	chr12-56476710-56477633	7.29e-303	0.426852	0	Promoter (<=1kb)	27165	ENST00000476991.5	0	GLS2	glutaminase 2
chr8	55100870	55102456	chr8-55100870-55102456	3.53e-301	0.429279	0	Promoter (<=1kb)	114786	ENST00000327381.7	0	XKR4	XK related 4
chr7	142753501	142754430	chr7-142753501-142754430	4.36e-301	0.426259	0	Promoter (2-3kb)	5644	ENST00000463701.1	2391	PRSS1	serine protease 1
chr18	56282081	56283156	chr18-56282081-56283156	1.97e-300	0.406642	0	Distal Intergenic	642484	ENST00000382897.2	-90819	LOC642484	uncharacterized LOC642484
chr11	83410626	83411735	chr11-83410626-83411735	6.74e-294	0.421071	0	Intron (ENST00000671128.1/ENST00000671128.1, intron 1 of 2)	1740	ENST00000529159.1	50414	DLG2	discs large MAGUK scaffold protein 2
chr2	115161781	115162517	chr2-115161781-115162517	3.21e-285	0.410983	0	Promoter (<=1kb)	57628	ENST00000310323.12	0	DPP10	dipeptidyl peptidase like 10
chr4	26204606	26205557	chr4-26204606-26205557	9.13e-282	0.414497	0	Intron (ENST00000512351.5/3516, intron 1 of 4)	3516	ENST00000681403.1	41076	RBPJ	recombination signal binding protein for immunoglobulin kappa J region
chr12	14938106	14938987	chr12-14938106-14938987	1.88e-279	0.402741	0	Promoter (<=1kb)	121506	ENST00000266397.7	0	ERP27	endoplasmic reticulum protein 27
chr2	85445514	85446542	chr2-85445514-85446542	2.29e-279	0.433928	0	Distal Intergenic	284948	ENST00000340326.2	10719	SH2D6	SH2 domain containing 6
chr6	76123691	76124674	chr6-76123691-76124674	1.33e-270	0.393137	0	Distal Intergenic	3617	ENST00000369963.5	-51013	IMPG1	interphotoreceptor matrix proteoglycan 1
chr17	50209246	50211179	chr17-50209246-50211179	4.15e-269	0.810402	4	Promoter (<=1kb)	101927230	ENST00000657387.1	274	LINC01969	long intergenic non-protein coding RNA 1969
chr5	16378475	16379423	chr5-16378475-16379423	1.6e-266	0.394622	0	Intron (ENST00000513157.1/101929505, intron 7 of 7)	101929505	ENST00000513157.1	60658	LINC02150	long intergenic non-protein coding RNA 2150
chr7	99142100	99144763	chr7-99142100-99144763	5.1e-266	1.17564	9	Promoter (<=1kb)	57154	ENST00000361368.7	0	SMURF1	SMAD specific E3 ubiquitin protein ligase 1
chr5	171436948	171438044	chr5-171436948-171438044	1.76e-263	0.413631	0	Intron (ENST00000274625.6/8817, intron 3 of 4)	8817	ENST00000274625.6	17301	FGF18	fibroblast growth factor 18
chr14	45491712	45492622	chr14-45491712-45492622	3.56e-263	0.383002	0	Distal Intergenic	105370476	ENST00000554319.1	-75373	LOC105370476	uncharacterized LOC105370476
chr10	86017870	86018838	chr10-86017870-86018838	1.83e-262	0.391115	0	Intron (ENST00000327946.12/2894, intron 4 of 15)	442911	ENST00000362234.2	245950	MIR346	microRNA 346
chr7	14931331	14932426	chr7-14931331-14932426	5.56e-261	0.379597	0	Intron (ENST00000437998.1/1607, intron 1 of 4)	1607	ENST00000463981.2	-27965	DGKB	diacylglycerol kinase beta
chr4	65416573	65417702	chr4-65416573-65417702	3.33e-260	0.391116	0	Intron (ENST00000273854.7/2044, intron 6 of 17)	105377256	ENST00000649562.1	-174759	LINC02835	long intergenic non-protein coding RNA 2835
chr4	183619076	183620018	chr4-183619076-183620018	6.36e-256	0.403155	0	Distal Intergenic	201965	ENST00000506467.1	36078	RWDD4	RWD domain containing 4
chr8	80820534	80821435	chr8-80820534-80821435	1.06e-255	0.385957	0	Exon (ENST00000327835.7/619279, exon 2 of 9)	619279	ENST00000520336.1	-6275	ZNF704	zinc finger protein 704
chr1	229888823	229889763	chr1-229888823-229889763	3.39e-250	0.38875	0	Promoter (2-3kb)	101927504	ENST00000669450.1	2239	LINC01682	long intergenic non-protein coding RNA 1682
chr3	128349630	128350556	chr3-128349630-128350556	3.65e-250	0.387519	0	Intron (ENST00000254730.11/60678, intron 5 of 6)	60678	ENST00000483569.1	12726	EEFSEC	eukaryotic elongation factor, selenocysteine-tRNA specific
chr2	98737776	98738775	chr2-98737776-98738775	3.26e-247	0.386321	0	Distal Intergenic	11320	ENST00000393487.6	-6644	MGAT4A	alpha-1,3-mannosyl-glycoprotein 4-beta-N-acetylglucosaminyltransferase A
chr16	46919139	46919979	chr16-46919139-46919979	7.69e-246	0.385121	0	Intron (ENST00000340124.9/84706, intron 8 of 11)	84706	ENST00000562801.5	3841	GPT2	glutamic--pyruvic transaminase 2
chr3	93470159	9.34711e+07	chr3-93470159-93471077.1	1.1e-243	0.540426	2	Distal Intergenic	5627	ENST00000649585.1	415336	PROS1	protein S
chr6	123962268	123963217	chr6-123962268-123963217	3.75e-243	0.377874	0	Intron (ENST00000368417.6/154215, intron 1 of 6)	154215	ENST00000368416.5	158127	NKAIN2	sodium/potassium transporting ATPase interacting 2
chr3	192514019	192515713	chr3-192514019-192515713	5.15e-242	0.398647	0	Promoter (<=1kb)	100873987	ENST00000443165.1	0	FGF12-AS2	FGF12 antisense RNA 2
chr4	85741545	85742553	chr4-85741545-85742553	3.83e-240	0.371844	0	Intron (ENST00000395184.6/83478, intron 3 of 9)	100616349	ENST00000580577.3	19077	MIR4451	microRNA 4451
chr7	99267290	9.92683e+07	chr7-99267290-99268253.1	3.98e-238	1.55658	9	Intron (ENST00000439784.7/84176, intron 18 of 41)	402569	ENST00000681060.1	-17215	KPNA7	karyopherin subunit alpha 7
chr12	101045669	101046694	chr12-101045669-101046694	1.23e-236	0.374209	0	Promoter (1-2kb)	121601	ENST00000550015.1	-1294	ANO4	anoctamin 4
chr18	32378444	32379396	chr18-32378444-32379396	2.65e-236	0.37646	0	Intron (ENST00000399218.8/64762, intron 2 of 5)	64762	ENST00000578619.1	-46774	GAREM1	GRB2 associated regulator of MAPK1 subtype 1
chr21	34591877	34592800	chr21-34591877-34592800	6.62e-236	0.3802	0	Intron (ENST00000684114.1/1827, intron 1 of 4)	1827	ENST00000399272.5	21043	RCAN1	regulator of calcineurin 1
chr5	83145717	83146749	chr5-83145717-83146749	1.38e-235	0.356441	0	Intron (ENST00000282268.7/7518, intron 3 of 7)	7518	ENST00000509268.1	40809	XRCC4	X-ray repair cross complementing 4
chr7	78296429	78297342	chr7-78296429-78297342	2.41e-233	0.356207	0	Intron (ENST00000354212.9/9863, intron 9 of 21)	9863	ENST00000636593.1	-10623	MAGI2	membrane associated guanylate kinase, WW and PDZ domain containing 2
chr6	72182322	72183669	chr6-72182322-72183669	1.2e-232	0.37666	0	Promoter (<=1kb)	22999	ENST00000517433.5	0	RIMS1	regulating synaptic membrane exocytosis 1
chr3	66504746	66505784	chr3-66504746-66505784	3.92e-231	0.381066	0	Distal Intergenic	26018	ENST00000498287.5	-3483	LRIG1	leucine rich repeats and immunoglobulin like domains 1
chr7	159115665	159116657	chr7-159115665-159116657	5.62e-230	0.394493	0	Intron (ENST00000262178.7/7434, intron 2 of 12)	7434	ENST00000377633.7	-18461	VIPR2	vasoactive intestinal peptide receptor 2
chr18	31101088	31102666	chr18-31101088-31102666	2.45e-228	0.371117	0	Promoter (<=1kb)	101927698	ENST00000654403.2	0	DSCAS	DSC1/DSC2 antisense RNA
chr6	119700201	119701126	chr6-119700201-119701126	1.6e-226	0.353477	0	Distal Intergenic	100422951	ENST00000579460.1	-314053	MIR3144	microRNA 3144
chr5	114360540	114362835	chr5-114360540-114362835	2.89e-226	0.381346	0	Promoter (<=1kb)	3781	ENST00000673685.1	0	KCNN2	potassium calcium-activated channel subfamily N member 2
chr5	132202505	132203508	chr5-132202505-132203508	2.11e-225	0.365179	0	Exon (ENST00000425667.1/ENST00000425667.1, exon 1 of 2)	8974	ENST00000467587.1	-6775	P4HA2	prolyl 4-hydroxylase subunit alpha 2
chr8	109580755	109581650	chr8-109580755-109581650	1.41e-224	0.354223	0	Promoter (<=1kb)	55638	ENST00000527707.5	0	SYBU	syntabulin
chr2	167827402	167828303	chr2-167827402-167828303	2.21e-224	0.354626	0	Intron (ENST00000392690.4/8708, intron 4 of 4)	105616981	ENST00000436982.2	112841	B3GALT1-AS1	B3GALT1 antisense RNA 1
chr7	123198141	123199369	chr7-123198141-123199369	4.67e-224	0.368065	0	Promoter (<=1kb)	6561	ENST00000194130.7	600	SLC13A1	solute carrier family 13 member 1
chr3	71659525	71660440	chr3-71659525-71660440	2.54e-222	0.356711	0	Intron (ENST00000647725.1/27086, intron 6 of 25)	27086	ENST00000650123.1	29725	FOXP1	forkhead box P1
chr7	92903991	92905332	chr7-92903991-92905332	1.53e-221	1.52717	9	Intron (ENST00000686356.1/101927497, intron 2 of 2)	101927497	ENST00000419668.1	49082	CDK6-AS1	CDK6 antisense RNA 1
chr2	196963621	196964675	chr2-196963621-196964675	3.04e-221	0.355238	0	Distal Intergenic	91526	ENST00000486006.1	28963	ANKRD44	ankyrin repeat domain 44
chr2	208352608	208353722	chr2-208352608-208353722	9.93e-221	0.353619	0	Exon (ENST00000264380.9/200576, exon 39 of 42)	5746	ENST00000617735.4	-5992	PTH2R	parathyroid hormone 2 receptor
chr4	130849886	130851019	chr4-130849886-130851019	2.69e-219	0.373114	0	Distal Intergenic	105377420	ENST00000655259.1	473657	LINC02479	long intergenic non-protein coding RNA 2479
chr14	56125606	56126519	chr14-56125606-56126519	4.73e-219	0.367155	0	Intron (ENST00000559044.5/57161, intron 1 of 4)	57161	ENST00000561019.1	6497	PELI2	pellino E3 ubiquitin protein ligase family member 2
chr11	6251876	6252795	chr11-6251876-6252795	3.29e-217	0.38252	0	Distal Intergenic	887	ENST00000532715.5	-7011	CCKBR	cholecystokinin B receptor
chr20	12093271	12094441	chr20-12093271-12094441	3.18e-215	0.358697	0	Distal Intergenic	22903	ENST00000473180.1	171705	BTBD3	BTB domain containing 3
chr5	41432456	41433374	chr5-41432456-41433374	1.86e-214	0.342278	0	Intron (ENST00000377801.8/345557, intron 1 of 2)	345557	ENST00000377801.8	77227	PLCXD3	phosphatidylinositol specific phospholipase C X domain containing 3
chr1	156851618	156852927	chr1-156851618-156852927	2.83e-214	0.389292	0	Exon (ENST00000368195.4/3645, exon 3 of 22)	3645	ENST00000368195.4	6190	INSRR	insulin receptor related receptor
chr3	123636197	123637106	chr3-123636197-123637106	2.99e-213	0.356016	0	Promoter (1-2kb)	4638	ENST00000689446.1	1824	MYLK	myosin light chain kinase
chr8	109579672	109580581	chr8-109579672-109580581	4.39e-213	0.353287	0	Promoter (<=1kb)	55638	ENST00000529175.5	0	SYBU	syntabulin
chr1	159929104	159930054	chr1-159929104-159930054	6.18e-213	0.384576	0	Promoter (2-3kb)	57549	ENST00000496645.5	2415	IGSF9	immunoglobulin superfamily member 9
chr3	112087574	112088475	chr3-112087574-112088475	2.86e-212	0.344169	0	Promoter (1-2kb)	79669	ENST00000497610.1	1136	C3orf52	chromosome 3 open reading frame 52
chr8	38583148	38584026	chr8-38583148-38584026	6.21e-212	0.361488	0	Distal Intergenic	286140	ENST00000524091.1	17174	RNF5P1	ring finger protein 5 pseudogene 1
chr2	150135053	150136119	chr2-150135053-150136119	1.32e-211	0.346731	0	Distal Intergenic	105373682	ENST00000652679.2	30250	LOC105373682	uncharacterized LOC105373682
chr14	83975534	83976595	chr14-83975534-83976595	1.82e-211	0.361487	0	Distal Intergenic	102724338	ENST00000554142.2	-60157	LINC02305	long intergenic non-protein coding RNA 2305
chr10	122845553	122846513	chr10-122845553-122846513	2.56e-211	0.36867	0	Promoter (<=1kb)	100533195	ENST00000338948.3	0	FAM24B-CUZD1	FAM24B-CUZD1 readthrough
chr3	197680826	197681994	chr3-197680826-197681994	2.8e-211	0.364286	0	Exon (ENST00000296343.10/9711, exon 15 of 20)	100126321	ENST00000401223.1	-6250	MIR922	microRNA 922
chr8	123589588	123590427	chr8-123589588-123590427	4.64e-211	0.35368	0	Distal Intergenic	105375738	ENST00000652905.1	-23792	LOC105375738	uncharacterized LOC105375738
chr4	140764541	140765520	chr4-140764541-140765520	5.6e-211	0.343759	0	Distal Intergenic	23158	ENST00000442267.3	-8156	TBC1D9	TBC1 domain family member 9
chr11	85301650	85302558	chr11-85301650-85302558	1.01e-210	0.325704	0	Intron (ENST00000376104.7/1740, intron 3 of 27)	1740	ENST00000527088.1	-168527	DLG2	discs large MAGUK scaffold protein 2
chr6	113701529	113702432	chr6-113701529-113702432	1.82e-210	0.342244	0	Distal Intergenic	101927686	ENST00000649523.1	-51439	LINC02541	long intergenic non-protein coding RNA 2541
chr12	98483666	98484629	chr12-98483666-98484629	2.27e-210	0.340498	0	Distal Intergenic	643770	ENST00000549004.1	6457	LINC02453	long intergenic non-protein coding RNA 2453
chr3	184261161	184262168	chr3-184261161-184262168	8.91e-210	0.393183	0	Promoter (<=1kb)	94032	ENST00000296238.4	0	CAMK2N2	calcium/calmodulin dependent protein kinase II inhibitor 2
chr5	35094759	35095676	chr5-35094759-35095676	5.99e-209	0.344047	0	Intron (ENST00000509140.5/5618, intron 1 of 8)	5618	ENST00000618625.4	-5122	PRLR	prolactin receptor
chr2	100945639	100946722	chr2-100945639-100946722	9.8e-209	0.359631	0	Intron (ENST00000335681.10/4862, intron 5 of 20)	4862	ENST00000492373.1	11528	NPAS2	neuronal PAS domain protein 2
chr9	2640699	2641576	chr9-2640699-2641576	3.42e-207	0.355704	0	Promoter (1-2kb)	7436	ENST00000680219.1	-1584	VLDLR	very low density lipoprotein receptor
chr7	99273944	9.92749e+07	chr7-99273944-99274868.2	3.9e-207	1.49481	9	Intron (ENST00000439784.7/84176, intron 20 of 41)	402569	ENST00000681060.1	-23869	KPNA7	karyopherin subunit alpha 7
chr7	43938683	43939778	chr7-43938683-43939778	1.22e-206	0.357859	0	Promoter (<=1kb)	51619	ENST00000473007.7	252	UBE2D4	ubiquitin conjugating enzyme E2 D4 (putative)
chr13	40059489	40060828	chr13-40059489-40060828	1.24e-205	0.368589	0	Distal Intergenic	100874127	ENST00000455241.2	-111677	LINC00332	long intergenic non-protein coding RNA 332
chr13	30869868	30871277	chr13-30869868-30871277	1.79e-205	0.725891	4	Intron (ENST00000690833.1/440132, intron 1 of 2)	440132	ENST00000690833.1	6499	LINC00545	long intergenic non-protein coding RNA 545
chr8	6870269	6871202	chr8-6870269-6871202	2.75e-205	0.342124	0	3' UTR	1672	ENST00000297439.4	6734	DEFB1	defensin beta 1
chr12	72465755	72466721	chr12-72465755-72466721	1.57e-204	0.332324	0	Intron (ENST00000548156.1/29953, intron 3 of 4)	29953	ENST00000549138.5	-93818	TRHDE	thyrotropin releasing hormone degrading enzyme
chr6	132270438	132271567	chr6-132270438-132271567	2.32e-204	0.35219	0	Distal Intergenic	26002	ENST00000489128.1	53580	MOXD1	monooxygenase DBH like 1
chr1	208043420	208044392	chr1-208043420-208044392	9.47e-204	0.365836	0	Intron (ENST00000367033.4/5362, intron 20 of 31)	5362	ENST00000463510.1	-3156	PLXNA2	plexin A2
chr3	108345253	108346496	chr3-108345253-108346496	2.18e-203	0.352766	0	Intron (ENST00000619531.4/11148, intron 3 of 10)	11148	ENST00000482099.1	-7160	HHLA2	HERV-H LTR-associating 2
chr7	26007251	26008141	chr7-26007251-26008141	2.5e-202	0.349037	0	Distal Intergenic	406940	ENST00000362215.3	-57265	MIR148A	microRNA 148a
chr13	51781000	51782951	chr13-51781000-51782951	7.56e-202	0.389888	0	Intron (ENST00000642706.1/79758, intron 7 of 10)	79758	ENST00000472372.5	-3617	DHRS12	dehydrogenase/reductase 12
chr7	99372164	99373152	chr7-99372164-99373152	1.34e-201	1.47582	9	Promoter (1-2kb)	10095	ENST00000443222.6	-1097	ARPC1B	actin related protein 2/3 complex subunit 1B
chr10	89515088	89516043	chr10-89515088-89516043	2.95e-201	0.346056	0	Intron (ENST00000371790.5/387700, intron 2 of 7)	387700	ENST00000371790.5	19551	SLC16A12	solute carrier family 16 member 12
chr6	106782279	106783229	chr6-106782279-106783229	5.79e-201	0.373428	0	Promoter (<=1kb)	100422737	ENST00000653256.1	0	LINC02532	long intergenic non-protein coding RNA 2532
chr7	127593253	127594295	chr7-127593253-127594295	3.29e-200	0.35557	0	Promoter (<=1kb)	105375489	ENST00000473728.1	0	LOC105375489	uncharacterized LOC105375489
chr14	81535978	81536856	chr14-81535978-81536856	4.09e-200	0.34939	0	Promoter (2-3kb)	6400	ENST00000336735.9	-2125	SEL1L	SEL1L adaptor subunit of ERAD E3 ubiquitin ligase
chr8	101233330	101234225	chr8-101233330-101234225	5.93e-200	0.366512	0	Distal Intergenic	51123	ENST00000520454.1	-27137	ZNF706	zinc finger protein 706
chr2	19102495	19103400	chr2-19102495-19103400	9.46e-200	0.330305	0	Intron (ENST00000650025.1/400945, intron 3 of 7)	400945	ENST00000424895.1	-75524	LINC01376	long intergenic non-protein coding RNA 1376
chr2	183996892	183997796	chr2-183996892-183997796	3.59e-199	0.336423	0	Exon (ENST00000653932.1/ENST00000653932.1, exon 1 of 2)	105373775	ENST00000652637.1	189777	LOC105373775	uncharacterized LOC105373775
chr16	46390076	4.6391e+07	chr16-46390076-46390962.3	4.15e-199	0.88509	9	Distal Intergenic	124149	ENST00000571606.1	87477	ANKRD26P1	ankyrin repeat domain 26 pseudogene 1
chr12	2982125	2983134	chr12-2982125-2983134	8.11e-199	0.358038	0	Intron (ENST00000358409.7/7004, intron 2 of 11)	7004	ENST00000443986.3	22181	TEAD4	TEA domain transcription factor 4
chr3	6261560	6262663	chr3-6261560-6262663	2.39e-198	0.343228	0	Intron (ENST00000435651.1/ENST00000435651.1, intron 1 of 2)	105376944	ENST00000433639.1	-227816	LOC105376944	uncharacterized LOC105376944
chr16	20307098	20308119	chr16-20307098-20308119	3.93e-198	0.355283	0	Distal Intergenic	2813	ENST00000573897.5	15634	GP2	glycoprotein 2
chr7	99308226	99309122	chr7-99308226-99309122	1.55e-197	1.46199	9	Intron (ENST00000452010.2/ENST00000452010.2, intron 7 of 7)	105375421	ENST00000638785.1	16464	LOC105375421	uncharacterized LOC105375421
chr2	112588146	112589535	chr2-112588146-112589535	1.63e-197	0.374178	0	3' UTR	84269	ENST00000469030.1	3274	CHCHD5	coiled-coil-helix-coiled-coil-helix domain containing 5
chr18	6942830	6943794	chr18-6942830-6943794	3.11e-197	0.341082	0	Exon (ENST00000389658.4/284217, exon 62 of 63)	101927188	ENST00000584722.1	-10883	LOC101927188	uncharacterized LOC101927188
chr2	115160506	115161742	chr2-115160506-115161742	6.31e-197	0.356154	0	Promoter (<=1kb)	107985937	ENST00000664094.1	0	LOC107985937	uncharacterized LOC107985937
chr14	52044856	52045789	chr14-52044856-52045789	9.6e-197	0.325105	0	Promoter (2-3kb)	22795	ENST00000554284.1	-2745	NID2	nidogen 2
chr2	167215193	167216226	chr2-167215193-167216226	2.68e-196	0.333075	0	Intron (ENST00000409195.6/129446, intron 4 of 10)	129446	ENST00000672671.1	27821	XIRP2	xin actin binding repeat containing 2
chr11	57501840	57502740	chr11-57501840-57502740	1.77e-195	0.347971	0	Promoter (<=1kb)	8501	ENST00000525764.5	-521	SLC43A1	solute carrier family 43 member 1
chr2	79119895	79120838	chr2-79119895-79120838	2.14e-193	0.354455	0	Promoter (<=1kb)	5967	ENST00000488524.1	0	REG1A	regenerating family member 1 alpha
chr12	2998639	2999912	chr12-2998639-2999912	6.3e-193	0.367307	0	Intron (ENST00000358409.7/7004, intron 3 of 11)	7004	ENST00000544666.1	-11132	TEAD4	TEA domain transcription factor 4
chr4	35900307	35901240	chr4-35900307-35901240	1.06e-192	0.314458	0	Distal Intergenic	116984	ENST00000513032.2	144794	ARAP2	ArfGAP with RhoGAP domain, ankyrin repeat and PH domain 2
chr3	169666238	169667093	chr3-169666238-169667093	1.59e-192	0.342197	0	Promoter (2-3kb)	2122	ENST00000486748.2	-2463	MECOM	MDS1 and EVI1 complex locus
chr6	21500276	21501512	chr6-21500276-21501512	2.64e-192	0.347733	0	Intron (ENST00000652307.1/100874531, intron 3 of 4)	100874531	ENST00000630914.1	10383	LINC00581	long intergenic non-protein coding RNA 581
chr6	148743249	148744473	chr6-148743249-148744473	7.05e-192	0.326494	0	Promoter (2-3kb)	10090	ENST00000367463.5	-2557	UST	uronyl 2-sulfotransferase
chr7	99224156	9.92251e+07	chr7-99224156-99225056.2	1.82e-191	1.46749	9	Intron (ENST00000681060.1/402569, intron 1 of 10)	84176	ENST00000439784.7	-13773	MYH16	myosin heavy chain 16 pseudogene
chr6	157999066	158000120	chr6-157999066-158000120	2.52e-191	0.351849	0	Promoter (<=1kb)	100874300	ENST00000442328.1	-987	SYNJ2-IT1	SYNJ2 intronic transcript 1
chr10	103507245	103508364	chr10-103507245-103508364	3.02e-191	0.45195	1	Intron (ENST00000369780.9/9148, intron 1 of 5)	102724341	ENST00000447820.1	7038	NEURL1-AS1	NEURL1 antisense RNA 1
chr13	59343857	59344777	chr13-59343857-59344777	2.54e-190	0.318033	0	Distal Intergenic	105370224	ENST00000666115.1	-113221	LOC105370224	uncharacterized LOC105370224
chr2	10009594	10010508	chr2-10009594-10010508	4.34e-190	0.37414	0	Exon (ENST00000686345.1/ENST00000686345.1, exon 1 of 2)	29841	ENST00000480736.1	14288	GRHL1	grainyhead like transcription factor 1
chr8	90803313	90804301	chr8-90803313-90804301	8.64e-190	0.342193	0	Intron (ENST00000522729.5/64168, intron 2 of 2)	64168	ENST00000521954.1	11503	NECAB1	N-terminal EF-hand calcium binding protein 1
chr7	98228538	98229553	chr7-98228538-98229553	2.14e-189	0.346679	0	Promoter (<=1kb)	25851	ENST00000479975.5	0	TECPR1	tectonin beta-propeller repeat containing 1
chr5	123428578	123429569	chr5-123428578-123429569	8.72e-189	0.336579	0	Distal Intergenic	153241	ENST00000306481.11	-4986	CEP120	centrosomal protein 120
chr3	169432446	169433525	chr3-169432446-169433525	3.09e-188	0.337685	0	Intron (ENST00000651503.2/2122, intron 1 of 16)	105374205	ENST00000480669.1	-14342	MECOM-AS1	MECOM antisense RNA 1
chr5	88140999	88141901	chr5-88140999-88141901	8.99e-188	0.338122	0	Exon (ENST00000689020.1/ENST00000689020.1, exon 1 of 1)	153396	ENST00000515293.1	56550	TMEM161B	transmembrane protein 161B
chr9	108382044	108383068	chr9-108382044-108383068	1.2e-187	0.325579	0	Distal Intergenic	10880	ENST00000374667.5	472918	ACTL7B	actin like 7B
chr5	63820317	63821321	chr5-63820317-63821321	1.32e-187	0.314166	0	Distal Intergenic	3350	ENST00000323865.5	141124	HTR1A	5-hydroxytryptamine receptor 1A
chr13	83881709	83882610	chr13-83881709-83882610	1.45e-187	0.32914	0	Promoter (<=1kb)	114798	ENST00000377084.3	0	SLITRK1	SLIT and NTRK like family member 1
chr12	31641199	31642136	chr12-31641199-31642136	1.52e-187	0.334875	0	Intron (ENST00000418260.3/ENST00000418260.3, intron 1 of 1)	254013	ENST00000412352.6	-5024	ETFBKMT	electron transfer flavoprotein subunit beta lysine methyltransferase
chr2	209305454	209306442	chr2-209305454-209306442	1.67e-187	0.334352	0	Distal Intergenic	4133	ENST00000682079.1	-117605	MAP2	microtubule associated protein 2
chr17	56698928	5.67001e+07	chr17-56698928-56700131.1	1.72e-187	1.42631	9	Distal Intergenic	339210	ENST00000570754.5	95161	C17orf67	chromosome 17 open reading frame 67
chr5	119678431	119679349	chr5-119678431-119679349	5.78e-187	0.30887	0	Distal Intergenic	340069	ENST00000509264.1	48745	FAM170A	family with sequence similarity 170 member A
chrX	117522606	117523684	chrX-117522606-117523684	3.28e-186	0.316584	0	Distal Intergenic	90293	ENST00000371876.5	424258	KLHL13	kelch like family member 13
chr14	26597851	26598798	chr14-26597851-26598798	7.67e-186	0.342005	0	Promoter (<=1kb)	102725045	ENST00000653681.1	0	NOVA1-DT	NOVA1 divergent transcript
chr12	21774289	21775754	chr12-21774289-21775754	5.57e-185	0.358568	0	Promoter (<=1kb)	3764	ENST00000240662.3	0	KCNJ8	potassium inwardly rectifying channel subfamily J member 8
chr9	109246210	109247147	chr9-109246210-109247147	1.4e-184	0.327944	0	Intron (ENST00000374566.8/54566, intron 14 of 25)	54566	ENST00000374557.4	73817	EPB41L4B	erythrocyte membrane protein band 4.1 like 4B
chr12	4015210	4016173	chr12-4015210-4016173	2.08e-184	0.361829	0	Promoter (2-3kb)	105369611	ENST00000654858.1	2307	LOC105369611	uncharacterized LOC105369611
chr12	89311422	89312404	chr12-89311422-89312404	5.13e-184	0.31436	0	Promoter (1-2kb)	728084	ENST00000549278.2	-1856	LINC02458	long intergenic non-protein coding RNA 2458
chr11	20044960	20045937	chr11-20044960-20045937	7.04e-184	0.333001	0	Exon (ENST00000360655.8/89797, exon 14 of 38)	100874014	ENST00000533767.2	3521	NAV2-AS2	NAV2 antisense RNA 2
chr12	82522331	82523305	chr12-82522331-82523305	9.53e-184	0.316713	0	Distal Intergenic	84190	ENST00000551645.1	46032	METTL25	methyltransferase like 25
chr14	34302387	34303360	chr14-34302387-34303360	1.4e-183	0.322095	0	Intron (ENST00000551935.5/102724945, intron 1 of 4)	102724945	ENST00000546681.5	-74573	LOC102724945	uncharacterized LOC102724945
chr3	26281022	26282028	chr3-26281022-26282028	2.1e-183	0.302595	0	Distal Intergenic	116135	ENST00000396641.6	-340778	LRRC3B	leucine rich repeat containing 3B
chr1	39700968	39702147	chr1-39700968-39702147	2.55e-183	0.365525	0	Intron (ENST00000470018.5/10450, intron 1 of 7)	10450	ENST00000470018.5	8786	PPIE	peptidylprolyl isomerase E
chr14	65301794	65302624	chr14-65301794-65302624	4.21e-183	0.342648	0	Exon (ENST00000555736.1/ENST00000555736.1, exon 1 of 4)	100616176	ENST00000584635.1	32559	MIR4708	microRNA 4708
chr12	30518178	30520328	chr12-30518178-30520328	7.64e-183	0.348397	0	Distal Intergenic	10526	ENST00000535598.1	116821	IPO8	importin 8
chr7	50952195	50953143	chr7-50952195-50953143	1.32e-182	0.340509	0	Intron (ENST00000420449.1/ENST00000420449.1, intron 1 of 3)	23242	ENST00000462395.1	82812	COBL	cordon-bleu WH2 repeat protein
chr10	23191683	23192637	chr10-23191683-23192637	9.53e-182	0.347765	0	Promoter (<=1kb)	256297	ENST00000376504.4	0	PTF1A	pancreas associated transcription factor 1a
chr6	161417607	161418507	chr6-161417607-161418507	1.66e-181	0.337638	0	Intron (ENST00000366898.6/5071, intron 9 of 11)	56895	ENST00000320285.9	-143546	AGPAT4	1-acylglycerol-3-phosphate O-acyltransferase 4
chr11	111327635	111328563	chr11-111327635-111328563	2.6e-181	0.346382	0	Distal Intergenic	105369491	ENST00000668383.1	7253	LOC105369491	uncharacterized LOC105369491
chr8	101260022	101260939	chr8-101260022-101260939	2.84e-181	0.324053	0	Promoter (1-2kb)	105375679	ENST00000523121.1	1964	LINC02844	long intergenic non-protein coding RNA 2844
chr11	94705067	94706056	chr11-94705067-94706056	7.38e-181	0.325855	0	Promoter (<=1kb)	154810	ENST00000299004.13	-375	AMOTL1	angiomotin like 1
chr7	16554546	16555465	chr7-16554546-16555465	8.11e-181	0.294759	0	Intron (ENST00000401542.3/100506049, intron 3 of 8)	25928	ENST00000396652.1	-23966	SOSTDC1	sclerostin domain containing 1
chr2	168203412	168204723	chr2-168203412-168204723	8.91e-181	0.330806	0	Intron (ENST00000355999.5/27347, intron 1 of 17)	27347	ENST00000355999.5	42872	STK39	serine/threonine kinase 39
chr9	106755387	106756346	chr9-106755387-106756346	1.51e-180	0.321393	0	Distal Intergenic	100996590	ENST00000411451.2	90633	LINC01505	long intergenic non-protein coding RNA 1505
chr7	99162083	9.91632e+07	chr7-99162083-99163175.2	2.74e-180	1.40464	9	Distal Intergenic	57154	ENST00000361368.7	-17975	SMURF1	SMAD specific E3 ubiquitin protein ligase 1
chr10	31771085	31771986	chr10-31771085-31771986	2.96e-180	0.32436	0	Distal Intergenic	94134	ENST00000497085.1	36565	ARHGAP12	Rho GTPase activating protein 12
chr1	92485389	92486235	chr1-92485389-92486235	3.24e-180	0.326084	0	Promoter (<=1kb)	2672	ENST00000427103.5	0	GFI1	growth factor independent 1 transcriptional repressor
chr7	142885246	142886274	chr7-142885246-142886274	3.87e-180	0.43275	1	Promoter (<=1kb)	55503	ENST00000359396.9	0	TRPV6	transient receptor potential cation channel subfamily V member 6
chr20	31818611	31819695	chr20-31818611-31819695	7.26e-180	0.331614	0	Promoter (<=1kb)	85366	ENST00000375994.6	0	MYLK2	myosin light chain kinase 2
chr9	12538911	12539950	chr9-12538911-12539950	1.02e-179	0.297411	0	Distal Intergenic	7306	ENST00000473763.1	-145489	TYRP1	tyrosinase related protein 1
chr7	150337009	150338008	chr7-150337009-150338008	1.13e-179	0.337622	0	3' UTR	5919	ENST00000223271.8	3621	RARRES2	retinoic acid receptor responder 2
chr1	89382955	89383853	chr1-89382955-89383853	2.59e-179	0.295682	0	Exon (ENST00000370456.5/163351, exon 9 of 11)	163351	ENST00000370456.5	18896	GBP6	guanylate binding protein family member 6
chr7	99380764	99382098	chr7-99380764-99382098	3.93e-179	1.41262	9	Intron (ENST00000638617.1/10095, intron 8 of 16)	10095	ENST00000474880.5	-3602	ARPC1B	actin related protein 2/3 complex subunit 1B
chr8	48755572	48756601	chr8-48755572-48756601	5.69e-179	0.3167	0	Distal Intergenic	79645	ENST00000521721.1	-20261	CLXN	calaxin
chr18	33802510	33803697	chr18-33802510-33803697	9.8e-179	0.344493	0	Distal Intergenic	80816	ENST00000590973.2	196869	ASXL3	ASXL transcriptional regulator 3
chr7	92645398	92646314	chr7-92645398-92646314	3.14e-178	1.38401	9	Intron (ENST00000265734.8/1021, intron 5 of 7)	112268009	ENST00000661747.1	-3082	LOC112268009	uncharacterized LOC112268009
chr4	154659844	154660767	chr4-154659844-154660767	4.56e-178	0.305326	0	Intron (ENST00000500890.6/ENST00000500890.6, intron 2 of 2)	9227	ENST00000499392.1	32772	LRAT	lecithin retinol acyltransferase
chr19	45670460	4.56716e+07	chr19-45670460-45671647.1	7.73e-178	0.980899	7	Promoter (<=1kb)	2696	ENST00000591322.1	204	GIPR	gastric inhibitory polypeptide receptor
chr7	98210244	98211843	chr7-98210244-98211843	9.78e-178	0.335001	0	Promoter (<=1kb)	168620	ENST00000609256.2	0	BHLHA15	basic helix-loop-helix family member a15
chr1	231074808	231075669	chr1-231074808-231075669	9.84e-178	0.321543	0	Distal Intergenic	375061	ENST00000366654.5	-34554	FAM89A	family with sequence similarity 89 member A
chr20	56909763	56910768	chr20-56909763-56910768	1.11e-177	0.326667	0	Distal Intergenic	105372685	ENST00000671579.1	208775	LOC105372685	uncharacterized LOC105372685
chr10	98269130	98270076	chr10-98269130-98270076	1.2e-177	0.431858	1	Promoter (<=1kb)	84171	ENST00000260702.4	-936	LOXL4	lysyl oxidase like 4
chr5	151696198	151697255	chr5-151696198-151697255	2.31e-177	0.66574	4	Intron (ENST00000518905.1/101927096, intron 2 of 2)	6678	ENST00000521327.1	-9223	SPARC	secreted protein acidic and cysteine rich
chr10	5625890	5626998	chr10-5625890-5626998	2.83e-177	0.352401	0	Intron (ENST00000675199.1/105376382, intron 1 of 1)	105376382	ENST00000660276.1	5437	LASTR	lncRNA associated with SART3 regulation of splicing
chr4	128844607	128845649	chr4-128844607-128845649	4.39e-177	0.354584	0	Intron (ENST00000226319.11/79960, intron 3 of 10)	79960	ENST00000508997.1	13174	JADE1	jade family PHD finger 1
chr2	136572124	136573029	chr2-136572124-136573029	6.18e-177	0.314136	0	Distal Intergenic	80731	ENST00000472720.5	-192516	THSD7B	thrombospondin type 1 domain containing 7B
chr2	236642027	236643343	chr2-236642027-236643343	6.36e-177	0.655338	4	Distal Intergenic	57007	ENST00000272928.4	72202	ACKR3	atypical chemokine receptor 3
chr7	107537682	107538720	chr7-107537682-107538720	2.43e-176	0.312698	0	Intron (ENST00000297135.9/10466, intron 5 of 21)	10466	ENST00000469503.1	9612	COG5	component of oligomeric golgi complex 5
chr2	85546115	85547067	chr2-85546115-85547067	3.55e-176	0.323567	0	3' UTR	4144	ENST00000490878.1	4633	MAT2A	methionine adenosyltransferase 2A
chr21	9728264	9729242	chr21-9728264-9729242	5.37e-176	0.332334	0	Distal Intergenic	441058	ENST00000623933.1	80481	LINC01667	long intergenic non-protein coding RNA 1667
chr12	54353096	54354050	chr12-54353096-54354050	8.77e-176	0.330869	0	Promoter (<=1kb)	102724050	ENST00000550474.5	0	GPR84-AS1	GPR84, ZNF385A, ITGA5 and GTSF1 antisense RNA 1
chr10	131948592	131949787	chr10-131948592-131949787	1.48e-175	0.341085	0	Intron (ENST00000455566.6/55844, intron 8 of 8)	55844	ENST00000472664.1	7985	PPP2R2D	protein phosphatase 2 regulatory subunit Bdelta
chr10	44991869	44992719	chr10-44991869-44992719	2.69e-175	0.332376	0	Promoter (1-2kb)	83937	ENST00000493490.1	1331	RASSF4	Ras association domain family member 4
chr17	56915426	5.69164e+07	chr17-56915426-56916421.2	4.06e-175	1.37919	9	Promoter (1-2kb)	7706	ENST00000648772.1	-1346	TRIM25	tripartite motif containing 25
chr9	95143748	95144900	chr9-95143748-95144900	5.16e-175	0.62368	4	Intron (ENST00000289081.8/2176, intron 7 of 14)	2176	ENST00000493098.1	5133	FANCC	FA complementation group C
chr7	90900540	90901668	chr7-90900540-90901668	1.38e-174	0.449162	1	Intron (ENST00000380050.8/5218, intron 7 of 14)	5218	ENST00000460493.1	-54124	CDK14	cyclin dependent kinase 14
chr7	49713801	49714881	chr7-49713801-49714881	1.48e-174	0.320299	0	Distal Intergenic	375567	ENST00000340652.5	-58757	VWC2	von Willebrand factor C domain containing 2
chr8	109602574	109603706	chr8-109602574-109603706	2.91e-174	0.36023	0	Promoter (<=1kb)	55638	ENST00000533394.5	0	SYBU	syntabulin
chr11	75342784	75343649	chr11-75342784-75343649	1.05e-173	0.336882	0	Intron (ENST00000420843.7/408, intron 1 of 15)	442900	ENST00000362220.1	-7598	MIR326	microRNA 326
chr15	62877135	62878095	chr15-62877135-62878095	1.22e-173	0.300209	0	Intron (ENST00000557994.1/105370854, intron 1 of 3)	105370854	ENST00000557994.1	5939	LOC105370854	uncharacterized LOC105370854
chr12	28202407	28203461	chr12-28202407-28203461	4.48e-173	0.312492	0	Intron (ENST00000540794.5/55297, intron 2 of 5)	55297	ENST00000543534.5	11162	CCDC91	coiled-coil domain containing 91
chr14	86520833	86521964	chr14-86520833-86521964	4.84e-173	0.319526	0	Distal Intergenic	105370607	ENST00000553679.1	188457	LINC02309	long intergenic non-protein coding RNA 2309
chr2	162475173	162476300	chr2-162475173-162476300	5.1e-173	0.332355	0	Intron (ENST00000332142.10/90134, intron 6 of 15)	90134	ENST00000477019.1	52060	KCNH7	potassium voltage-gated channel subfamily H member 7
chr13	44870193	44871182	chr13-44870193-44871182	5.24e-173	0.364112	0	Distal Intergenic	144817	ENST00000414562.1	-60563	LINC00330	long intergenic non-protein coding RNA 330
chr2	19776841	19777746	chr2-19776841-19777746	1.21e-172	0.307358	0	Distal Intergenic	105373461	ENST00000432822.1	65126	LOC105373461	uncharacterized LOC105373461
chr3	66822991	66824056	chr3-66822991-66824056	1.42e-172	0.316028	0	Promoter (<=1kb)	105377144	ENST00000661256.1	383	LOC105377144	uncharacterized LOC105377144
chr1	226920269	226921155	chr1-226920269-226921155	1.51e-172	0.321037	0	3' UTR	56997	ENST00000366778.5	-19131	COQ8A	coenzyme Q8A
chr2	88666252	88667360	chr2-88666252-88667360	3.37e-172	0.343788	0	Intron (ENST00000682892.1/9451, intron 2 of 17)	102724805	ENST00000682656.1	24116	LOC102724805	uncharacterized LOC102724805
chr14	20812166	20813165	chr14-20812166-20813165	6.58e-172	0.306724	0	Distal Intergenic	6035	ENST00000340900.3	-9311	RNASE1	ribonuclease A family member 1, pancreatic
chr9	83153805	83154969	chr9-83153805-83154969	6.83e-172	0.332365	0	Distal Intergenic	102723989	ENST00000662757.1	-64319	FRMD3-AS1	FRMD3 antisense RNA 1
chr11	12193171	12194073	chr11-12193171-12194073	2.19e-171	0.323004	0	Promoter (1-2kb)	9645	ENST00000527195.1	-1872	MICAL2	microtubule associated monooxygenase, calponin and LIM domain containing 2
chr18	64720590	64721752	chr18-64720590-64721752	2.63e-171	0.321286	0	Distal Intergenic	101927404	ENST00000662570.1	271076	LOC101927404	uncharacterized LOC101927404
chr3	20181954	20182882	chr3-20181954-20182882	2.86e-171	0.298152	0	Promoter (1-2kb)	151648	ENST00000456624.1	1150	SGO1	shugoshin 1
chr19	45691585	4.56928e+07	chr19-45691585-45692805.1	3.81e-171	0.845839	7	Promoter (<=1kb)	54814	ENST00000677024.1	0	QPCTL	glutaminyl-peptide cyclotransferase like
chr12	21528944	21529946	chr12-21528944-21529946	7.03e-171	0.297085	0	Promoter (<=1kb)	80763	ENST00000537527.1	992	SPX	spexin hormone
chr18	36467901	36468851	chr18-36467901-36468851	1.06e-170	0.320239	0	Intron (ENST00000590592.6/80206, intron 3 of 28)	80206	ENST00000591635.5	-75700	FHOD3	formin homology 2 domain containing 3
chr2	217836229	217837274	chr2-217836229-217837274	1.38e-170	0.611205	4	Intron (ENST00000646520.1/7145, intron 19 of 32)	7145	ENST00000446688.5	4886	TNS1	tensin 1
chr16	25216465	25217398	chr16-25216465-25217398	1.6e-170	0.336616	0	Promoter (<=1kb)	343	ENST00000219660.6	0	AQP8	aquaporin 8
chr6	43984776	43985713	chr6-43984776-43985713	1.94e-170	0.324329	0	Intron (ENST00000687843.1/101929705, intron 4 of 4)	221416	ENST00000442114.6	-14867	C6orf223	chromosome 6 open reading frame 223
chr7	92765154	92767119	chr7-92765154-92767119	2.44e-170	1.40291	9	Intron (ENST00000265734.8/1021, intron 3 of 7)	1021	ENST00000473078.1	-39444	CDK6	cyclin dependent kinase 6
chr7	50969714	50970765	chr7-50969714-50970765	2.7e-170	0.340483	0	Intron (ENST00000420449.1/ENST00000420449.1, intron 1 of 3)	23242	ENST00000462395.1	65190	COBL	cordon-bleu WH2 repeat protein
chr4	138397984	138399084	chr4-138397984-138399084	1.29e-169	0.304352	0	Intron (ENST00000507145.1/100874047, intron 2 of 2)	105377446	ENST00000504369.1	-85326	LINC00498	long intergenic non-protein coding RNA 498
chr6	35797969	35798804	chr6-35797969-35798804	1.91e-169	0.326555	0	Promoter (<=1kb)	1208	ENST00000616014.3	-625	CLPS	colipase
chr5	95986658	95987714	chr5-95986658-95987714	2.01e-169	0.314733	0	Intron (ENST00000502645.2/101929710, intron 1 of 4)	101929710	ENST00000511775.1	24656	LOC101929710	uncharacterized LOC101929710
chr4	142548862	142550612	chr4-142548862-142550612	2.7e-169	0.450575	1	Intron (ENST00000513000.5/8821, intron 2 of 26)	8821	ENST00000510812.5	10057	INPP4B	inositol polyphosphate-4-phosphatase type II B
chr10	80277344	80278298	chr10-80277344-80278298	3.33e-169	0.328539	0	Promoter (1-2kb)	4143	ENST00000485270.5	-1865	MAT1A	methionine adenosyltransferase 1A
chr13	83865146	83866108	chr13-83865146-83866108	3.44e-169	0.286139	0	Distal Intergenic	114798	ENST00000377084.3	16285	SLITRK1	SLIT and NTRK like family member 1
chr7	90933690	90934738	chr7-90933690-90934738	4.13e-169	0.315548	0	Intron (ENST00000380050.8/5218, intron 8 of 14)	5218	ENST00000460493.1	-21054	CDK14	cyclin dependent kinase 14
chr5	161400317	161401188	chr5-161400317-161401188	4.61e-169	0.301288	0	Intron (ENST00000274547.7/2561, intron 6 of 10)	2561	ENST00000675746.1	3746	GABRB2	gamma-aminobutyric acid type A receptor subunit beta2
chr18	12085100	12086881	chr18-12085100-12086881	2.06e-168	0.350513	0	Exon (ENST00000591853.1/ENST00000591853.1, exon 3 of 3)	342850	ENST00000587848.3	-6962	ANKRD62	ankyrin repeat domain 62
chr11	75554109	75555724	chr11-75554109-75555724	2.53e-168	0.6582	4	Distal Intergenic	871	ENST00000533603.5	-6332	SERPINH1	serpin family H member 1
chr17	787466	788437	chr17-787466-788437	4.66e-168	0.326057	0	3' UTR	55178	ENST00000571157.1	4866	MRM3	mitochondrial rRNA methyltransferase 3
chr7	142748985	142749977	chr7-142748985-142749977	6.59e-168	0.340984	0	Promoter (<=1kb)	5644	ENST00000486171.5	0	PRSS1	serine protease 1
chr8	51903859	51904880	chr8-51903859-51904880	1.33e-167	0.309955	0	Intron (ENST00000656129.1/102724330, intron 1 of 1)	102724330	ENST00000521612.1	4125	PCMTD1-DT	PCMTD1 divergent transcript
chr9	33795264	33796346	chr9-33795264-33796346	2.86e-167	0.343698	0	Promoter (<=1kb)	5646	ENST00000379405.4	0	PRSS3	serine protease 3
chr3	6125202	6126206	chr3-6125202-6126206	3.62e-167	0.302385	0	Distal Intergenic	102723596	ENST00000425894.1	162360	LOC102723596	uncharacterized LOC102723596
chr4	26173600	26174537	chr4-26173600-26174537	5.89e-167	0.326624	0	Intron (ENST00000512351.5/3516, intron 1 of 4)	3516	ENST00000681403.1	10070	RBPJ	recombination signal binding protein for immunoglobulin kappa J region
chr4	153564366	153565342	chr4-153564366-153565342	6.69e-167	0.317624	0	Intron (ENST00000409663.7/23240, intron 7 of 34)	23240	ENST00000240487.5	8470	TMEM131L	transmembrane 131 like
chr6	154622429	154623422	chr6-154622429-154623422	9.59e-167	0.317391	0	Distal Intergenic	22828	ENST00000461219.5	-109956	SCAF8	SR-related CTD associated factor 8
chr4	14829403	14830502	chr4-14829403-14830502	1.09e-166	0.300992	0	Intron (ENST00000505089.6/201853, intron 2 of 6)	201853	ENST00000509654.5	57665	LINC00504	long intergenic non-protein coding RNA 504
chr2	75570644	75571584	chr2-75570644-75571584	1.33e-166	0.343242	0	Promoter (<=1kb)	84141	ENST00000233712.5	-922	EVA1A	eva-1 homolog A, regulator of programmed cell death
chr2	120445105	120445998	chr2-120445105-120445998	1.37e-166	0.308194	0	Distal Intergenic	84931	ENST00000622953.1	20220	LINC01101	long intergenic non-protein coding RNA 1101
chr16	1940506	1941462	chr16-1940506-1941462	2.59e-166	0.335004	0	Promoter (<=1kb)	51734	ENST00000489198.1	477	MSRB1	methionine sulfoxide reductase B1
chr7	99330305	9.93313e+07	chr7-99330305-99331348.1	2.68e-166	1.37041	9	Intron (ENST00000638617.1/10095, intron 1 of 16)	10552	ENST00000432786.5	4378	ARPC1A	actin related protein 2/3 complex subunit 1A
chr6	163264077	163265617	chr6-163264077-163265617	2.75e-166	0.335296	0	Intron (ENST00000337019.7/135138, intron 5 of 6)	135138	ENST00000611387.1	-47161	PACRG	parkin coregulated
chr11	74278484	74279557	chr11-74278484-74279557	2.93e-166	0.590915	4	3' UTR	283208	ENST00000531716.1	6698	P4HA3	prolyl 4-hydroxylase subunit alpha 3
chr1	14851600	14852934	chr1-14851600-14852934	2.93e-166	0.342505	0	Intron (ENST00000636203.1/23254, intron 3 of 16)	23254	ENST00000361144.9	-71196	KAZN	kazrin, periplakin interacting protein
chr10	62817690	62818549	chr10-62817690-62818549	5.77e-166	0.31247	0	Promoter (<=1kb)	1959	ENST00000691610.1	110	EGR2	early growth response 2
chr3	28138944	28140927	chr3-28138944-28140927	3.99e-165	0.321511	0	Distal Intergenic	107986041	ENST00000437506.2	-79676	LINC01967	long intergenic non-protein coding RNA 1967
chr2	119218178	119219177	chr2-119218178-119219177	5.86e-165	0.32372	0	Distal Intergenic	55240	ENST00000393106.6	-4654	STEAP3	STEAP3 metalloreductase
chr17	62778464	62779788	chr17-62778464-62779788	6.69e-165	0.582982	3	Intron (ENST00000456609.6/162333, intron 3 of 10)	162333	ENST00000582568.1	-18473	MARCHF10	membrane associated ring-CH-type finger 10
chr10	110858968	110859889	chr10-110858968-110859889	8.27e-165	0.321477	0	Distal Intergenic	27250	ENST00000393104.6	-11906	PDCD4	programmed cell death 4
chr8	15701945	15702860	chr8-15701945-15702860	9.27e-165	0.296536	0	Intron (ENST00000382020.8/7991, intron 6 of 9)	7991	ENST00000508446.1	28182	TUSC3	tumor suppressor candidate 3
chr17	56887658	56888663	chr17-56887658-56888663	1.69e-164	1.3529	9	Promoter (2-3kb)	100500827	ENST00000581261.1	2692	MIR3614	microRNA 3614
chr7	92528089	92529079	chr7-92528089-92529079	4.08e-164	0.960582	9	Promoter (<=1kb)	5189	ENST00000438045.5	0	PEX1	peroxisomal biogenesis factor 1
chr11	18833874	18835522	chr11-18833874-18835522	6.28e-164	0.331533	0	Distal Intergenic	84867	ENST00000396170.5	-41153	PTPN5	protein tyrosine phosphatase non-receptor type 5
chr7	44767884	44768768	chr7-44767884-44768768	8.53e-164	0.325599	0	Promoter (2-3kb)	83637	ENST00000482322.1	2140	ZMIZ2	zinc finger MIZ-type containing 2
chr6	147176569	147177561	chr6-147176569-147177561	1.98e-163	0.285442	0	Promoter (2-3kb)	729178	ENST00000662679.1	-2516	STXBP5-AS1	STXBP5 antisense RNA 1
chr14	24273892	24275011	chr14-24273892-24275011	2.6e-163	0.329781	0	Promoter (2-3kb)	5875	ENST00000559586.5	-2281	RABGGTA	Rab geranylgeranyltransferase subunit alpha
chr14	38208715	38209679	chr14-38208715-38209679	3.83e-163	0.338	0	Promoter (<=1kb)	6751	ENST00000267377.3	811	SSTR1	somatostatin receptor 1
chr3	81816617	81817544	chr3-81816617-81817544	5.69e-163	0.310598	0	Distal Intergenic	105377178	ENST00000671096.1	-22970	LOC105377178	uncharacterized LOC105377178
chr6	76774462	76775404	chr6-76774462-76775404	1.18e-162	0.330741	0	Promoter (<=1kb)	105377862	ENST00000669468.1	0	LOC105377862	uncharacterized LOC105377862
chr20	10550385	10551378	chr20-10550385-10551378	3.18e-162	0.309503	0	Intron (ENST00000334534.10/128710, intron 2 of 7)	128710	ENST00000488816.1	-47297	SLX4IP	SLX4 interacting protein
chr7	130386572	130387456	chr7-130386572-130387456	3.52e-162	0.320189	0	Promoter (1-2kb)	1357	ENST00000478096.1	1937	CPA1	carboxypeptidase A1
chr18	6950019	6950975	chr18-6950019-6950975	4.96e-162	0.307183	0	Exon (ENST00000389658.4/284217, exon 58 of 63)	101927188	ENST00000584722.1	-3702	LOC101927188	uncharacterized LOC101927188
chr3	50316462	50317440	chr3-50316462-50317440	5.34e-162	0.60286	3	Distal Intergenic	8692	ENST00000426286.1	3508	HYAL2	hyaluronidase 2
chr10	43081820	43082742	chr10-43081820-43082742	9.73e-162	0.315459	0	Intron (ENST00000671844.1/5979, intron 1 of 15)	5979	ENST00000615310.5	4734	RET	ret proto-oncogene
chr11	26947157	26948110	chr11-26947157-26948110	1.2e-161	0.591041	4	Distal Intergenic	387758	ENST00000318627.4	-46002	FIBIN	fin bud initiation factor homolog
chr6	72760010	72761017	chr6-72760010-72761017	1.87e-161	0.28791	0	Intron (ENST00000342056.6/56479, intron 1 of 14)	56479	ENST00000355194.9	137820	KCNQ5	potassium voltage-gated channel subfamily Q member 5
chr7	1025872	1026802	chr7-1025872-1026802	2.15e-161	0.320751	0	Promoter (1-2kb)	84310	ENST00000412051.5	1537	C7orf50	chromosome 7 open reading frame 50
chr18	54240283	54241349	chr18-54240283-54241349	2.38e-161	0.328531	0	Distal Intergenic	8932	ENST00000256429.8	-15614	MBD2	methyl-CpG binding domain protein 2
chr2	7053483	7054447	chr2-7053483-7054447	3.42e-161	0.310598	0	Intron (ENST00000432850.1/9781, intron 6 of 6)	101929452	ENST00000649356.2	23433	LOC101929452	uncharacterized LOC101929452
chr3	99965076	99966442	chr3-99965076-99966442	1.87e-160	0.310499	0	Promoter (<=1kb)	100500859	ENST00000577308.1	-678	MIR3921	microRNA 3921
chr6	151042590	151043518	chr6-151042590-151043518	2.76e-160	0.30314	0	Intron (ENST00000611279.4/25902, intron 26 of 27)	25902	ENST00000450635.1	5616	MTHFD1L	methylenetetrahydrofolate dehydrogenase (NADP+ dependent) 1 like
chr17	50062155	5.00631e+07	chr17-50062155-50063074.2	2.82e-160	1.31657	9	Intron (ENST00000506401.6/3675, intron 2 of 13)	3675	ENST00000508100.1	5668	ITGA3	integrin subunit alpha 3
chr2	149648301	149649266	chr2-149648301-149649266	4.13e-160	0.598856	4	Intron (ENST00000687950.1/101929231, intron 1 of 2)	27249	ENST00000422782.2	-60523	MMADHC	metabolism of cobalamin associated D
chr20	51365783	51367015	chr20-51365783-51367015	5.49e-160	0.611648	4	Distal Intergenic	4773	ENST00000496054.1	32204	NFATC2	nuclear factor of activated T cells 2
chr7	119471840	119473209	chr7-119471840-119473209	7.17e-160	0.310326	0	Distal Intergenic	105375475	ENST00000660268.1	434166	LINC02476	long intergenic non-protein coding RNA 2476
chr7	36945538	36946595	chr7-36945538-36946595	8e-160	0.339491	0	Intron (ENST00000310758.9/9844, intron 16 of 21)	100302113	ENST00000408398.1	-26106	MIR1200	microRNA 1200
chr4	67106583	67107609	chr4-67106583-67107609	1.05e-159	0.934772	6	Distal Intergenic	101927237	ENST00000503987.1	313445	LOC101927237	uncharacterized LOC101927237
chr10	79344502	79345409	chr10-79344502-79345409	1.15e-159	0.318168	0	Promoter (2-3kb)	10105	ENST00000498681.5	-2060	PPIF	peptidylprolyl isomerase F
chr1	225824860	225825722	chr1-225824860-225825722	1.3e-159	0.313468	0	Promoter (<=1kb)	2052	ENST00000366837.5	0	EPHX1	epoxide hydrolase 1
chr1	205449709	2.05451e+08	chr1-205449709-205450624.1	1.88e-159	1.03092	7	Promoter (<=1kb)	93273	ENST00000367154.5	0	LEMD1	LEM domain containing 1
chr7	99378926	99379902	chr7-99378926-99379902	2.95e-159	1.3485	9	Intron (ENST00000638617.1/10095, intron 8 of 16)	10095	ENST00000646101.2	4196	ARPC1B	actin related protein 2/3 complex subunit 1B
chr9	33787637	33788782	chr9-33787637-33788782	3e-159	0.300434	0	Intron (ENST00000468152.2/5646, intron 2 of 3)	5646	ENST00000379405.4	-6779	PRSS3	serine protease 3
chr1	91805154	91806127	chr1-91805154-91806127	3.43e-159	0.305898	0	Intron (ENST00000533089.5/7049, intron 1 of 19)	7049	ENST00000468996.2	-38722	TGFBR3	transforming growth factor beta receptor 3
chr6	148851795	148852710	chr6-148851795-148852710	4.53e-159	0.282973	0	Intron (ENST00000367463.5/10090, intron 1 of 7)	10090	ENST00000473631.1	-101197	UST	uronyl 2-sulfotransferase
chr13	40536262	40537290	chr13-40536262-40537290	4.55e-159	0.346552	0	Promoter (<=1kb)	646982	ENST00000615137.1	-455	LINC00598	long intergenic non-protein coding RNA 598
chr8	30562702	30563534	chr8-30562702-30563534	5.84e-159	0.316271	0	Promoter (<=1kb)	11030	ENST00000520916.1	-516	RBPMS	RNA binding protein, mRNA processing factor
chr20	50274235	50275581	chr20-50274235-50275581	6.18e-159	0.594442	5	Promoter (<=1kb)	100506115	ENST00000622604.4	-89	PELATON	plaque enriched lncRNA in atherosclerotic and inflammatory bowel macrophage regulation
chr19	9945190	9946207	chr19-9945190-9946207	6.42e-159	0.592628	4	Distal Intergenic	93145	ENST00000264833.9	-8675	OLFM2	olfactomedin 2
chr7	99211381	9.92124e+07	chr7-99211381-99212384.2	6.57e-159	1.30052	9	Intron (ENST00000681060.1/402569, intron 1 of 10)	402569	ENST00000327442.7	-3266	KPNA7	karyopherin subunit alpha 7
chr8	109593099	109595132	chr8-109593099-109595132	1.18e-158	0.34142	0	Intron (ENST00000276646.14/55638, intron 3 of 6)	55638	ENST00000528735.1	-6570	SYBU	syntabulin
chr5	94707121	94708092	chr5-94707121-94708092	1.37e-158	0.292527	0	Promoter (2-3kb)	79772	ENST00000509850.2	2601	MCTP1	multiple C2 and transmembrane domain containing 1
chr16	67461640	67462690	chr16-67461640-67462690	1.49e-158	0.581968	3	Promoter (2-3kb)	9114	ENST00000426604.7	-2415	ATP6V0D1	ATPase H+ transporting V0 subunit d1
chr2	210233347	210234393	chr2-210233347-210234393	1.56e-158	0.307992	0	Exon (ENST00000639259.2/ENST00000639259.2, exon 2 of 2)	33	ENST00000498120.5	-7900	ACADL	acyl-CoA dehydrogenase long chain
chr2	130785246	130786231	chr2-130785246-130786231	2.71e-158	0.319292	0	Distal Intergenic	205147	ENST00000423981.1	28955	AMER3	APC membrane recruitment protein 3
chr1	39646070	39647239	chr1-39646070-39647239	3.23e-158	0.354537	0	Distal Intergenic	26508	ENST00000372852.4	-6427	HEYL	hes related family bHLH transcription factor with YRPW motif like
chr3	171333979	171336235	chr3-171333979-171336235	4.14e-158	0.346178	0	Intron (ENST00000436636.7/23043, intron 2 of 32)	23043	ENST00000468757.1	-108268	TNIK	TRAF2 and NCK interacting kinase
chr2	17539966	17540986	chr2-17539966-17540986	5.58e-158	0.323465	0	Promoter (<=1kb)	7447	ENST00000457525.5	0	VSNL1	visinin like 1
chr4	180057515	180059719	chr4-180057515-180059719	6.04e-158	0.307715	0	Promoter (<=1kb)	105377564	ENST00000663768.1	73	LOC105377564	uncharacterized LOC105377564
chr8	116324546	116325640	chr8-116324546-116325640	7.11e-158	0.311471	0	Promoter (<=1kb)	100859921	ENST00000505156.2	0	LINC00536	long intergenic non-protein coding RNA 536
chr15	90211342	90212303	chr15-90211342-90212303	7.53e-158	0.583075	3	Intron (ENST00000559322.5/10509, intron 2 of 3)	10509	ENST00000560003.1	-4753	SEMA4B	semaphorin 4B
chr2	26697314	26698162	chr2-26697314-26698162	8.26e-158	0.302359	0	Intron (ENST00000302909.4/3777, intron 1 of 1)	3777	ENST00000302909.4	4592	KCNK3	potassium two pore domain channel subfamily K member 3
chr10	93904605	93905534	chr10-93904605-93905534	1.57e-157	0.29436	0	Intron (ENST00000483386.5/159371, intron 1 of 2)	159371	ENST00000603665.1	10583	SLC35G1	solute carrier family 35 member G1
chr14	24098807	24099716	chr14-24098807-24099716	1.64e-157	0.318834	0	Promoter (<=1kb)	5106	ENST00000559503.1	295	PCK2	phosphoenolpyruvate carboxykinase 2, mitochondrial
chr8	109973919	109974863	chr8-109973919-109974863	1.77e-157	0.32467	0	Promoter (<=1kb)	27012	ENST00000297404.1	0	KCNV1	potassium voltage-gated channel modifier subfamily V member 1
chr2	60053388	60054437	chr2-60053388-60054437	3.06e-157	0.334248	0	Intron (ENST00000606382.1/ENST00000606382.1, intron 1 of 3)	105374754	ENST00000412409.3	-319992	LOC105374754	uncharacterized LOC105374754
chr21	41491125	41492067	chr21-41491125-41492067	1.13e-156	0.31538	0	Intron (ENST00000679263.1/7113, intron 3 of 13)	7113	ENST00000679181.1	6122	TMPRSS2	transmembrane serine protease 2
chr2	53211032	53211946	chr2-53211032-53211946	2.32e-156	0.285564	0	Distal Intergenic	105369165	ENST00000421575.6	-249580	LOC105369165	uncharacterized LOC105369165
chr5	122493075	122493996	chr5-122493075-122493996	2.34e-156	0.437175	1	Distal Intergenic	153163	ENST00000510972.5	-13988	MGC32805	uncharacterized LOC153163
chr3	55159979	55161202	chr3-55159979-55161202	2.36e-156	0.585273	4	Distal Intergenic	105377096	ENST00000496829.1	-16970	LINC02017	long intergenic non-protein coding RNA 2017
chr2	34365553	34366521	chr2-34365553-34366521	2.66e-156	0.287496	0	Intron (ENST00000650021.1/104355288, intron 3 of 6)	104355288	ENST00000650021.1	175740	LINC01320	long intergenic non-protein coding RNA 1320
chr7	98697547	98698421	chr7-98697547-98698421	3.52e-156	0.29315	0	Distal Intergenic	4885	ENST00000466102.1	77880	NPTX2	neuronal pentraxin 2
chr7	94394145	94395108	chr7-94394145-94395108	6.26e-156	0.60835	4	Promoter (<=1kb)	1278	ENST00000297268.11	0	COL1A2	collagen type I alpha 2 chain
chr10	114430656	114431768	chr10-114430656-114431768	6.54e-156	0.3139	0	3' UTR	3983	ENST00000485570.1	9273	ABLIM1	actin binding LIM protein 1
chr8	106280834	106281961	chr8-106280834-106281961	7.04e-156	0.293837	0	Intron (ENST00000517566.7/55074, intron 1 of 16)	55074	ENST00000661818.1	10543	OXR1	oxidation resistance 1
chr2	218293091	218293956	chr2-218293091-218293956	8.49e-156	0.320239	0	Promoter (<=1kb)	64114	ENST00000440422.5	-505	TMBIM1	transmembrane BAX inhibitor motif containing 1
chr3	117398056	117399100	chr3-117398056-117399100	1.39e-155	0.32324	0	Distal Intergenic	4045	ENST00000474851.1	-258667	LSAMP	limbic system associated membrane protein
chr7	99207700	99208661	chr7-99207700-99208661	1.51e-155	1.37767	9	Promoter (<=1kb)	402569	ENST00000327442.7	0	KPNA7	karyopherin subunit alpha 7
chr5	147831282	147832167	chr5-147831282-147832167	2.11e-155	0.309455	0	Promoter (<=1kb)	6690	ENST00000296695.10	0	SPINK1	serine peptidase inhibitor Kazal type 1
chr7	27129886	27131546	chr7-27129886-27131546	2.42e-155	0.653974	4	Promoter (<=1kb)	100133311	ENST00000518848.5	0	HOXA-AS3	HOXA cluster antisense RNA 3
chr7	51030930	51031864	chr7-51030930-51031864	2.44e-155	0.308049	0	Exon (ENST00000462395.1/23242, exon 1 of 5)	23242	ENST00000462395.1	4091	COBL	cordon-bleu WH2 repeat protein
chr2	127045860	127046808	chr2-127045860-127046808	2.52e-155	0.299835	0	Distal Intergenic	274	ENST00000462958.5	9683	BIN1	bridging integrator 1
chr7	101200618	101201428	chr7-101200618-101201428	2.94e-155	1.33599	9	Promoter (<=1kb)	346606	ENST00000223114.9	0	MOGAT3	monoacylglycerol O-acyltransferase 3
chr3	20320217	20321192	chr3-20320217-20321192	2.98e-155	0.291445	0	Intron (ENST00000634618.1/101927829, intron 4 of 16)	101927829	ENST00000455626.1	-21276	LOC101927829	uncharacterized LOC101927829
chr4	100631694	100632720	chr4-100631694-100632720	3.65e-155	0.312086	0	Intron (ENST00000510657.1/107986233, intron 3 of 5)	100874275	ENST00000515728.1	42393	LINC01216	long intergenic non-protein coding RNA 1216
chr4	85594794	85595781	chr4-85594794-85595781	4.23e-155	0.291566	0	Intron (ENST00000395184.6/83478, intron 2 of 9)	83478	ENST00000512201.5	-8372	ARHGAP24	Rho GTPase activating protein 24
chr7	106592407	106593363	chr7-106592407-106593363	5.23e-155	0.28762	0	Intron (ENST00000490856.5/102724339, intron 2 of 4)	102724339	ENST00000650160.1	5445	CTB-30L5.1	uncharacterized CTB-30L5.1
chr8	83814888	83815839	chr8-83814888-83815839	8.51e-155	0.264486	0	Distal Intergenic	138046	ENST00000522613.5	-366948	RALYL	RALY RNA binding protein like
chr4	109930751	109931738	chr4-109930751-109931738	9.57e-155	0.297399	0	Intron (ENST00000265171.10/1950, intron 1 of 23)	1950	ENST00000502723.1	-9038	EGF	epidermal growth factor
chr12	55846664	55848695	chr12-55846664-55848695	1.44e-154	0.648232	4	Distal Intergenic	4327	ENST00000552872.5	-3698	MMP19	matrix metallopeptidase 19
chr3	128472318	128473217	chr3-128472318-128473217	1.47e-154	0.300668	0	Downstream (<=300bp)	165721	ENST00000469083.1	-5350	DNAJB8	DnaJ heat shock protein family (Hsp40) member B8
chr9	744549	745488	chr9-744549-745488	2.04e-154	0.31709	0	3' UTR	23189	ENST00000685049.1	10386	KANK1	KN motif and ankyrin repeat domains 1
chr5	173328024	173328935	chr5-173328024-173328935	2.33e-154	0.321688	0	Promoter (<=1kb)	8614	ENST00000265087.9	0	STC2	stanniocalcin 2
chr5	138970597	138971507	chr5-138970597-138971507	2.64e-154	0.302768	0	Intron (ENST00000394817.7/64374, intron 7 of 9)	64374	ENST00000515008.1	-17164	SIL1	SIL1 nucleotide exchange factor
chr17	50028084	50029418	chr17-50028084-50029418	3.98e-154	1.33512	9	Distal Intergenic	284080	ENST00000499842.1	26321	PICART1	p53 inducible cancer associated RNA transcript 1
chr4	141332274	141333323	chr4-141332274-141333323	5.19e-154	0.336346	0	Promoter (<=1kb)	100507639	ENST00000653420.1	0	LINC02432	long intergenic non-protein coding RNA 2432
chr13	79744911	79745952	chr13-79744911-79745952	5.21e-154	0.27962	0	Distal Intergenic	102724076	ENST00000457858.1	-58466	LINC01038	long intergenic non-protein coding RNA 1038
chr5	39905141	39906101	chr5-39905141-39906101	6.14e-154	0.282795	0	Intron (ENST00000638070.1/102467077, intron 1 of 2)	102467077	ENST00000638070.1	13003	LINC00603	long intergenic non-protein coding RNA 603
chr9	77439752	77440752	chr9-77439752-77440752	7.82e-154	0.285893	0	Intron (ENST00000341700.7/9630, intron 2 of 6)	9630	ENST00000464095.1	-8064	GNA14	G protein subunit alpha 14
chr19	45676860	4.5678e+07	chr19-45676860-45677998.1	1.6e-153	0.917018	7	Promoter (<=1kb)	2696	ENST00000591224.1	0	GIPR	gastric inhibitory polypeptide receptor
chr13	80132384	80133507	chr13-80132384-80133507	1.88e-153	0.435394	1	Promoter (<=1kb)	105370275	ENST00000647704.1	861	LOC105370275	uncharacterized LOC105370275
chr1	91065094	91066054	chr1-91065094-91066054	1.91e-153	0.27457	0	Distal Intergenic	84146	ENST00000361321.5	-42822	ZNF644	zinc finger protein 644
chr17	64173742	64175543	chr17-64173742-64175543	3.34e-153	0.630371	5	Intron (ENST00000258991.7/55852, intron 6 of 11)	55852	ENST00000577489.1	12911	TEX2	testis expressed 2
chr14	61229173	61230158	chr14-61229173-61230158	3.98e-153	0.289808	0	Intron (ENST00000555185.5/5583, intron 1 of 3)	5583	ENST00000556778.5	41604	PRKCH	protein kinase C eta
chr5	165869220	165870232	chr5-165869220-165870232	4.03e-153	0.276458	0	Distal Intergenic	105377701	ENST00000659460.1	-627464	LINC01938	long intergenic non-protein coding RNA 1938
chr7	341741	342730	chr7-341741-342730	4.18e-153	0.359356	0	Distal Intergenic	105375118	ENST00000670013.1	-8569	LOC105375118	uncharacterized LOC105375118
chr10	51377094	51378041	chr10-51377094-51378041	5.69e-153	0.282872	0	Intron (ENST00000401604.8/5592, intron 2 of 17)	693190	ENST00000385078.1	77521	MIR605	microRNA 605
chr16	50656848	50657851	chr16-50656848-50657851	7.2e-153	0.308337	0	Distal Intergenic	101927272	ENST00000570241.3	-7052	LOC101927272	uncharacterized LOC101927272
chr12	114683941	114684973	chr12-114683941-114684973	8.66e-153	0.626733	4	Promoter (<=1kb)	6926	ENST00000349155.7	0	TBX3	T-box transcription factor 3
chr7	44224415	44225315	chr7-44224415-44225315	1.07e-152	0.305697	0	Promoter (<=1kb)	816	ENST00000425809.5	598	CAMK2B	calcium/calmodulin dependent protein kinase II beta
chr13	72137527	72138477	chr13-72137527-72138477	1.1e-152	0.269243	0	Distal Intergenic	1602	ENST00000613252.5	-270323	DACH1	dachshund family transcription factor 1
chr3	120555737	120556671	chr3-120555737-120556671	1.73e-152	0.318573	0	Distal Intergenic	4710	ENST00000485064.1	-39657	NDUFB4	NADH:ubiquinone oxidoreductase subunit B4
chr7	101016816	1.01018e+08	chr7-101016816-101017872.2	3.45e-152	1.28046	9	Promoter (<=1kb)	10071	ENST00000473098.5	0	MUC12	mucin 12, cell surface associated
chr2	17976572	17977710	chr2-17976572-17977710	3.55e-152	0.584234	4	Intron (ENST00000465292.5/3790, intron 2 of 4)	3790	ENST00000419802.1	97189	KCNS3	potassium voltage-gated channel modifier subfamily S member 3
chr7	100835673	1.00837e+08	chr7-100835673-100836736.3	4.27e-152	1.29566	9	Intron (ENST00000461016.1/56996, intron 1 of 1)	2050	ENST00000358173.8	-8150	EPHB4	EPH receptor B4
chr2	158650403	158651969	chr2-158650403-158651969	6.99e-152	0.328695	0	Intron (ENST00000389759.8/8502, intron 11 of 21)	8502	ENST00000492496.1	7883	PKP4	plakophilin 4
chr11	114085632	114086624	chr11-114085632-114086624	7.03e-152	0.315855	0	Intron (ENST00000682278.1/7704, intron 3 of 7)	7704	ENST00000539918.5	21220	ZBTB16	zinc finger and BTB domain containing 16
chr2	24303649	24304702	chr2-24303649-24304702	1.14e-151	0.314491	0	Exon (ENST00000361999.7/50618, exon 9 of 39)	50618	ENST00000469848.1	-7938	ITSN2	intersectin 2
chr8	142292810	142293716	chr8-142292810-142293716	2.12e-151	0.309321	0	Intron (ENST00000524325.6/203062, intron 10 of 13)	203062	ENST00000521825.1	-12813	TSNARE1	t-SNARE domain containing 1
chr9	104836297	104837409	chr9-104836297-104837409	3.24e-151	0.313846	0	Exon (ENST00000374736.8/19, exon 11 of 50)	19	ENST00000494467.1	-5308	ABCA1	ATP binding cassette subfamily A member 1
chr1	117589644	117590814	chr1-117589644-117590814	4.31e-151	0.304136	0	Distal Intergenic	100996263	ENST00000456126.1	14871	TENT5C-DT	TENT5C divergent transcript
chr6	111128773	111129799	chr6-111128773-111129799	4.38e-151	0.27696	0	Intron (ENST00000368851.10/117247, intron 1 of 5)	117247	ENST00000368851.10	41270	SLC16A10	solute carrier family 16 member 10
chr1	26035936	26037171	chr1-26035936-26037171	5.52e-151	0.367904	0	3' UTR	2134	ENST00000470037.1	3806	EXTL1	exostosin like glycosyltransferase 1
chr8	72822807	72823715	chr8-72822807-72823715	6.31e-151	0.299761	0	Intron (ENST00000523207.2/9312, intron 2 of 2)	101926908	ENST00000519427.1	90762	LOC101926908	uncharacterized LOC101926908
chr7	47373645	47374604	chr7-47373645-47374604	6.66e-151	0.321272	0	Intron (ENST00000311160.14/64759, intron 16 of 30)	64759	ENST00000485555.1	25834	TNS3	tensin 3
chr3	15903571	15904373	chr3-15903571-15904373	6.99e-151	0.307651	0	Intron (ENST00000691919.1/ENST00000691919.1, intron 1 of 3)	693148	ENST00000385080.1	29800	MIR563	microRNA 563
chr17	55575813	5.55768e+07	chr17-55575813-55576789.1	8.95e-151	1.3081	9	Distal Intergenic	105371833	ENST00000455347.1	-14722	LOC105371833	uncharacterized LOC105371833
chr2	16739915	16740865	chr2-16739915-16740865	1.38e-150	0.399604	1	Intron (ENST00000423925.5/ENST00000423925.5, intron 1 of 2)	81553	ENST00000451689.1	-73584	CYRIA	CYFIP related Rac1 interactor A
chr2	113977745	113978693	chr2-113977745-113978693	1.41e-150	0.418438	1	Promoter (<=1kb)	440900	ENST00000670955.1	-175	LINC01191	long intergenic non-protein coding RNA 1191
chr9	130847361	130848299	chr9-130847361-130848299	1.85e-150	0.570064	4	Intron (ENST00000372348.7/25, intron 1 of 10)	25	ENST00000318560.6	12107	ABL1	ABL proto-oncogene 1, non-receptor tyrosine kinase
chr2	162646463	162647409	chr2-162646463-162647409	3.22e-150	0.2726	0	Intron (ENST00000332142.10/90134, intron 2 of 15)	90134	ENST00000621889.1	-109382	KCNH7	potassium voltage-gated channel subfamily H member 7
chr3	105791958	105793031	chr3-105791958-105793031	3.72e-150	0.62191	4	Intron (ENST00000394030.8/868, intron 3 of 18)	868	ENST00000643403.1	60615	CBLB	Cbl proto-oncogene B
chr10	24039659	24040588	chr10-24039659-24040588	5.18e-150	0.290409	0	Promoter (1-2kb)	56243	ENST00000636305.1	-1543	KIAA1217	KIAA1217
chr5	172794952	172796026	chr5-172794952-172796026	1.02e-149	0.598973	4	Distal Intergenic	105377730	ENST00000652842.1	18243	LOC105377730	uncharacterized LOC105377730
chr2	209238783	209239892	chr2-209238783-209239892	1.02e-149	0.286352	0	Distal Intergenic	4133	ENST00000682079.1	-184155	MAP2	microtubule associated protein 2
chr6	159807039	159808079	chr6-159807039-159808079	1.14e-149	0.401651	1	Promoter (<=1kb)	154197	ENST00000609658.1	-849	PNLDC1	PARN like ribonuclease domain containing exonuclease 1
chr6	144976965	144977965	chr6-144976965-144977965	1.22e-149	0.32747	0	Distal Intergenic	7402	ENST00000460618.1	137916	UTRN	utrophin
chr10	43748838	43749820	chr10-43748838-43749820	1.45e-149	0.296389	0	Distal Intergenic	102724264	ENST00000423349.5	28806	LINC02658	long intergenic non-protein coding RNA 2658
chr14	91904564	91905665	chr14-91904564-91905665	1.85e-149	0.305687	0	Intron (ENST00000342058.9/10516, intron 4 of 10)	10516	ENST00000554121.2	-26522	FBLN5	fibulin 5
chr16	86618990	86619996	chr16-86618990-86619996	3.26e-149	0.969639	7	Distal Intergenic	2300	ENST00000320241.5	40441	FOXL1	forkhead box L1
chr12	52901254	52902195	chr12-52901254-52902195	3.71e-149	0.300884	0	Promoter (<=1kb)	3856	ENST00000547031.5	0	KRT8	keratin 8
chr12	87782701	87784780	chr12-87782701-87784780	8.38e-149	0.30128	0	Promoter (<=1kb)	400058	ENST00000599191.1	0	MKRN9P	makorin ring finger protein 9, pseudogene
chr14	61526382	61527338	chr14-61526382-61527338	8.7e-149	0.334666	0	Promoter (<=1kb)	5583	ENST00000553846.1	-599	PRKCH	protein kinase C eta
chr14	26872352	26873280	chr14-26872352-26873280	1.26e-148	0.294636	0	Promoter (<=1kb)	101927081	ENST00000661570.1	0	MIR4307HG	MIR4307 host gene
chr19	39204546	39205409	chr19-39204546-39205409	1.35e-148	0.332015	0	Promoter (<=1kb)	342898	ENST00000318438.7	-283	SYCN	syncollin
chr7	30694032	30695002	chr7-30694032-30695002	1.71e-148	0.325096	0	Promoter (2-3kb)	11185	ENST00000484180.1	-2983	INMT	indolethylamine N-methyltransferase
chr8	64964668	64965810	chr8-64964668-64965810	1.94e-148	0.293469	0	Distal Intergenic	105375878	ENST00000522106.5	-147095	LOC105375878	uncharacterized LOC105375878
chr2	108971705	108972771	chr2-108971705-108972771	3.51e-148	0.553747	3	Intron (ENST00000258443.7/10913, intron 1 of 11)	10913	ENST00000258443.7	16449	EDAR	ectodysplasin A receptor
chr7	91758950	9.17599e+07	chr7-91758950-91759922.1	4.35e-148	1.26237	9	Intron (ENST00000454222.5/7978, intron 3 of 4)	7978	ENST00000481516.1	120517	MTERF1	mitochondrial transcription termination factor 1
chr2	188280504	188281420	chr2-188280504-188281420	4.43e-148	0.276356	0	Intron (ENST00000434418.2/104355152, intron 1 of 3)	104355152	ENST00000415357.1	6214	LINC01090	long intergenic non-protein coding RNA 1090
chr6	152241088	152242033	chr6-152241088-152242033	8.34e-148	0.291574	0	Intron (ENST00000423061.6/23345, intron 106 of 145)	23345	ENST00000367251.7	-15251	SYNE1	spectrin repeat containing nuclear envelope protein 1
chr6	170026071	170027221	chr6-170026071-170027221	9.1e-148	0.369702	1	Distal Intergenic	101929614	ENST00000687232.1	-119974	LOC101929614	uncharacterized LOC101929614
chr8	93746047	93746968	chr8-93746047-93746968	1.04e-147	0.283795	0	Distal Intergenic	105375645	ENST00000523945.1	4854	RBM12B-DT	RBM12B divergent transcript
chr8	128507110	128507910	chr8-128507110-128507910	2.03e-147	0.288706	0	Intron (ENST00000520766.5/101927774, intron 1 of 5)	101927774	ENST00000520766.5	53216	LINC00824	long intergenic non-protein coding RNA 824
chr1	198729063	198730112	chr1-198729063-198730112	2.1e-147	0.268576	0	Exon (ENST00000348564.11/5788, exon 14 of 30)	5788	ENST00000491302.1	16273	PTPRC	protein tyrosine phosphatase receptor type C
chr2	46981097	46982308	chr2-46981097-46982308	3.24e-147	0.326655	0	Promoter (2-3kb)	57217	ENST00000491786.5	2357	TTC7A	tetratricopeptide repeat domain 7A
chr3	146251503	146252298	chr3-146251503-146252298	4.09e-147	0.309685	0	Promoter (<=1kb)	57088	ENST00000383083.6	-324	PLSCR4	phospholipid scramblase 4
chr10	31725138	31726094	chr10-31725138-31726094	4.67e-147	0.288892	0	Distal Intergenic	101929951	ENST00000433770.2	-17691	MACORIS	macrophage enriched lincRNA repressor of IFN-gamma signaling
chr1	39732748	39733752	chr1-39732748-39733752	7.16e-147	0.303584	0	Intron (ENST00000470018.5/10450, intron 1 of 7)	10450	ENST00000485507.5	-5127	PPIE	peptidylprolyl isomerase E
chr8	68127981	68129046	chr8-68127981-68129046	7.72e-147	0.266283	0	Intron (ENST00000288368.5/80243, intron 31 of 39)	80243	ENST00000522247.5	-28329	PREX2	phosphatidylinositol-3,4,5-trisphosphate dependent Rac exchange factor 2
chr13	114081538	114082839	chr13-114081538-114082839	8.86e-147	0.312919	0	Intron (ENST00000334062.8/22821, intron 1 of 23)	100874321	ENST00000454005.1	25981	RASA3-IT1	RASA3 intronic transcript 1
chr6	161038159	161039166	chr6-161038159-161039166	9.07e-147	0.554948	4	Intron (ENST00000366919.6/4216, intron 2 of 25)	4216	ENST00000446500.1	3801	MAP3K4	mitogen-activated protein kinase kinase kinase 4
chr9	134602125	134603394	chr9-134602125-134603394	1.45e-146	0.545377	4	Distal Intergenic	1289	ENST00000371817.8	-38409	COL5A1	collagen type V alpha 1 chain
chr2	7034097	7035024	chr2-7034097-7035024	1.57e-146	0.289201	0	Intron (ENST00000320892.11/9781, intron 8 of 8)	9781	ENST00000432850.1	37157	RNF144A	ring finger protein 144A
chr18	44917603	44918553	chr18-44917603-44918553	2.03e-146	0.302614	0	Intron (ENST00000677068.1/26040, intron 3 of 5)	100422829	ENST00000577285.1	51613	MIR4319	microRNA 4319
chr7	99678656	9.96807e+07	chr7-99678656-99680665.2	2.23e-146	1.26003	9	Promoter (<=1kb)	1577	ENST00000222982.8	0	CYP3A5	cytochrome P450 family 3 subfamily A member 5
chr4	124753668	124754659	chr4-124753668-124754659	3.14e-146	0.285133	0	Distal Intergenic	57182	ENST00000515641.1	-40936	ANKRD50	ankyrin repeat domain containing 50
chr19	1747164	1748036	chr19-1747164-1748036	4.52e-146	0.530268	3	Distal Intergenic	390874	ENST00000382349.5	-5470	ONECUT3	one cut homeobox 3
chr8	22927628	22928569	chr8-22927628-22928569	4.82e-146	0.334204	0	Promoter (<=1kb)	157310	ENST00000256404.8	0	PEBP4	phosphatidylethanolamine binding protein 4
chr9	115649709	115650831	chr9-115649709-115650831	4.98e-146	0.575294	4	Intron (ENST00000646338.1/101928775, intron 2 of 2)	101928775	ENST00000646159.1	90667	LOC101928775	uncharacterized LOC101928775
chr9	2741149	2742114	chr9-2741149-2742114	6.13e-146	0.276215	0	Intron (ENST00000490444.2/9933, intron 3 of 3)	169522	ENST00000382082.4	23639	KCNV2	potassium voltage-gated channel modifier subfamily V member 2
chr7	34747917	34748976	chr7-34747917-34748976	6.23e-146	0.396631	1	Intron (ENST00000360581.6/387129, intron 2 of 8)	404744	ENST00000419766.5	9258	NPSR1-AS1	NPSR1 antisense RNA 1
chr7	130379672	130380685	chr7-130379672-130380685	8.62e-146	0.346225	0	Promoter (<=1kb)	1357	ENST00000481342.5	0	CPA1	carboxypeptidase A1
chr16	85317469	85318412	chr16-85317469-85318412	8.77e-146	0.299195	0	Intron (ENST00000637419.1/23199, intron 1 of 2)	100847022	ENST00000583199.1	-11144	MIR5093	microRNA 5093
chr13	41306086	41306954	chr13-41306086-41306954	9.19e-146	0.27572	0	Distal Intergenic	79612	ENST00000379406.8	-4313	NAA16	N-alpha-acetyltransferase 16, NatA auxiliary subunit
chr2	1997123	1998049	chr2-1997123-1998049	1.02e-145	0.31012	0	5' UTR	23040	ENST00000485348.3	-17346	MYT1L	myelin transcription factor 1 like
chr18	12091301	12092428	chr18-12091301-12092428	1.11e-145	0.32072	0	Promoter (1-2kb)	342850	ENST00000587848.3	-1415	ANKRD62	ankyrin repeat domain 62
chr5	120368927	120369924	chr5-120368927-120369924	1.24e-145	0.305321	0	Intron (ENST00000569928.1/ENST00000569928.1, intron 1 of 1)	51334	ENST00000407149.7	-94376	PRR16	proline rich 16
chr1	119552978	119554900	chr1-119552978-119554900	1.25e-145	0.326898	0	Distal Intergenic	644242	ENST00000562811.1	44371	LINC00622	long intergenic non-protein coding RNA 622
chr8	34194285	34195293	chr8-34194285-34195293	2.1e-145	0.28055	0	Intron (ENST00000671048.1/105379365, intron 1 of 1)	105379365	ENST00000671048.1	9640	LOC105379365	uncharacterized LOC105379365
chr16	4263002	4264728	chr16-4263002-4264728	2.96e-145	0.541802	4	Promoter (<=1kb)	7023	ENST00000572393.1	0	TFAP4	transcription factor AP-4
chr4	144645519	144646424	chr4-144645519-144646424	3.22e-145	0.283128	0	Promoter (<=1kb)	64399	ENST00000296575.8	0	HHIP	hedgehog interacting protein
chr7	92763470	92764593	chr7-92763470-92764593	3.31e-145	1.29455	9	Intron (ENST00000265734.8/1021, intron 3 of 7)	1021	ENST00000473078.1	-37760	CDK6	cyclin dependent kinase 6
chr10	72329555	72330454	chr10-72329555-72330454	4.75e-145	0.308751	0	Distal Intergenic	54788	ENST00000473051.1	6411	DNAJB12	DnaJ heat shock protein family (Hsp40) member B12
chrX	141813941	141814869	chrX-141813941-141814869	5.29e-145	0.281627	0	Distal Intergenic	139081	ENST00000298296.1	-23447	MAGEC3	MAGE family member C3
chr12	88715766	88716856	chr12-88715766-88716856	8.71e-145	0.300168	0	Distal Intergenic	105369887	ENST00000689451.1	130535	LOC105369887	uncharacterized LOC105369887
chr18	37253711	37254655	chr18-37253711-37254655	1.35e-144	0.309222	0	Promoter (<=1kb)	56853	ENST00000590011.1	0	CELF4	CUGBP Elav-like family member 4
chr19	35909060	35910409	chr19-35909060-35910409	1.46e-144	0.650752	5	Promoter (<=1kb)	7305	ENST00000585626.1	-765	TYROBP	transmembrane immune signaling adaptor TYROBP
chr11	12076166	12077083	chr11-12076166-12077083	1.5e-144	0.536716	4	Distal Intergenic	9645	ENST00000532179.5	-16925	MICAL2	microtubule associated monooxygenase, calponin and LIM domain containing 2
chr6	119727379	119728473	chr6-119727379-119728473	1.66e-144	0.308736	0	Distal Intergenic	100422951	ENST00000579460.1	-286706	MIR3144	microRNA 3144
chr12	89375251	89376433	chr12-89375251-89376433	1.82e-144	0.552547	3	Intron (ENST00000657284.1/ENST00000657284.1, intron 1 of 2)	1848	ENST00000279488.8	-22750	DUSP6	dual specificity phosphatase 6
chr9	109247938	109248936	chr9-109247938-109248936	2.56e-144	0.29296	0	Intron (ENST00000374566.8/54566, intron 13 of 25)	54566	ENST00000374557.4	72028	EPB41L4B	erythrocyte membrane protein band 4.1 like 4B
chr1	184861666	184862875	chr1-184861666-184862875	2.8e-144	0.309485	0	Intron (ENST00000367511.4/116496, intron 5 of 13)	116496	ENST00000487074.5	5166	NIBAN1	niban apoptosis regulator 1
chr2	53570005	53571127	chr2-53570005-53571127	4.35e-144	0.286809	0	Exon (ENST00000384725.1/ENST00000384725.1, exon 1 of 1)	105374601	ENST00000482339.2	34951	LOC105374601	uncharacterized LOC105374601
chr7	51018941	51020418	chr7-51018941-51020418	4.36e-144	0.309483	0	Intron (ENST00000420449.1/ENST00000420449.1, intron 3 of 3)	23242	ENST00000462395.1	15537	COBL	cordon-bleu WH2 repeat protein
chr9	78303299	78304221	chr9-78303299-78304221	4.71e-144	0.287577	0	Intron (ENST00000376588.4/29968, intron 3 of 8)	29968	ENST00000347159.6	6156	PSAT1	phosphoserine aminotransferase 1
chr5	119325621	119326573	chr5-119325621-119326573	5.95e-144	0.296989	0	Intron (ENST00000274456.6/25816, intron 1 of 1)	25816	ENST00000513374.1	-6602	TNFAIP8	TNF alpha induced protein 8
chr4	75023844	75024951	chr4-75023844-75024951	6.77e-144	0.321546	0	Intron (ENST00000513238.5/25849, intron 1 of 2)	100507388	ENST00000508031.1	-53482	PARM1-AS1	PARM1 antisense RNA 1
chr3	81716363	81717626	chr3-81716363-81717626	8.48e-144	0.316968	0	Intron (ENST00000429644.7/2632, intron 1 of 15)	2632	ENST00000489715.1	26003	GBE1	1,4-alpha-glucan branching enzyme 1
chr18	3449574	3450594	chr18-3449574-3450594	2.17e-143	0.324149	0	Promoter (<=1kb)	7050	ENST00000405385.7	0	TGIF1	TGFB induced factor homeobox 1
chr3	183810430	183811509	chr3-183810430-183811509	2.38e-143	0.294821	0	Promoter (<=1kb)	100874113	ENST00000609871.5	0	YEATS2-AS1	YEATS2 antisense RNA 1
chr9	105278503	105279422	chr9-105278503-105279422	2.77e-143	0.282696	0	Intron (ENST00000374723.5/23446, intron 1 of 15)	23446	ENST00000607692.1	-15244	SLC44A1	solute carrier family 44 member 1
chr1	46600895	46601925	chr1-46600895-46601925	3.15e-143	0.296777	0	Promoter (2-3kb)	8569	ENST00000371946.9	2289	MKNK1	MAPK interacting serine/threonine kinase 1
chr10	44352091	44353171	chr10-44352091-44353171	3.23e-143	0.315585	0	Distal Intergenic	6387	ENST00000374426.6	31872	CXCL12	C-X-C motif chemokine ligand 12
chr18	74507338	74508323	chr18-74507338-74508323	3.47e-143	0.310521	0	Promoter (<=1kb)	55748	ENST00000584581.5	-522	CNDP2	carnosine dipeptidase 2
chr5	151698881	151699859	chr5-151698881-151699859	3.5e-143	0.565215	4	Intron (ENST00000518905.1/101927096, intron 2 of 2)	6678	ENST00000521327.1	-11906	SPARC	secreted protein acidic and cysteine rich
chr3	95938972	95940015	chr3-95938972-95940015	3.62e-143	0.257757	0	Distal Intergenic	100287639	ENST00000494840.1	-255779	MTHFD2P1	methylenetetrahydrofolate dehydrogenase (NADP+ dependent) 2, methenyltetrahydrofolate cyclohydrolase pseudogene 1
chr2	56039955	56041079	chr2-56039955-56041079	6.67e-143	0.308939	0	Intron (ENST00000606639.1/105374690, intron 1 of 6)	104355290	ENST00000446139.1	6247	MIR217HG	MIR217 host gene
chr3	139835545	139836472	chr3-139835545-139836472	7.52e-143	0.281403	0	Distal Intergenic	64084	ENST00000458420.7	-98713	CLSTN2	calsyntenin 2
chr3	73621825	73622712	chr3-73621825-73622712	8.9e-143	0.293717	0	Promoter (<=1kb)	101927249	ENST00000608304.5	112	PDZRN3-AS1	PDZRN3 antisense RNA 1
chr3	63998729	63999677	chr3-63998729-63999677	1e-142	0.292778	0	3' UTR	100507062	ENST00000472046.1	-4345	PSMD6-AS2	PSMD6 antisense RNA 2
chr6	122117004	122118858	chr6-122117004-122118858	1e-142	0.288041	0	Distal Intergenic	3298	ENST00000452194.5	-280693	HSF2	heat shock transcription factor 2
chr2	17538557	17539470	chr2-17538557-17539470	1.56e-142	0.307536	0	Promoter (<=1kb)	7447	ENST00000404666.6	0	VSNL1	visinin like 1
chr7	155336975	155337882	chr7-155336975-155337882	2.17e-142	0.289563	0	Distal Intergenic	338436	ENST00000378120.5	30052	BLACE	B cell acute lymphoblastic leukemia expressed
chr3	5324552	5325936	chr3-5324552-5325936	2.18e-142	0.283125	0	Distal Intergenic	100616334	ENST00000577799.1	-74297	MIR4790	microRNA 4790
chr5	16721071	16722066	chr5-16721071-16722066	2.68e-142	0.309671	0	Intron (ENST00000513610.6/4651, intron 19 of 40)	4651	ENST00000511972.1	-7603	MYO10	myosin X
chr9	89684773	89685634	chr9-89684773-89685634	3.05e-142	0.295434	0	Intron (ENST00000617436.1/100129066, intron 3 of 5)	100129066	ENST00000650746.1	-10778	LOC100129066	uncharacterized LOC100129066
chr7	112421697	112423543	chr7-112421697-112423543	3.38e-142	0.327928	0	Promoter (<=1kb)	3475	ENST00000675578.1	0	IFRD1	interferon related developmental regulator 1
chr3	176759772	176760677	chr3-176759772-176760677	3.49e-142	0.276039	0	Intron (ENST00000428516.1/ENST00000428516.1, intron 2 of 4)	100505547	ENST00000657476.1	-39142	LINC01208	long intergenic non-protein coding RNA 1208
chr6	138250573	138251527	chr6-138250573-138251527	3.76e-142	0.32629	0	Intron (ENST00000251691.5/57221, intron 8 of 33)	59351	ENST00000527246.3	-32082	PBOV1	prostate and breast cancer overexpressed 1
chr7	51066067	51067018	chr7-51066067-51067018	4.2e-142	0.309413	0	Intron (ENST00000431948.5/23242, intron 6 of 11)	23242	ENST00000462395.1	-30112	COBL	cordon-bleu WH2 repeat protein
chr6	93419241	93420170	chr6-93419241-93420170	4.59e-142	0.299191	0	Promoter (<=1kb)	2045	ENST00000369303.9	0	EPHA7	EPH receptor A7
chr20	25177567	25178516	chr20-25177567-25178516	5.34e-142	0.38356	1	Distal Intergenic	101926889	ENST00000665377.1	9333	LOC101926889	uncharacterized LOC101926889
chr6	125747560	125748512	chr6-125747560-125748512	6.87e-142	0.259352	0	Promoter (<=1kb)	23493	ENST00000368365.5	0	HEY2	hes related family bHLH transcription factor with YRPW motif 2
chr7	20797717	20798770	chr7-20797717-20798770	8.02e-142	0.317155	0	Distal Intergenic	221833	ENST00000361443.4	-10831	SP8	Sp8 transcription factor
chr1	221811872	221812784	chr1-221811872-221812784	8.38e-142	0.279079	0	Distal Intergenic	101929771	ENST00000665303.1	27905	LINC01655	long intergenic non-protein coding RNA 1655
chr6	113642629	113643644	chr6-113642629-113643644	9.18e-142	0.332102	0	Intron (ENST00000649523.1/101927686, intron 2 of 6)	101927686	ENST00000427157.1	6430	LINC02541	long intergenic non-protein coding RNA 2541
chr7	148153283	148154199	chr7-148153283-148154199	1.18e-141	0.307286	0	Intron (ENST00000361727.8/26047, intron 17 of 23)	26047	ENST00000636988.1	-18185	CNTNAP2	contactin associated protein 2
chr14	57057157	57058502	chr14-57057157-57058502	1.37e-141	0.291705	0	Intron (ENST00000554725.1/100309464, intron 2 of 3)	10640	ENST00000554011.5	173870	EXOC5	exocyst complex component 5
chr10	75261692	75262457	chr10-75261692-75262457	1.4e-141	0.311238	0	Intron (ENST00000666247.1/253264, intron 2 of 3)	253264	ENST00000671219.1	-7324	ZNF503-AS1	ZNF503 antisense RNA 1
chr19	750460	752103	chr19-750460-752103	1.65e-141	0.552313	3	Promoter (<=1kb)	126353	ENST00000215582.8	0	MISP	mitotic spindle positioning
chr9	109250880	109252170	chr9-109250880-109252170	1.78e-141	0.336203	0	Exon (ENST00000374566.8/54566, exon 13 of 26)	54566	ENST00000374557.4	68794	EPB41L4B	erythrocyte membrane protein band 4.1 like 4B
chr7	4151783	4152735	chr7-4151783-4152735	2.56e-141	0.291335	0	Intron (ENST00000404826.7/221935, intron 30 of 44)	105375131	ENST00000639380.1	-16946	LOC105375131	uncharacterized LOC105375131
chr4	185773187	185774122	chr4-185773187-185774122	2.83e-141	0.291113	0	Promoter (1-2kb)	8470	ENST00000430503.5	1154	SORBS2	sorbin and SH3 domain containing 2
chr7	108358273	108359205	chr7-108358273-108359205	3.18e-141	0.322997	0	Intron (ENST00000413765.6/4897, intron 2 of 30)	4897	ENST00000456431.5	-29618	NRCAM	neuronal cell adhesion molecule
chr5	16486148	16488169	chr5-16486148-16488169	3.75e-141	0.292131	0	Intron (ENST00000510362.6/54463, intron 1 of 7)	54463	ENST00000683169.1	-5992	RETREG1	reticulophagy regulator 1
chr1	17768297	17769414	chr1-17768297-17769414	7.16e-141	0.533833	4	Intron (ENST00000375406.2/81569, intron 1 of 2)	81569	ENST00000375406.2	12964	ACTL8	actin like 8
chr15	57323720	57324898	chr15-57323720-57324898	8.82e-141	0.548204	3	Exon (ENST00000564843.2/101928611, exon 4 of 5)	101928611	ENST00000662220.1	4396	LINC01413	long intergenic non-protein coding RNA 1413
chr5	16178530	16180934	chr5-16178530-16180934	9.84e-141	0.325342	0	Promoter (<=1kb)	401176	ENST00000509037.1	0	MARCHF11-DT	MARCHF11 divergent transcript
chr8	128554654	128555676	chr8-128554654-128555676	1.07e-140	0.343668	0	Intron (ENST00000520766.5/101927774, intron 1 of 5)	101927774	ENST00000520766.5	5450	LINC00824	long intergenic non-protein coding RNA 824
chr4	147825851	147826780	chr4-147825851-147826780	1.12e-140	0.303732	0	Intron (ENST00000510379.1/79658, intron 3 of 4)	79658	ENST00000506054.5	-34203	ARHGAP10	Rho GTPase activating protein 10
chr20	17699687	17701183	chr20-17699687-17701183	1.27e-140	0.305021	0	Promoter (<=1kb)	140836	ENST00000427254.1	0	BANF2	BANF family member 2
chr3	63945320	63946246	chr3-63945320-63946246	1.33e-140	0.282861	0	Intron (ENST00000674280.1/6314, intron 4 of 12)	6314	ENST00000484332.1	-21498	ATXN7	ataxin 7
chr2	2846172	2847283	chr2-2846172-2847283	1.41e-140	0.332839	0	Exon (ENST00000689438.1/ENST00000689438.1, exon 1 of 1)	105373390	ENST00000663497.1	-5660	LOC105373390	uncharacterized LOC105373390
chr17	56833085	56835567	chr17-56833085-56835567	1.72e-140	0.965406	9	Promoter (<=1kb)	339210	ENST00000397861.7	0	C17orf67	chromosome 17 open reading frame 67
chr13	80339768	80340639	chr13-80339768-80340639	3.09e-140	0.282938	0	Promoter (<=1kb)	10253	ENST00000377102.5	-109	SPRY2	sprouty RTK signaling antagonist 2
chr2	11023821	11024869	chr2-11023821-11024869	3.31e-140	0.292559	0	Distal Intergenic	285150	ENST00000658220.1	107219	FLJ33534	uncharacterized LOC285150
chr12	120332279	120333161	chr12-120332279-120333161	3.51e-140	0.300029	0	Distal Intergenic	5319	ENST00000423423.3	-4500	PLA2G1B	phospholipase A2 group IB
chr6	49336382	49337505	chr6-49336382-49337505	3.87e-140	0.273447	0	Distal Intergenic	4594	ENST00000274813.4	125748	MMUT	methylmalonyl-CoA mutase
chr5	124289194	124290367	chr5-124289194-124290367	4.09e-140	0.317459	0	Intron (ENST00000628324.2/103724389, intron 2 of 3)	101927397	ENST00000662643.1	24312	LOC101927397	uncharacterized LOC101927397
chr6	70394214	70395322	chr6-70394214-70395322	4.11e-140	0.291921	0	Promoter (<=1kb)	101928353	ENST00000418403.3	0	LINC01610	long intergenic non-protein coding RNA 1610
chr5	20366524	20367747	chr5-20366524-20367747	5.28e-140	0.302458	0	Intron (ENST00000507958.5/1016, intron 1 of 14)	102725105	ENST00000671155.1	60802	CDH18-AS1	CDH18 antisense RNA 1
chr9	34343017	34343995	chr9-34343017-34343995	6.15e-140	0.309781	0	3' UTR	318	ENST00000379158.7	13448	NUDT2	nudix hydrolase 2
chr3	180036407	180037436	chr3-180036407-180037436	6.69e-140	0.326834	0	Promoter (<=1kb)	51555	ENST00000467460.6	0	PEX5L	peroxisomal biogenesis factor 5 like
chr19	45613912	4.56151e+07	chr19-45613912-45615134.1	7.38e-140	0.972849	7	Promoter (1-2kb)	24139	ENST00000592433.5	1018	EML2	EMAP like 2
chr5	168403516	168405002	chr5-168403516-168405002	8.42e-140	0.575007	4	Promoter (1-2kb)	23286	ENST00000519659.5	-1256	WWC1	WW and C2 domain containing 1
chr6	113675878	113676741	chr6-113675878-113676741	9.1e-140	0.271233	0	Distal Intergenic	101927686	ENST00000649523.1	-25788	LINC02541	long intergenic non-protein coding RNA 2541
chr8	102968322	102969231	chr8-102968322-102969231	9.69e-140	0.287516	0	Intron (ENST00000659614.1/100506753, intron 4 of 5)	100506753	ENST00000519648.1	26699	MAILR	macrophage interferon regulatory lncRNA
chr3	11136753	1.11378e+07	chr3-11136753-11137785.1	1.11e-139	0.5892	4	Promoter (<=1kb)	3269	ENST00000438284.2	0	HRH1	histamine receptor H1
chr1	16623675	16624663	chr1-16623675-16624663	1.55e-139	0.520702	3	Promoter (1-2kb)	84809	ENST00000639481.1	1723	CROCCP2	CROCC pseudogene 2
chr4	96092791	96093729	chr4-96092791-96093729	1.61e-139	0.269266	0	Distal Intergenic	105377338	ENST00000513393.1	-216972	LINC02267	long intergenic non-protein coding RNA 2267
chr18	50424881	50425858	chr18-50424881-50425858	1.68e-139	0.29172	0	Distal Intergenic	220134	ENST00000494518.1	49820	SKA1	spindle and kinetochore associated complex subunit 1
chr5	54900846	54902041	chr5-54900846-54902041	1.96e-139	0.584986	4	Distal Intergenic	11082	ENST00000381405.5	83552	ESM1	endothelial cell specific molecule 1
chr3	160869760	160870741	chr3-160869760-160870741	2.32e-139	0.291422	0	Promoter (<=1kb)	151742	ENST00000480117.1	0	PPM1L	protein phosphatase, Mg2+/Mn2+ dependent 1L
chr16	20611250	20612609	chr16-20611250-20612609	2.5e-139	0.312279	0	Promoter (1-2kb)	6296	ENST00000568235.5	1007	ACSM3	acyl-CoA synthetase medium chain family member 3
chr7	51075679	51076763	chr7-51075679-51076763	2.64e-139	0.300252	0	Intron (ENST00000431948.5/23242, intron 6 of 11)	23242	ENST00000462395.1	-39724	COBL	cordon-bleu WH2 repeat protein
chr5	11894612	11895708	chr5-11894612-11895708	2.78e-139	0.278117	0	Intron (ENST00000304623.13/1501, intron 1 of 21)	1501	ENST00000511278.5	7484	CTNND2	catenin delta 2
chr8	21126420	21127332	chr8-21126420-21127332	3.08e-139	0.277902	0	Promoter (1-2kb)	105379316	ENST00000662185.1	1756	LOC105379316	uncharacterized LOC105379316
chr2	176491011	176491961	chr2-176491011-176491961	4.14e-139	0.549979	4	Distal Intergenic	102724224	ENST00000652995.1	-3294	LINC01117	long intergenic non-protein coding RNA 1117
chr9	120732574	120733961	chr9-120732574-120733961	5.31e-139	0.284234	0	Distal Intergenic	1955	ENST00000373930.4	-18104	MEGF9	multiple EGF like domains 9
chr14	52068786	52069845	chr14-52068786-52069845	6.57e-139	0.311355	0	Promoter (<=1kb)	22795	ENST00000216286.10	0	NID2	nidogen 2
chr11	30422563	30423639	chr11-30422563-30423639	7.46e-139	0.359833	1	Intron (ENST00000448418.6/744, intron 4 of 6)	744	ENST00000529220.5	17764	MPPED2	metallophosphoesterase domain containing 2
chr13	98416131	98417065	chr13-98416131-98417065	1.49e-138	0.332129	0	Intron (ENST00000595437.5/10160, intron 16 of 27)	10160	ENST00000457029.3	12060	FARP1	FERM, ARH/RhoGEF and pleckstrin domain protein 1
chr12	102885179	102886149	chr12-102885179-102886149	1.52e-138	0.407113	1	Exon (ENST00000548928.1/5053, exon 3 of 3)	5053	ENST00000548928.1	26731	PAH	phenylalanine hydroxylase
chr4	10056034	10057272	chr4-10056034-10057272	1.66e-138	0.391058	1	Promoter (1-2kb)	56606	ENST00000513129.1	-1098	SLC2A9	solute carrier family 2 member 9
chr14	96053291	96054535	chr14-96053291-96054535	1.73e-138	0.57399	4	Intron (ENST00000553764.1/56967, intron 2 of 2)	56967	ENST00000553782.1	13907	C14orf132	chromosome 14 open reading frame 132
chr2	38692529	38693534	chr2-38692529-38693534	1.76e-138	0.311809	0	Intron (ENST00000272252.10/130589, intron 4 of 6)	130589	ENST00000434934.1	11234	GALM	galactose mutarotase
chr10	77497936	77498858	chr10-77497936-77498858	1.91e-138	0.30079	0	Promoter (<=1kb)	3778	ENST00000640311.1	112	KCNMA1	potassium calcium-activated channel subfamily M alpha 1
chr8	68330389	68332886	chr8-68330389-68332886	2.12e-138	0.307085	0	Promoter (<=1kb)	116328	ENST00000518698.6	0	C8orf34	chromosome 8 open reading frame 34
chr4	68880661	68881626	chr4-68880661-68881626	2.76e-138	0.291896	0	Distal Intergenic	7365	ENST00000458688.2	64666	UGT2B10	UDP glucuronosyltransferase family 2 member B10
chr9	113675231	113676173	chr9-113675231-113676173	3.52e-138	0.565963	4	Intron (ENST00000428292.1/105376223, intron 2 of 2)	105376223	ENST00000428292.1	24275	LOC105376223	uncharacterized LOC105376223
chr5	109651947	109653692	chr5-109651947-109653692	3.68e-138	0.273662	0	Distal Intergenic	4124	ENST00000261483.5	-36235	MAN2A1	mannosidase alpha class 2A member 1
chr7	47181501	47182417	chr7-47181501-47182417	4.37e-138	0.304932	0	Distal Intergenic	64759	ENST00000428457.1	97901	TNS3	tensin 3
chr8	122737244	122738103	chr8-122737244-122738103	5.12e-138	0.286424	0	Distal Intergenic	104266958	ENST00000670139.1	-3440	LINC01151	long intergenic non-protein coding RNA 1151
chr13	110014513	110015616	chr13-110014513-110015616	5.2e-138	0.27397	0	Intron (ENST00000614099.1/101927646, intron 2 of 2)	101927646	ENST00000669022.1	27163	LOC101927646	uncharacterized LOC101927646
chr2	156319742	156320912	chr2-156319742-156320912	6.57e-138	0.329138	0	Exon (ENST00000634100.1/ENST00000634100.1, exon 1 of 3)	4929	ENST00000406048.2	9209	NR4A2	nuclear receptor subfamily 4 group A member 2
chr9	130138061	130139307	chr9-130138061-130139307	6.62e-138	0.529078	4	3' UTR	401554	ENST00000358748.1	4912	GPRACR	GPR107 adjacent cis regulating lncRNA
chr13	59352452	59353370	chr13-59352452-59353370	7.45e-138	0.285379	0	Distal Intergenic	105370224	ENST00000666115.1	-121816	LOC105370224	uncharacterized LOC105370224
chr1	26541642	26542737	chr1-26541642-26542737	7.61e-138	0.692526	5	Promoter (<=1kb)	6195	ENST00000530003.5	-375	RPS6KA1	ribosomal protein S6 kinase A1
chr7	74387319	74388229	chr7-74387319-74388229	8.37e-138	0.277472	0	Promoter (<=1kb)	7461	ENST00000474962.1	-441	CLIP2	CAP-Gly domain containing linker protein 2
chr19	45455400	45456567	chr19-45455400-45456567	1.2e-137	0.868228	7	Intron (ENST00000423698.6/2067, intron 1 of 8)	2067	ENST00000592083.5	-4675	ERCC1	ERCC excision repair 1, endonuclease non-catalytic subunit
chr13	23701417	23702528	chr13-23701417-23702528	1.31e-137	0.521261	4	Distal Intergenic	105370113	ENST00000691844.1	-12665	LOC105370113	uncharacterized LOC105370113
chr18	34543084	34544016	chr18-34543084-34544016	1.45e-137	0.280732	0	Intron (ENST00000682923.1/1837, intron 1 of 17)	1837	ENST00000590598.5	-13963	DTNA	dystrobrevin alpha
chr8	30563920	30564774	chr8-30563920-30564774	1.53e-137	0.300295	0	Promoter (<=1kb)	11030	ENST00000520916.1	0	RBPMS	RNA binding protein, mRNA processing factor
chr4	123832065	123833046	chr4-123832065-123833046	1.55e-137	0.559541	4	Intron (ENST00000664622.1/285419, intron 5 of 8)	285419	ENST00000671119.1	4901	LINC01091	long intergenic non-protein coding RNA 1091
chr8	17607860	17609084	chr8-17607860-17609084	1.88e-137	0.322116	0	Promoter (1-2kb)	107986919	ENST00000660331.1	1185	LOC107986919	uncharacterized LOC107986919
chr6	154592872	154593747	chr6-154592872-154593747	2.34e-137	0.275396	0	Distal Intergenic	101928868	ENST00000658375.1	82081	LOC101928868	uncharacterized LOC101928868
chr2	128425655	128426609	chr2-128425655-128426609	2.88e-137	0.388488	1	Distal Intergenic	9394	ENST00000259241.7	-106787	HS6ST1	heparan sulfate 6-O-sulfotransferase 1
chr1	230495510	230496518	chr1-230495510-230496518	3.24e-137	0.29539	0	Intron (ENST00000689608.1/105373164, intron 1 of 3)	105373164	ENST00000685406.1	68924	LOC105373164	uncharacterized LOC105373164
chr7	155951328	155952320	chr7-155951328-155952320	3.91e-137	0.535688	3	Promoter (<=1kb)	389602	ENST00000684576.1	0	LOC389602	uncharacterized LOC389602
chr12	98220432	98221642	chr12-98220432-98221642	7.04e-137	0.38413	1	Intron (ENST00000548344.1/ENST00000548344.1, intron 1 of 4)	100422924	ENST00000581299.1	-224984	MIR4303	microRNA 4303
chr17	56786408	5.67878e+07	chr17-56786408-56787845.2	1.42e-136	1.21908	9	Distal Intergenic	339210	ENST00000570754.5	7447	C17orf67	chromosome 17 open reading frame 67
chr5	39969976	39971032	chr5-39969976-39971032	1.78e-136	0.259032	0	Intron (ENST00000638070.1/102467077, intron 2 of 2)	102467077	ENST00000507027.2	-39880	LINC00603	long intergenic non-protein coding RNA 603
chr18	31739856	31740822	chr18-31739856-31740822	1.82e-136	0.269553	0	Intron (ENST00000693320.1/ENST00000693320.1, intron 1 of 1)	147407	ENST00000269205.7	20058	SLC25A52	solute carrier family 25 member 52
chr6	52076945	52078079	chr6-52076945-52078079	1.83e-136	0.394818	1	Intron (ENST00000371117.8/5314, intron 5 of 66)	5314	ENST00000340994.4	9531	PKHD1	PKHD1 ciliary IPT domain containing fibrocystin/polyductin
chr8	64266291	64267585	chr8-64266291-64267585	1.88e-136	0.275013	0	Intron (ENST00000523191.5/102724623, intron 1 of 5)	102724623	ENST00000648669.1	4958	LINC01414	long intergenic non-protein coding RNA 1414
chr7	108340520	108341541	chr7-108340520-108341541	2.75e-136	0.319675	0	Intron (ENST00000413765.6/4897, intron 2 of 30)	4897	ENST00000456431.5	-11865	NRCAM	neuronal cell adhesion molecule
chr1	67572308	67573358	chr1-67572308-67573358	3.11e-136	0.318584	0	Distal Intergenic	102724481	ENST00000657691.1	49941	LINC01702	long intergenic non-protein coding RNA 1702
chr6	153852089	153853067	chr6-153852089-153853067	3.3e-136	0.25513	0	Distal Intergenic	4988	ENST00000520282.5	-157429	OPRM1	opioid receptor mu 1
chr1	245871616	245872773	chr1-245871616-245872773	4.06e-136	0.510153	4	Intron (ENST00000366516.5/64754, intron 3 of 6)	64754	ENST00000483072.5	-12969	SMYD3	SET and MYND domain containing 3
chr17	46875990	46877133	chr17-46875990-46877133	4.74e-136	0.335749	0	3' UTR	7484	ENST00000393461.2	24404	WNT9B	Wnt family member 9B
chr8	30647678	30648858	chr8-30647678-30648858	4.82e-136	0.304798	0	Intron (ENST00000355904.9/2961, intron 2 of 7)	100507341	ENST00000626298.1	4198	SMIM18	small integral membrane protein 18
chr8	17183794	17184723	chr8-17183794-17184723	6.19e-136	0.279397	0	Intron (ENST00000262096.13/51201, intron 1 of 12)	51201	ENST00000522184.1	20995	ZDHHC2	zinc finger DHHC-type palmitoyltransferase 2
chr21	34595172	34596117	chr21-34595172-34596117	9.61e-136	0.278418	0	Intron (ENST00000684114.1/1827, intron 1 of 4)	1827	ENST00000399272.5	17726	RCAN1	regulator of calcineurin 1
chr14	62029179	62030138	chr14-62029179-62030138	1.11e-135	0.288277	0	Intron (ENST00000683842.1/83851, intron 3 of 7)	83851	ENST00000555409.1	33345	SYT16	synaptotagmin 16
chr7	156988305	156989218	chr7-156988305-156989218	1.15e-135	0.349507	1	Distal Intergenic	105375606	ENST00000429228.1	-17089	MNX1-AS2	MNX1 antisense RNA 2
chr11	12914347	12915299	chr11-12914347-12915299	1.17e-135	0.310282	0	Intron (ENST00000527636.7/7003, intron 10 of 12)	7003	ENST00000526600.1	34904	TEAD1	TEA domain transcription factor 1
chr11	88689283	88690161	chr11-88689283-88690161	1.45e-135	0.269526	0	Intron (ENST00000455756.6/2915, intron 3 of 8)	100873989	ENST00000531994.1	177535	GRM5-AS1	GRM5 antisense RNA 1
chr5	173697930	173698787	chr5-173697930-173698787	1.7e-135	0.281384	0	Intron (ENST00000521373.1/105377736, intron 1 of 2)	105377736	ENST00000521373.1	8471	LINC01942	long intergenic non-protein coding RNA 1942
chr7	73894332	73895660	chr7-73894332-73895660	2.02e-135	0.554243	4	Distal Intergenic	135886	ENST00000426490.1	33160	TMEM270	transmembrane protein 270
chr21	14699223	14700122	chr21-14699223-14700122	2.22e-135	0.255496	0	Intron (ENST00000673788.1/105372738, intron 3 of 3)	64092	ENST00000400562.1	-40402	SAMSN1	SAM domain, SH3 domain and nuclear localization signals 1
chr7	36091971	36092961	chr7-36091971-36092961	2.65e-135	0.316666	0	Promoter (2-3kb)	101928618	ENST00000654124.1	-2294	LOC101928618	uncharacterized LOC101928618
chr5	146027296	146028460	chr5-146027296-146028460	2.85e-135	0.533611	3	Intron (ENST00000359120.9/153769, intron 5 of 9)	153769	ENST00000509286.1	-14570	SH3RF2	SH3 domain containing ring finger 2
chr11	43987110	43988176	chr11-43987110-43988176	2.88e-135	0.556628	4	Intron (ENST00000526408.1/ENST00000526408.1, intron 4 of 6)	387763	ENST00000617612.3	44473	C11orf96	chromosome 11 open reading frame 96
chr2	130759636	130760559	chr2-130759636-130760559	2.92e-135	0.298185	0	Intron (ENST00000321420.5/205147, intron 1 of 1)	205147	ENST00000423981.1	3345	AMER3	APC membrane recruitment protein 3
chr1	117740166	117741100	chr1-117740166-117741100	6.29e-135	0.285963	0	Distal Intergenic	54855	ENST00000369448.4	134118	TENT5C	terminal nucleotidyltransferase 5C
chr4	91032796	91033815	chr4-91032796-91033815	6.35e-135	0.271141	0	Intron (ENST00000509176.6/401145, intron 9 of 10)	401145	ENST00000649522.1	-52135	CCSER1	coiled-coil serine rich protein 1
chr16	87098054	87098990	chr16-87098054-87098990	7.73e-135	0.288677	0	Intron (ENST00000562840.1/ENST00000562840.1, intron 4 of 4)	440390	ENST00000664021.1	38625	LINC02181	long intergenic non-protein coding RNA 2181
chr10	59073174	59074182	chr10-59073174-59074182	7.88e-135	0.30997	0	Distal Intergenic	100507008	ENST00000666160.1	72968	LINC00844	long intergenic non-protein coding RNA 844
chr9	89675925	89677025	chr9-89675925-89677025	8.37e-135	0.323019	0	Intron (ENST00000617436.1/100129066, intron 3 of 5)	100129066	ENST00000672445.1	12943	LOC100129066	uncharacterized LOC100129066
chr9	128607391	128608347	chr9-128607391-128608347	8.8e-135	0.312171	0	Promoter (<=1kb)	6709	ENST00000631121.1	0	SPTAN1	spectrin alpha, non-erythrocytic 1
chr13	96089728	96090691	chr13-96089728-96090691	9.69e-135	0.309153	0	Promoter (<=1kb)	266722	ENST00000376705.4	0	HS6ST3	heparan sulfate 6-O-sulfotransferase 3
chr20	13259723	13260576	chr20-13259723-13260576	1.22e-134	0.263993	0	Intron (ENST00000262487.5/140862, intron 1 of 5)	100505536	ENST00000431407.1	-20049	ISM1-AS1	ISM1 antisense RNA 1
chr6	162055100	162056033	chr6-162055100-162056033	1.29e-134	0.27402	0	Intron (ENST00000366898.6/5071, intron 4 of 11)	5071	ENST00000674436.1	145499	PRKN	parkin RBR E3 ubiquitin protein ligase
chr1	201531556	201532508	chr1-201531556-201532508	1.7e-134	0.287093	0	Intron (ENST00000454651.2/107985246, intron 1 of 1)	89796	ENST00000685211.1	-6619	NAV1	neuron navigator 1
chr6	122797609	122798921	chr6-122797609-122798921	1.72e-134	0.315101	0	Intron (ENST00000539041.5/10924, intron 2 of 6)	10924	ENST00000487215.1	8317	SMPDL3A	sphingomyelin phosphodiesterase acid like 3A
chr13	105991410	105992374	chr13-105991410-105992374	1.78e-134	0.305487	0	Intron (ENST00000670458.1/ENST00000670458.1, intron 1 of 2)	144920	ENST00000414368.2	261909	LINC00343	long intergenic non-protein coding RNA 343
chr15	98604753	98605647	chr15-98604753-98605647	2.71e-134	0.276217	0	Distal Intergenic	104472848	ENST00000686431.1	41724	IRAIN	IGF1R antisense imprinted non-protein coding RNA
chr18	3117306	3118237	chr18-3117306-3118237	2.96e-134	0.309334	0	Intron (ENST00000356443.9/8736, intron 20 of 37)	8736	ENST00000582016.1	11344	MYOM1	myomesin 1
chr15	24144726	24145667	chr15-24144726-24145667	3.37e-134	0.279093	0	Promoter (<=1kb)	791114	ENST00000565295.6	0	PWRN1	Prader-Willi region non-protein coding RNA 1
chr5	3310633	3311806	chr5-3310633-3311806	4.09e-134	0.389026	1	Distal Intergenic	102467074	ENST00000692105.1	131184	LINC01377	long intergenic non-protein coding RNA 1377
chr13	110396601	110397751	chr13-110396601-110397751	4.31e-134	0.546201	4	Intron (ENST00000400163.7/1284, intron 4 of 4)	1284	ENST00000619688.2	-27051	COL4A2	collagen type IV alpha 2 chain
chr7	142751148	142752158	chr7-142751148-142752158	5.13e-134	0.29877	0	Promoter (<=1kb)	5644	ENST00000463701.1	38	PRSS1	serine protease 1
chr2	208354710	208355692	chr2-208354710-208355692	5.2e-134	0.268031	0	3' UTR	5746	ENST00000617735.4	-4022	PTH2R	parathyroid hormone 2 receptor
chr18	44879906	44880849	chr18-44879906-44880849	5.34e-134	0.259681	0	Intron (ENST00000677068.1/26040, intron 3 of 5)	100422829	ENST00000577285.1	89317	MIR4319	microRNA 4319
chr14	29618070	29619155	chr14-29618070-29619155	5.38e-134	0.262698	0	Intron (ENST00000331968.11/5587, intron 13 of 17)	5587	ENST00000546371.1	15319	PRKD1	protein kinase D1
chr5	116543687	116545425	chr5-116543687-116545425	6.05e-134	0.385698	1	Intron (ENST00000343348.11/57556, intron 1 of 18)	57556	ENST00000510263.5	-7229	SEMA6A	semaphorin 6A
chr13	112902136	112903070	chr13-112902136-112903070	8.14e-134	0.373934	1	Promoter (<=1kb)	23263	ENST00000397036.4	0	MCF2L	MCF.2 cell line derived transforming sequence like
chr3	75329224	75330127	chr3-75329224-75330127	8.52e-134	0.385843	1	Exon (ENST00000509077.1/ENST00000509077.1, exon 4 of 5)	692099	ENST00000491583.1	104842	FAM86DP	family with sequence similarity 86 member D, pseudogene
chr9	82488373	82489386	chr9-82488373-82489386	8.65e-134	0.301996	0	Promoter (2-3kb)	107987087	ENST00000589973.2	-2566	LOC107987087	uncharacterized LOC107987087
chr2	236607243	236608222	chr2-236607243-236608222	1.15e-133	0.287791	0	Distal Intergenic	57007	ENST00000272928.4	37418	ACKR3	atypical chemokine receptor 3
chr19	33054335	33055250	chr19-33054335-33055250	1.23e-133	0.509611	3	Intron (ENST00000254260.8/85415, intron 1 of 14)	85415	ENST00000254260.8	9638	RHPN2	rhophilin Rho GTPase binding protein 2
chr7	81073293	81074216	chr7-81073293-81074216	1.33e-133	0.31461	0	Distal Intergenic	10512	ENST00000419255.6	-150934	SEMA3C	semaphorin 3C
chr2	106842028	106842921	chr2-106842028-106842921	1.48e-133	0.275037	0	Intron (ENST00000409382.8/84620, intron 2 of 5)	84620	ENST00000361803.3	-11949	ST6GAL2	ST6 beta-galactoside alpha-2,6-sialyltransferase 2
chr6	35796880	35797708	chr6-35796880-35797708	1.66e-133	0.293463	0	Promoter (<=1kb)	1208	ENST00000259938.7	0	CLPS	colipase
chr18	1269827	1270920	chr18-1269827-1270920	2.37e-133	0.260531	0	Exon (ENST00000584090.5/56651, exon 6 of 7)	56651	ENST00000671645.1	5727	LINC00470	long intergenic non-protein coding RNA 470
chr9	84170321	84171465	chr9-84170321-84171465	2.95e-133	0.391754	1	Distal Intergenic	105376116	ENST00000419815.1	-106754	LOC105376116	uncharacterized LOC105376116
chr2	164839945	164842494	chr2-164839945-164842494	4.27e-133	0.305684	0	Promoter (<=1kb)	101929633	ENST00000670672.1	0	LOC101929633	uncharacterized LOC101929633
chr21	46048933	46049976	chr21-46048933-46049976	4.85e-133	0.515443	4	Distal Intergenic	105372842	ENST00000451618.1	11881	LOC105372842	proline-rich protein 36-like
chr15	101023796	101024742	chr15-101023796-101024742	5.16e-133	0.507561	4	Promoter (1-2kb)	79705	ENST00000538064.1	1456	LRRK1	leucine rich repeat kinase 1
chr13	41231210	41232286	chr13-41231210-41232286	5.46e-133	0.299666	0	Intron (ENST00000619407.4/101929140, intron 3 of 3)	9617	ENST00000473492.1	-4641	MTRF1	mitochondrial translation release factor 1
chr5	40733886	40734833	chr5-40733886-40734833	5.54e-133	0.296683	0	Intron (ENST00000636863.1/23548, intron 2 of 3)	23548	ENST00000636863.1	21075	TTC33	tetratricopeptide repeat domain 33
chr5	40685664	40686595	chr5-40685664-40686595	9.19e-133	0.268681	0	Intron (ENST00000302472.4/5734, intron 2 of 2)	5734	ENST00000513635.1	3962	PTGER4	prostaglandin E receptor 4
chr4	112522588	112523474	chr4-112522588-112523474	1.02e-132	0.272116	0	Intron (ENST00000504009.1/105377372, intron 1 of 3)	63973	ENST00000313341.4	-6408	NEUROG2	neurogenin 2
chr10	30493141	30494935	chr10-30493141-30494935	1.07e-132	0.623035	5	Distal Intergenic	105376478	ENST00000670247.1	-34582	LOC105376478	uncharacterized LOC105376478
chr9	101443006	101444196	chr9-101443006-101444196	1.12e-132	0.31549	0	Promoter (<=1kb)	229	ENST00000648758.1	-579	ALDOB	aldolase, fructose-bisphosphate B
chr18	31497496	31498783	chr18-31497496-31498783	1.31e-132	0.30176	0	Promoter (<=1kb)	1829	ENST00000261590.13	0	DSG2	desmoglein 2
chr19	4051532	4053808	chr19-4051532-4053808	1.46e-132	0.529157	3	Intron (ENST00000322357.9/51341, intron 2 of 2)	51341	ENST00000601588.1	11924	ZBTB7A	zinc finger and BTB domain containing 7A
chr8	57702623	57703710	chr8-57702623-57703710	1.61e-132	0.319087	0	Intron (ENST00000520426.1/ENST00000520426.1, intron 2 of 2)	286178	ENST00000518934.2	-42419	LINC03018	long intergenic non-protein coding RNA 3018
chr7	156993022	156994121	chr7-156993022-156994121	1.76e-132	0.362314	1	3' UTR	105375606	ENST00000429228.1	-12186	MNX1-AS2	MNX1 antisense RNA 2
chr18	7003225	7004102	chr18-7003225-7004102	1.78e-132	0.2743	0	Intron (ENST00000389658.4/284217, intron 29 of 62)	284217	ENST00000484335.1	-31017	LAMA1	laminin subunit alpha 1
chr1	205933409	2.05934e+08	chr1-205933409-205934325.1	2.29e-132	0.949211	7	Promoter (<=1kb)	103021296	ENST00000421166.1	-803	SLC26A9-AS1	SLC26A9 and RAB7B antisense RNA 1
chr20	10078164	10079086	chr20-10078164-10079086	2.37e-132	0.265243	0	Intron (ENST00000661614.1/100131208, intron 3 of 4)	100131208	ENST00000438646.1	-42840	SNAP25-AS1	SNAP25 antisense RNA 1
chr22	32649125	32650469	chr22-32649125-32650469	2.49e-132	0.508796	4	Intron (ENST00000358763.7/8224, intron 6 of 13)	105373004	ENST00000428201.1	65825	SYN3-AS1	SYN3 antisense RNA 1
chr8	142410610	142411521	chr8-142410610-142411521	2.92e-132	0.29016	0	Distal Intergenic	203062	ENST00000518720.5	-7428	TSNARE1	t-SNARE domain containing 1
chr12	26134741	26135712	chr12-26134741-26135712	2.97e-132	0.385644	1	Promoter (<=1kb)	8082	ENST00000539019.1	0	SSPN	sarcospan
chr7	135188022	135189991	chr7-135188022-135189991	3.25e-132	0.29021	0	Promoter (<=1kb)	29062	ENST00000684486.1	531	WDR91	WD repeat domain 91
chr16	75218430	75219338	chr16-75218430-75219338	4.05e-132	0.30226	0	Promoter (<=1kb)	1504	ENST00000361017.9	0	CTRB1	chymotrypsinogen B1
chr11	44993945	44994879	chr11-44993945-44994879	4.42e-132	0.295329	0	Distal Intergenic	105376650	ENST00000654627.1	-13387	LOC105376650	uncharacterized LOC105376650
chr5	180330575	180331612	chr5-180330575-180331612	5.49e-132	0.500781	4	Promoter (<=1kb)	9945	ENST00000518185.1	0	GFPT2	glutamine-fructose-6-phosphate transaminase 2
chr18	79943669	79944680	chr18-79943669-79944680	5.72e-132	0.299741	0	Promoter (<=1kb)	80148	ENST00000466449.5	0	SLC66A2	solute carrier family 66 member 2
chr2	237413792	237414949	chr2-237413792-237414949	8.29e-132	0.534002	4	Promoter (<=1kb)	1293	ENST00000295550.9	0	COL6A3	collagen type VI alpha 3 chain
chr17	41655378	41656304	chr17-41655378-41656304	8.82e-132	0.522922	3	Distal Intergenic	284116	ENST00000398469.5	-15179	KRT42P	keratin 42, pseudogene
chr10	97583863	97584801	chr10-97583863-97584801	9.69e-132	0.370774	1	Promoter (<=1kb)	112817	ENST00000465608.1	0	HOGA1	4-hydroxy-2-oxoglutarate aldolase 1
chr5	78547104	78548702	chr5-78547104-78548702	1.15e-131	0.561602	4	Promoter (<=1kb)	10184	ENST00000515007.6	449	LHFPL2	LHFPL tetraspan subfamily member 2
chr16	56897117	56898220	chr16-56897117-56898220	1.17e-131	0.30277	0	Intron (ENST00000566786.5/6559, intron 22 of 25)	6559	ENST00000569002.1	-4002	SLC12A3	solute carrier family 12 member 3
chr4	159564265	159565316	chr4-159564265-159565316	1.18e-131	0.274709	0	Distal Intergenic	9693	ENST00000509891.1	211808	RAPGEF2	Rap guanine nucleotide exchange factor 2
chr7	25862029	2.58633e+07	chr7-25862029-25863315.2	1.59e-131	1.14865	9	Distal Intergenic	100506236	ENST00000666265.1	-30120	LOC100506236	uncharacterized LOC100506236
chr6	13012045	13012878	chr6-13012045-13012878	1.61e-131	0.268161	0	Promoter (<=1kb)	221692	ENST00000675203.2	-676	PHACTR1	phosphatase and actin regulator 1
chr2	189541673	189542890	chr2-189541673-189542890	1.92e-131	0.531978	3	Distal Intergenic	30061	ENST00000479598.5	37851	SLC40A1	solute carrier family 40 member 1
chr16	46394263	4.63953e+07	chr16-46394263-46395288.1	2.44e-131	0.924461	9	Distal Intergenic	124149	ENST00000571606.1	83151	ANKRD26P1	ankyrin repeat domain 26 pseudogene 1
chr19	50823313	50824286	chr19-50823313-50824286	3.13e-131	0.313829	0	Promoter (<=1kb)	3816	ENST00000301420.3	0	KLK1	kallikrein 1
chr20	3818033	3819151	chr20-3818033-3819151	3.99e-131	0.319583	0	Promoter (1-2kb)	55317	ENST00000246041.6	-1373	AP5S1	adaptor related protein complex 5 subunit sigma 1
chr2	218001304	218002221	chr2-218001304-218002221	4.55e-131	0.275801	0	Promoter (<=1kb)	7145	ENST00000682258.1	774	TNS1	tensin 1
chr5	151686401	151687534	chr5-151686401-151687534	4.56e-131	0.588017	4	Promoter (<=1kb)	6678	ENST00000231061.9	0	SPARC	secreted protein acidic and cysteine rich
chr3	73473523	73474729	chr3-73473523-73474729	4.6e-131	0.281236	0	Promoter (<=1kb)	23024	ENST00000462146.6	0	PDZRN3	PDZ domain containing ring finger 3
chr22	42892436	42893352	chr22-42892436-42893352	4.68e-131	0.320062	0	Intron (ENST00000337959.8/11252, intron 3 of 9)	26286	ENST00000507586.1	-16229	ARFGAP3	ADP ribosylation factor GTPase activating protein 3
chr15	81235848	81237506	chr15-81235848-81237506	5.17e-131	0.517208	4	Intron (ENST00000560241.5/3603, intron 2 of 12)	3603	ENST00000683961.1	38969	IL16	interleukin 16
chr1	94739374	94740466	chr1-94739374-94740466	5.7e-131	0.539479	4	Promoter (2-3kb)	101928079	ENST00000424711.1	2029	SLC44A3-AS1	SLC44A3 antisense RNA 1
chr3	48130074	48131221	chr3-48130074-48131221	7.83e-131	0.534098	4	Distal Intergenic	4134	ENST00000360240.10	-40802	MAP4	microtubule associated protein 4
chr9	98072332	98073261	chr9-98072332-98073261	9.31e-131	0.478823	3	Promoter (1-2kb)	54187	ENST00000461452.1	-1382	NANS	N-acetylneuraminate synthase
chr19	15672524	15673876	chr19-15672524-15673876	1e-130	0.521184	3	Promoter (<=1kb)	66002	ENST00000547332.5	0	CYP4F12	cytochrome P450 family 4 subfamily F member 12
chr2	130828693	130829561	chr2-130828693-130829561	1.02e-130	1.20255	9	Distal Intergenic	50649	ENST00000409359.7	-7353	ARHGEF4	Rho guanine nucleotide exchange factor 4
chr11	121828913	121829929	chr11-121828913-121829929	1.1e-130	0.535241	4	Promoter (<=1kb)	107984402	ENST00000652677.1	0	LOC107984402	uncharacterized LOC107984402
chr13	21985598	21987125	chr13-21985598-21987125	1.29e-130	0.539536	4	Distal Intergenic	100506622	ENST00000657205.1	-53847	LINC00540	long intergenic non-protein coding RNA 540
chr17	78442464	78443510	chr17-78442464-78443510	1.33e-130	0.567693	5	Intron (ENST00000591369.5/8632, intron 18 of 27)	8632	ENST00000590227.5	6788	DNAH17	dynein axonemal heavy chain 17
chr3	148827296	148828228	chr3-148827296-148828228	1.33e-130	0.267896	0	Promoter (<=1kb)	1360	ENST00000282957.9	0	CPB1	carboxypeptidase B1
chr2	237140696	237142091	chr2-237140696-237142091	1.54e-130	0.493733	4	Distal Intergenic	10920	ENST00000465362.1	44018	COPS8	COP9 signalosome subunit 8
chr4	158299017	158299939	chr4-158299017-158299939	1.74e-130	0.267859	0	Distal Intergenic	59350	ENST00000460056.6	-15372	RXFP1	relaxin family peptide receptor 1
chr2	200592232	200593164	chr2-200592232-200593164	1.78e-130	0.273718	0	5' UTR	316	ENST00000454629.1	4058	AOX1	aldehyde oxidase 1
chr18	23177324	23178300	chr18-23177324-23178300	1.85e-130	0.285258	0	Intron (ENST00000400473.6/91768, intron 1 of 9)	91768	ENST00000420687.2	21499	CABLES1	Cdk5 and Abl enzyme substrate 1
chr8	109974932	109976297	chr8-109974932-109976297	2.15e-130	0.288197	0	Promoter (<=1kb)	27012	ENST00000524391.6	0	KCNV1	potassium voltage-gated channel modifier subfamily V member 1
chr9	38315910	38316944	chr9-38315910-38316944	2.45e-130	0.300224	0	Distal Intergenic	107987065	ENST00000422554.2	-43483	LOC107987065	uncharacterized LOC107987065
chr14	37051254	37052299	chr14-37051254-37052299	2.82e-130	0.263252	0	Intron (ENST00000331299.6/89874, intron 1 of 9)	100616280	ENST00000582187.1	-98863	MIR4503	microRNA 4503
chr9	104810564	104811560	chr9-104810564-104811560	3.04e-130	0.310469	0	Exon (ENST00000374736.8/19, exon 29 of 50)	19	ENST00000494467.1	19429	ABCA1	ATP binding cassette subfamily A member 1
chr6	7270637	7271645	chr6-7270637-7271645	3.6e-130	0.318364	0	Intron (ENST00000474597.5/6745, intron 9 of 9)	6745	ENST00000479485.5	29718	SSR1	signal sequence receptor subunit 1
chr1	75263663	75264754	chr1-75263663-75264754	4.68e-130	0.260064	0	Intron (ENST00000370859.8/204962, intron 6 of 23)	431707	ENST00000356261.4	129275	LHX8	LIM homeobox 8
chr2	34242377	34243253	chr2-34242377-34243253	5.26e-130	0.294447	0	Intron (ENST00000366209.6/104355287, intron 4 of 5)	104355288	ENST00000650021.1	52564	LINC01320	long intergenic non-protein coding RNA 1320
chr5	129440186	129441130	chr5-129440186-129441130	5.54e-130	0.295933	0	Intron (ENST00000661962.1/103689846, intron 3 of 3)	171019	ENST00000505791.5	-19151	ADAMTS19	ADAM metallopeptidase with thrombospondin type 1 motif 19
chr3	118771773	118773601	chr3-118771773-118773601	5.65e-130	0.292724	0	Intron (ENST00000657445.1/105374060, intron 1 of 3)	105374060	ENST00000657445.1	37156	LOC105374060	uncharacterized LOC105374060
chr1	56545429	56546409	chr1-56545429-56546409	6.25e-130	0.284891	0	Intron (ENST00000371250.4/8613, intron 1 of 5)	8613	ENST00000642129.1	-20934	PLPP3	phospholipid phosphatase 3
chr17	6752192	6753423	chr17-6752192-6753423	6.3e-130	0.550634	4	Promoter (2-3kb)	54739	ENST00000573760.1	-2024	XAF1	XIAP associated factor 1
chr10	43685314	43686371	chr10-43685314-43686371	6.35e-130	0.266023	0	Distal Intergenic	7580	ENST00000374433.7	-36433	ZNF32	zinc finger protein 32
chr14	50769719	50770738	chr14-50769719-50770738	9.12e-130	0.27798	0	Promoter (2-3kb)	51199	ENST00000474937.1	2260	NIN	ninein
chr16	84832153	84833095	chr16-84832153-84833095	1.14e-129	0.495223	4	Intron (ENST00000566151.1/83716, intron 1 of 2)	83716	ENST00000563066.5	-8908	CRISPLD2	cysteine rich secretory protein LCCL domain containing 2
chr7	101107982	1.0111e+08	chr7-101107982-101109643.1	1.19e-129	1.23581	9	Distal Intergenic	5054	ENST00000223095.5	-17461	SERPINE1	serpin family E member 1
chr4	131098689	131099837	chr4-131098689-131099837	1.45e-129	0.285434	0	Distal Intergenic	105377424	ENST00000652848.1	-279880	LINC02377	long intergenic non-protein coding RNA 2377
chr1	19398047	19399023	chr1-19398047-19399023	1.47e-129	0.548797	4	Intron (ENST00000264202.8/832, intron 2 of 8)	832	ENST00000457768.6	-12250	CAPZB	capping actin protein of muscle Z-line subunit beta
chr2	47071906	47073251	chr2-47071906-47073251	1.56e-129	0.539259	4	Intron (ENST00000409245.5/57217, intron 20 of 20)	57217	ENST00000496991.3	25591	TTC7A	tetratricopeptide repeat domain 7A
chr1	201456458	201457725	chr1-201456458-201457725	1.57e-129	0.559357	4	Distal Intergenic	23612	ENST00000497057.1	8932	PHLDA3	pleckstrin homology like domain family A member 3
chr8	20328902	20329964	chr8-20328902-20329964	1.75e-129	0.50312	4	Distal Intergenic	105379314	ENST00000519159.5	-20246	LOC105379314	uncharacterized LOC105379314
chr19	11157400	11158342	chr19-11157400-11158342	1.75e-129	0.309959	0	Promoter (1-2kb)	147841	ENST00000423327.2	-1593	SPC24	SPC24 component of NDC80 kinetochore complex
chr6	24797477	24798310	chr6-24797477-24798310	1.9e-129	0.27512	0	Promoter (<=1kb)	101928603	ENST00000565469.4	607	ARMH2	armadillo like helical domain containing 2
chr13	20419528	20420908	chr13-20419528-20420908	1.99e-129	0.55907	4	Intron (ENST00000643035.1/51084, intron 7 of 9)	100616304	ENST00000584834.1	12938	MIR4499	microRNA 4499
chr7	102232610	102233547	chr7-102232610-102233547	2.48e-129	0.277702	0	Intron (ENST00000437600.9/1523, intron 14 of 22)	1523	ENST00000487284.2	-40627	CUX1	cut like homeobox 1
chr6	62980448	62981372	chr6-62980448-62981372	3.77e-129	0.261547	0	Distal Intergenic	51557	ENST00000622415.1	338571	LGSN	lengsin, lens protein with glutamine synthetase domain
chr15	39255486	39256422	chr15-39255486-39256422	5.74e-129	0.273379	0	Intron (ENST00000561058.5/ENST00000561058.5, intron 1 of 5)	400360	ENST00000561223.1	4720	LINC02915	long intergenic non-protein coding RNA 2915
chr9	95031911	95032831	chr9-95031911-95032831	6.31e-129	0.308514	0	Intron (ENST00000375315.8/84909, intron 13 of 16)	84909	ENST00000482056.2	13020	AOPEP	aminopeptidase O (putative)
chr19	29686972	29688045	chr19-29686972-29688045	1.03e-128	0.540596	4	Distal Intergenic	79156	ENST00000586888.1	20098	PLEKHF1	pleckstrin homology and FYVE domain containing 1
chr3	64327029	64327946	chr3-64327029-64327946	1.03e-128	0.490572	4	Intron (ENST00000295902.11/166336, intron 2 of 8)	166336	ENST00000564377.6	-58855	PRICKLE2	prickle planar cell polarity protein 2
chr2	216644977	216646005	chr2-216644977-216646005	1.22e-128	0.301209	0	Intron (ENST00000434997.1/3485, intron 1 of 2)	3485	ENST00000490362.1	11548	IGFBP2	insulin like growth factor binding protein 2
chr8	48619744	48620688	chr8-48619744-48620688	1.4e-128	0.541022	4	Promoter (<=1kb)	101929217	ENST00000521660.1	0	LOC101929217	uncharacterized LOC101929217
chr4	86994078	86995022	chr4-86994078-86995022	1.78e-128	0.295985	0	Intron (ENST00000504956.5/4299, intron 2 of 2)	4299	ENST00000544085.6	-11731	AFF1	AF4/FMR2 family member 1
chr4	92013137	92014128	chr4-92013137-92014128	1.83e-128	0.278372	0	Distal Intergenic	101929194	ENST00000502518.1	262947	LNCPRESS2	lncRNA p53 regulated and ESC associated 2
chr19	15640260	15641537	chr19-15640260-15641537	1.85e-128	0.511563	3	Promoter (<=1kb)	4051	ENST00000592279.6	0	CYP4F3	cytochrome P450 family 4 subfamily F member 3
chr1	168116075	168117252	chr1-168116075-168117252	1.87e-128	0.295136	0	Intron (ENST00000682931.1/23432, intron 1 of 5)	23432	ENST00000493800.1	-11166	GPR161	G protein-coupled receptor 161
chr6	2797166	2798099	chr6-2797166-2798099	2.6e-128	0.294198	0	Distal Intergenic	56897	ENST00000380764.1	28393	WRNIP1	WRN helicase interacting protein 1
chr10	44056644	44057977	chr10-44056644-44057977	3.08e-128	0.299852	0	Distal Intergenic	283033	ENST00000664261.1	113551	LINC00841	long intergenic non-protein coding RNA 841
chr7	98968147	98969204	chr7-98968147-98969204	3.23e-128	1.21431	9	Promoter (<=1kb)	8295	ENST00000360902.2	-983	TRRAP	transformation/transcription domain associated protein
chr17	39632271	39633390	chr17-39632271-39633390	3.37e-128	0.533262	3	Promoter (<=1kb)	84152	ENST00000580029.1	133	PPP1R1B	protein phosphatase 1 regulatory inhibitor subunit 1B
chr12	28569324	28570784	chr12-28569324-28570784	3.65e-128	0.360887	1	Intron (ENST00000542801.5/55297, intron 3 of 3)	101928705	ENST00000541792.1	20261	LOC101928705	uncharacterized LOC101928705
chr3	160185477	160186417	chr3-160185477-160186417	3.79e-128	0.278617	0	Intron (ENST00000497452.5/101928376, intron 3 of 9)	101928376	ENST00000497452.5	20675	IL12A-AS1	IL12A antisense RNA 1
chr2	217085501	217086681	chr2-217085501-217086681	4.64e-128	0.503072	4	Distal Intergenic	105373873	ENST00000664474.1	-20683	LOC105373873	uncharacterized LOC105373873
chr16	58501510	58502321	chr16-58501510-58502321	6.71e-128	0.291217	0	Promoter (<=1kb)	65009	ENST00000566618.5	7	NDRG4	NDRG family member 4
chr17	10127370	10128623	chr17-10127370-10128623	7.51e-128	0.535804	4	Intron (ENST00000432992.7/8522, intron 1 of 13)	8522	ENST00000323816.8	-12817	GAS7	growth arrest specific 7
chr7	99200792	99201675	chr7-99200792-99201675	7.66e-128	1.20127	9	Intron (ENST00000327442.7/402569, intron 3 of 10)	402569	ENST00000327442.7	6440	KPNA7	karyopherin subunit alpha 7
chr14	75458580	75459898	chr14-75458580-75459898	1.01e-127	0.328571	0	Intron (ENST00000419727.6/122953, intron 2 of 3)	122953	ENST00000267569.5	26446	JDP2	Jun dimerization protein 2
chr8	110060321	110061273	chr8-110060321-110061273	1.08e-127	0.297461	0	Distal Intergenic	27012	ENST00000524391.6	-84550	KCNV1	potassium voltage-gated channel modifier subfamily V member 1
chr5	83408502	83409558	chr5-83408502-83409558	1.13e-127	0.261289	0	Distal Intergenic	1462	ENST00000503923.1	-62060	VCAN	versican
chr5	16418079	16419140	chr5-16418079-16419140	1.17e-127	0.27553	0	Intron (ENST00000513157.1/101929505, intron 6 of 7)	101929505	ENST00000513157.1	20941	LINC02150	long intergenic non-protein coding RNA 2150
chr13	40086887	40087931	chr13-40086887-40087931	1.24e-127	0.842631	6	Intron (ENST00000615947.1/ENST00000615947.1, intron 3 of 3)	100874127	ENST00000455241.2	-84574	LINC00332	long intergenic non-protein coding RNA 332
chr3	178320173	178321282	chr3-178320173-178321282	1.24e-127	0.280779	0	Intron (ENST00000437510.5/10242, intron 1 of 3)	10242	ENST00000437510.5	47241	KCNMB2	potassium calcium-activated channel subfamily M regulatory beta subunit 2
chr3	155704068	155705549	chr3-155704068-155705549	1.29e-127	0.361438	1	Promoter (<=1kb)	23007	ENST00000334686.6	0	PLCH1	phospholipase C eta 1
chr6	81941006	81942344	chr6-81941006-81942344	1.41e-127	0.273284	0	Promoter (2-3kb)	102724168	ENST00000684960.1	-2566	LINC02542	long intergenic non-protein coding RNA 2542
chr7	100428008	100430148	chr7-100428008-100430148	1.68e-127	0.832564	9	Promoter (<=1kb)	55063	ENST00000398027.6	0	ZCWPW1	zinc finger CW-type and PWWP domain containing 1
chr3	157120004	157121051	chr3-157120004-157121051	1.69e-127	0.319924	0	Promoter (1-2kb)	339894	ENST00000471357.1	1953	LINC00880	long intergenic non-protein coding RNA 880
chr10	105733531	105734530	chr10-105733531-105734530	1.73e-127	0.258863	0	Distal Intergenic	101927549	ENST00000447757.2	85819	LINC02627	long intergenic non-protein coding RNA 2627
chr11	1410877	1411990	chr11-1410877-1411990	1.79e-127	0.311399	0	Promoter (<=1kb)	9024	ENST00000382179.5	0	BRSK2	BR serine/threonine kinase 2
chr4	139028020	139029075	chr4-139028020-139029075	1.9e-127	0.299247	0	Exon (ENST00000515489.1/1998, exon 2 of 2)	25819	ENST00000630479.1	12224	NOCT	nocturnin
chr8	12030733	12032540	chr8-12030733-12032540	2.32e-127	0.256932	0	Distal Intergenic	613211	ENST00000382205.4	-34421	DEFB134	defensin beta 134
chr14	76583481	76584853	chr14-76583481-76584853	2.55e-127	0.355966	1	Intron (ENST00000554926.1/ENST00000554926.1, intron 2 of 3)	2103	ENST00000509323.1	143839	ESRRB	estrogen related receptor beta
chr14	70316785	70318963	chr14-70316785-70318963	3.36e-127	0.309524	0	Intron (ENST00000655620.1/101928046, intron 3 of 3)	51241	ENST00000554366.5	9267	COX16	cytochrome c oxidase assembly factor COX16
chr2	219571619	219572403	chr2-219571619-219572403	3.45e-127	0.302513	0	Promoter (<=1kb)	3623	ENST00000243786.3	0	INHA	inhibin subunit alpha
chr4	119150910	119151898	chr4-119150910-119151898	3.59e-127	0.264379	0	Exon (ENST00000307128.6/51778, exon 3 of 6)	51778	ENST00000307128.6	15078	MYOZ2	myozenin 2
chr11	35116443	35117433	chr11-35116443-35117433	3.87e-127	0.296769	0	Distal Intergenic	100507144	ENST00000530263.1	20293	CD44-DT	CD44 divergent transcript
chr9	70079356	70080238	chr9-70079356-70080238	3.99e-127	0.255021	0	Exon (ENST00000628903.2/ENST00000628903.2, exon 5 of 6)	256691	ENST00000377182.5	35508	MAMDC2	MAM domain containing 2
chr17	57106258	5.71081e+07	chr17-57106258-57108110.2	4.01e-127	1.20387	9	Promoter (<=1kb)	8165	ENST00000573326.1	0	AKAP1	A-kinase anchoring protein 1
chr2	181820838	181822690	chr2-181820838-181822690	4.39e-127	0.273239	0	Distal Intergenic	6744	ENST00000431877.7	-69040	ITPRID2	ITPR interacting domain containing 2
chr5	63958973	63959887	chr5-63958973-63959887	5.46e-127	0.258929	0	Promoter (2-3kb)	3350	ENST00000323865.5	2558	HTR1A	5-hydroxytryptamine receptor 1A
chr10	45445259	45446207	chr10-45445259-45446207	6.44e-127	0.285246	0	Promoter (1-2kb)	240	ENST00000498461.1	1838	ALOX5	arachidonate 5-lipoxygenase
chr17	41521659	41522942	chr17-41521659-41522942	7.43e-127	0.50839	3	Promoter (<=1kb)	3866	ENST00000393976.6	0	KRT15	keratin 15
chr17	802202	803142	chr17-802202-803142	7.47e-127	0.291736	0	Promoter (<=1kb)	64359	ENST00000571281.1	842	NXN	nucleoredoxin
chr20	5972918	5973816	chr20-5972918-5973816	7.74e-127	0.34786	1	Exon (ENST00000378886.6/84515, exon 12 of 19)	54675	ENST00000652720.1	21969	CRLS1	cardiolipin synthase 1
chr1	50620507	50621627	chr1-50620507-50621627	8.7e-127	0.509731	3	Intron (ENST00000396153.7/11124, intron 8 of 18)	11124	ENST00000472808.1	-13563	FAF1	Fas associated factor 1
chr8	34174929	34176280	chr8-34174929-34176280	1.05e-126	0.294475	0	Promoter (<=1kb)	105379365	ENST00000518217.1	43	LOC105379365	uncharacterized LOC105379365
chr11	10490151	10491726	chr11-10490151-10491726	1.13e-126	0.52529	4	Promoter (1-2kb)	272	ENST00000533116.1	-1641	AMPD3	adenosine monophosphate deaminase 3
chr7	97972850	97973943	chr7-97972850-97973943	1.24e-126	0.309972	0	Promoter (<=1kb)	440	ENST00000641784.1	0	ASNS	asparagine synthetase (glutamine-hydrolyzing)
chr14	87059135	87060090	chr14-87059135-87060090	1.48e-126	0.261199	0	Distal Intergenic	283585	ENST00000557527.1	153357	LINC01148	long intergenic non-protein coding RNA 1148
chr20	44406962	44408031	chr20-44406962-44408031	1.55e-126	0.512954	3	Promoter (<=1kb)	100500813	ENST00000578301.1	-89	MIR3646	microRNA 3646
chr3	139548626	139549472	chr3-139548626-139549472	1.58e-126	0.278068	0	Intron (ENST00000662234.1/100507291, intron 4 of 7)	100507291	ENST00000381790.3	8710	COPB2-DT	COPB2 divergent transcript
chr3	186121700	186122695	chr3-186121700-186122695	1.73e-126	0.280384	0	Intron (ENST00000447054.5/2119, intron 2 of 3)	2119	ENST00000440773.5	-11382	ETV5	ETS variant transcription factor 5
chrX	1239325	1240553	chrX-1239325-1240553	2.03e-126	0.581062	5	Distal Intergenic	64109	ENST00000467626.6	-26602	CRLF2	cytokine receptor like factor 2
chr5	160064098	160064919	chr5-160064098-160064919	2.62e-126	0.280068	0	Intron (ENST00000522793.5/7265, intron 7 of 7)	7265	ENST00000683281.1	15116	TTC1	tetratricopeptide repeat domain 1
chr7	99859944	99861008	chr7-99859944-99861008	2.65e-126	1.22591	9	3' UTR	64816	ENST00000472352.1	4456	CYP3A43	cytochrome P450 family 3 subfamily A member 43
chr6	125197446	125198452	chr6-125197446-125198452	2.71e-126	0.308877	0	Intron (ENST00000534368.5/7164, intron 1 of 3)	7164	ENST00000392482.6	-5187	TPD52L1	TPD52 like 1
chrX	26346937	26348458	chrX-26346937-26348458	4.42e-126	0.256827	0	Distal Intergenic	347541	ENST00000602297.1	130768	MAGEB5	MAGE family member B5
chr16	28528140	28529072	chr16-28528140-28529072	5.53e-126	0.287679	0	Distal Intergenic	26471	ENST00000567646.1	9879	NUPR1	nuclear protein 1, transcriptional regulator
chr3	85790218	85791230	chr3-85790218-85791230	5.75e-126	0.259863	0	Intron (ENST00000383699.8/253559, intron 2 of 9)	100874037	ENST00000467225.1	36820	CADM2-AS2	CADM2 antisense RNA 2
chr17	50064361	5.00652e+07	chr17-50064361-50065211.1	7.21e-126	1.21808	9	Exon (ENST00000506401.6/3675, exon 4 of 14)	3675	ENST00000512553.5	-5662	ITGA3	integrin subunit alpha 3
chr2	53312427	53313349	chr2-53312427-53313349	9.61e-126	0.26367	0	Distal Intergenic	105374601	ENST00000482339.2	292729	LOC105374601	uncharacterized LOC105374601
chr6	86153305	86154172	chr6-86153305-86154172	1.22e-125	0.267393	0	Distal Intergenic	101928842	ENST00000666191.1	203615	LOC101928842	uncharacterized LOC101928842
chr4	112523584	112524770	chr4-112523584-112524770	1.53e-125	0.293661	0	Intron (ENST00000504009.1/105377372, intron 1 of 3)	63973	ENST00000313341.4	-7404	NEUROG2	neurogenin 2
chr2	24317251	24318223	chr2-24317251-24318223	1.57e-125	0.27891	0	Intron (ENST00000361999.7/50618, intron 2 of 38)	50618	ENST00000469848.1	-21540	ITSN2	intersectin 2
chr6	14270713	14271729	chr6-14270713-14271729	2.05e-125	0.513678	3	Distal Intergenic	102216342	ENST00000427276.1	13416	LINC01108	long intergenic non-protein coding RNA 1108
chr13	59326453	59327355	chr13-59326453-59327355	2.78e-125	0.250553	0	Distal Intergenic	105370224	ENST00000666115.1	-95817	LOC105370224	uncharacterized LOC105370224
chr11	27468382	27469285	chr11-27468382-27469285	2.79e-125	0.28028	0	Promoter (2-3kb)	105376671	ENST00000525833.5	-2444	LGR4-AS1	LGR4 antisense RNA 1
chr5	173499075	173500037	chr5-173499075-173500037	3.1e-125	0.290245	0	Distal Intergenic	105377732	ENST00000518605.1	29393	LOC105377732	uncharacterized LOC105377732
chr19	45632147	45633186	chr19-45632147-45633186	3.5e-125	0.912427	7	Promoter (<=1kb)	24139	ENST00000588496.5	0	EML2	EMAP like 2
chr6	168097637	168098552	chr6-168097637-168098552	3.92e-125	0.290704	0	Promoter (2-3kb)	79981	ENST00000644440.1	2959	FRMD1	FERM domain containing 1
chr8	144260660	144261555	chr8-144260660-144261555	4.4e-125	0.287663	0	Promoter (1-2kb)	102465906	ENST00000616126.1	1182	MIR7112	microRNA 7112
chr13	51995378	51996307	chr13-51995378-51996307	4.72e-125	0.309344	0	Intron (ENST00000242839.10/540, intron 1 of 20)	540	ENST00000400366.6	15030	ATP7B	ATPase copper transporting beta
chr1	236018618	236019816	chr1-236018618-236019816	5.32e-125	0.530599	4	Intron (ENST00000264187.7/4811, intron 9 of 19)	4811	ENST00000264187.7	45274	NID1	nidogen 1
chr10	7795179	7796440	chr10-7795179-7796440	5.54e-125	0.267958	0	Exon (ENST00000462760.1/509, exon 2 of 2)	509	ENST00000473809.5	-3612	ATP5F1C	ATP synthase F1 subunit gamma
chr8	38449571	38450432	chr8-38449571-38450432	6.41e-125	0.302906	0	Intron (ENST00000649678.1/2260, intron 3 of 21)	2260	ENST00000487647.5	7014	FGFR1	fibroblast growth factor receptor 1
chr2	20129096	20130162	chr2-20129096-20130162	8.08e-125	0.374277	1	Distal Intergenic	105373463	ENST00000452342.3	76982	LAPTM4A-DT	LAPTM4A divergent transcript
chr1	26862543	26863656	chr1-26862543-26863656	8.2e-125	0.503424	3	Promoter (<=1kb)	2810	ENST00000339276.6	0	SFN	stratifin
chr1	22652547	22653659	chr1-22652547-22653659	8.37e-125	0.536065	5	Promoter (<=1kb)	713	ENST00000510260.5	0	C1QB	complement C1q B chain
chr6	21537459	21538302	chr6-21537459-21538302	9.31e-125	0.255372	0	Intron (ENST00000637901.1/107986579, intron 2 of 2)	100874531	ENST00000652307.1	-16045	LINC00581	long intergenic non-protein coding RNA 581
chr8	6900562	6901645	chr8-6900562-6901645	9.91e-125	0.360421	1	Distal Intergenic	1672	ENST00000297439.4	-22626	DEFB1	defensin beta 1
chr20	10622399	10623392	chr20-10622399-10623392	1.06e-124	0.509133	4	3' UTR	182	ENST00000617357.1	17884	JAG1	jagged canonical Notch ligand 1
chr6	37144148	37145135	chr6-37144148-37145135	1.14e-124	0.485863	4	Distal Intergenic	5292	ENST00000373509.6	-25017	PIM1	Pim-1 proto-oncogene, serine/threonine kinase
chr18	79924651	79925585	chr18-79924651-79925585	1.16e-124	0.289789	0	3' UTR	80148	ENST00000590895.1	-8690	SLC66A2	solute carrier family 66 member 2
chr8	122680734	122681741	chr8-122680734-122681741	1.18e-124	0.275328	0	Intron (ENST00000664854.1/104266958, intron 1 of 3)	104266958	ENST00000670473.1	-9344	LINC01151	long intergenic non-protein coding RNA 1151
chr10	132676108	132677098	chr10-132676108-132677098	1.22e-124	0.301065	0	Intron (ENST00000368594.8/3632, intron 4 of 15)	3632	ENST00000487614.1	-13294	INPP5A	inositol polyphosphate-5-phosphatase A
chr11	75301045	75302273	chr11-75301045-75302273	1.24e-124	0.302847	0	Promoter (1-2kb)	408	ENST00000527385.1	1397	ARRB1	arrestin beta 1
chr7	73715324	7.37163e+07	chr7-73715324-73716292.2	1.33e-124	1.16999	9	Intron (ENST00000395156.7/6804, intron 1 of 9)	6804	ENST00000470878.5	3334	STX1A	syntaxin 1A
chr6	105372157	105373186	chr6-105372157-105373186	1.41e-124	0.479791	3	Intron (ENST00000652536.2/5550, intron 5 of 14)	5550	ENST00000652536.2	29896	PREP	prolyl endopeptidase
chr1	23799212	23800014	chr1-23799212-23800014	1.46e-124	0.512487	3	Promoter (<=1kb)	2582	ENST00000429356.5	0	GALE	UDP-galactose-4-epimerase
chr7	14936208	14937192	chr7-14936208-14937192	1.46e-124	0.281653	0	Intron (ENST00000437998.1/1607, intron 1 of 4)	1607	ENST00000463981.2	-32842	DGKB	diacylglycerol kinase beta
chr3	52670155	52671594	chr3-52670155-52671594	1.81e-124	0.53782	4	Intron (ENST00000356770.8/55193, intron 2 of 27)	55193	ENST00000446103.5	6973	PBRM1	polybromo 1
chr12	130254036	130255233	chr12-130254036-130255233	1.88e-124	0.354672	1	Intron (ENST00000563922.1/ENST00000563922.1, intron 1 of 1)	9271	ENST00000245255.7	-82654	PIWIL1	piwi like RNA-mediated gene silencing 1
chr2	118604543	118605525	chr2-118604543-118605525	1.9e-124	0.263694	0	Distal Intergenic	2019	ENST00000546667.1	238827	EN1	engrailed homeobox 1
chr17	56681016	56682370	chr17-56681016-56682370	2.06e-124	1.21442	9	Distal Intergenic	9241	ENST00000332822.6	87317	NOG	noggin
chr1	31575180	31576964	chr1-31575180-31576964	2.62e-124	0.532373	3	Promoter (<=1kb)	105378626	ENST00000435872.1	0	LOC105378626	uncharacterized LOC105378626
chr10	70462275	70463239	chr10-70462275-70463239	3.07e-124	0.338483	1	Distal Intergenic	4838	ENST00000414871.1	-14324	NODAL	nodal growth differentiation factor
chr2	113117335	113118365	chr2-113117335-113118365	3.08e-124	0.507565	3	Promoter (<=1kb)	3557	ENST00000361779.7	0	IL1RN	interleukin 1 receptor antagonist
chr12	106644626	106645628	chr12-106644626-106645628	3.17e-124	0.37361	1	Promoter (<=1kb)	5992	ENST00000551640.5	-254	RFX4	regulatory factor X4
chr12	26870587	26871603	chr12-26870587-26871603	3.34e-124	0.308645	0	Distal Intergenic	55726	ENST00000538016.1	34881	INTS13	integrator complex subunit 13
chr5	44388298	44389134	chr5-44388298-44389134	3.66e-124	0.283945	0	Promoter (<=1kb)	101927075	ENST00000502457.1	0	FGF10-AS1	FGF10 antisense RNA 1
chr7	29277281	29278208	chr7-29277281-29278208	4.35e-124	0.267752	0	Intron (ENST00000644824.1/1124, intron 5 of 16)	1124	ENST00000409922.5	-10673	CHN2	chimerin 2
chr1	10759182	10760265	chr1-10759182-10760265	4.43e-124	0.498903	3	Intron (ENST00000377022.8/54897, intron 2 of 20)	54897	ENST00000377022.8	36381	CASZ1	castor zinc finger 1
chr7	100722325	100723232	chr7-100722325-100723232	4.46e-124	0.270805	0	Promoter (1-2kb)	2056	ENST00000252723.3	1857	EPO	erythropoietin
chr16	88923831	88925755	chr16-88923831-88925755	4.63e-124	0.31005	0	Intron (ENST00000327483.9/863, intron 1 of 10)	107984871	ENST00000561980.1	12001	LOC107984871	uncharacterized LOC107984871
chr7	99209885	9.92109e+07	chr7-99209885-99210871.1	4.89e-124	1.22314	9	Promoter (1-2kb)	402569	ENST00000327442.7	-1770	KPNA7	karyopherin subunit alpha 7
chr12	56230295	56231384	chr12-56230295-56231384	5.63e-124	0.317322	0	Promoter (<=1kb)	283375	ENST00000266980.8	0	SLC39A5	solute carrier family 39 member 5
chr14	77007603	77008577	chr14-77007603-77008577	6.07e-124	0.322685	0	Distal Intergenic	64207	ENST00000238647.5	20131	IRF2BPL	interferon regulatory factor 2 binding protein like
chr7	92641638	92643407	chr7-92641638-92643407	6.68e-124	1.1799	9	Promoter (<=1kb)	112268009	ENST00000661747.1	0	LOC112268009	uncharacterized LOC112268009
chr8	22373819	22374958	chr8-22373819-22374958	7.03e-124	0.286531	0	Intron (ENST00000520644.1/23516, intron 1 of 1)	23516	ENST00000524285.1	6281	SLC39A14	solute carrier family 39 member 14
chr1	58982086	58983247	chr1-58982086-58983247	7.08e-124	0.280267	0	Intron (ENST00000634502.1/101926925, intron 3 of 13)	101926925	ENST00000634569.1	-37119	LINC01358	long intergenic non-protein coding RNA 1358
chr22	47116250	47117156	chr22-47116250-47117156	7.32e-124	0.282074	0	Promoter (<=1kb)	100128818	ENST00000639527.1	59	LPEQ6126	uncharacterized LOC100128818
chr2	181839512	181840516	chr2-181839512-181840516	8.05e-124	0.252035	0	Distal Intergenic	6744	ENST00000431877.7	-51214	ITPRID2	ITPR interacting domain containing 2
chr1	1915599	1916559	chr1-1915599-1916559	9.39e-124	0.300699	0	Promoter (<=1kb)	163688	ENST00000462293.1	190	CALML6	calmodulin like 6
chr16	50653688	50654626	chr16-50653688-50654626	1.01e-123	0.287519	0	Distal Intergenic	101927272	ENST00000570241.3	-10277	LOC101927272	uncharacterized LOC101927272
chr4	87341837	87343419	chr4-87341837-87343419	1.19e-123	0.273201	0	Promoter (1-2kb)	345275	ENST00000508163.1	1791	HSD17B13	hydroxysteroid 17-beta dehydrogenase 13
chr2	13522925	13523879	chr2-13522925-13523879	1.27e-123	0.303204	0	Distal Intergenic	105373438	ENST00000420828.1	-199169	LOC105373438	uncharacterized LOC105373438
chr8	117231844	117232953	chr8-117231844-117232953	1.46e-123	0.785493	6	Distal Intergenic	169026	ENST00000519688.5	96585	SLC30A8	solute carrier family 30 member 8
chr3	71252277	71253217	chr3-71252277-71253217	1.57e-123	0.256591	0	Intron (ENST00000318789.11/27086, intron 5 of 20)	27086	ENST00000498215.7	-7096	FOXP1	forkhead box P1
chr5	134530316	134531245	chr5-134530316-134531245	1.61e-123	0.271184	0	Intron (ENST00000431355.2/23338, intron 1 of 8)	23338	ENST00000681498.1	3679	JADE2	jade family PHD finger 2
chr8	42736750	42737856	chr8-42736750-42737856	2.39e-123	0.289578	0	3' UTR	8973	ENST00000534622.5	30754	CHRNA6	cholinergic receptor nicotinic alpha 6 subunit
chr2	237181735	237183014	chr2-237181735-237183014	2.51e-123	0.504417	4	Distal Intergenic	105373953	ENST00000445534.2	-74077	LOC105373953	uncharacterized LOC105373953
chr1	119542190	119543149	chr1-119542190-119543149	2.9e-123	0.268204	0	Exon (ENST00000514706.1/ENST00000514706.1, exon 2 of 3)	3283	ENST00000528909.1	34872	HSD3B1	hydroxy-delta-5-steroid dehydrogenase, 3 beta- and steroid delta-isomerase 1
chr12	94674472	94676818	chr12-94674472-94676818	3.6e-123	0.660789	5	Distal Intergenic	57458	ENST00000261226.9	-23915	TMCC3	transmembrane and coiled-coil domain family 3
chr2	218002598	218003555	chr2-218002598-218003555	4.11e-123	0.286058	0	Promoter (<=1kb)	7145	ENST00000682258.1	0	TNS1	tensin 1
chr11	75151806	75152692	chr11-75151806-75152692	4.79e-123	0.271513	0	Promoter (<=1kb)	11309	ENST00000534004.5	0	SLCO2B1	solute carrier organic anion transporter family member 2B1
chr7	79055641	79056707	chr7-79055641-79056707	6.1e-123	0.393821	1	Intron (ENST00000354212.9/9863, intron 1 of 21)	100874021	ENST00000411616.1	46653	MAGI2-AS2	MAGI2 antisense RNA 2
chr8	37495514	37496466	chr8-37495514-37496466	6.24e-123	0.26359	0	Promoter (1-2kb)	100507420	ENST00000522718.5	-1601	LINC01605	long intergenic non-protein coding RNA 1605
chr12	76092117	76093224	chr12-76092117-76093224	6.25e-123	0.371531	1	Distal Intergenic	4673	ENST00000548273.5	-7382	NAP1L1	nucleosome assembly protein 1 like 1
chr12	95737814	95738755	chr12-95737814-95738755	6.55e-123	0.290443	0	Promoter (1-2kb)	59277	ENST00000552603.1	1240	NTN4	netrin 4
chr20	31067980	3.10689e+07	chr20-31067980-31068945.2	8.25e-123	0.916035	9	Distal Intergenic	245929	ENST00000400552.1	-188719	DEFB115	defensin beta 115
chr8	48589781	48590868	chr8-48589781-48590868	1.02e-122	0.497997	4	Exon (ENST00000430626.1/ENST00000430626.1, exon 1 of 2)	101929217	ENST00000521660.1	-29597	LOC101929217	uncharacterized LOC101929217
chr1	16173026	16174056	chr1-16173026-16174056	1.08e-122	0.50763	3	Distal Intergenic	101927479	ENST00000426353.1	13760	EPHA2-AS1	EPHA2 antisense RNA 1
chr15	25830702	25831643	chr15-25830702-25831643	1.13e-122	0.483574	4	Intron (ENST00000356865.11/57194, intron 2 of 21)	100616474	ENST00000584117.1	17182	MIR4715	microRNA 4715
chr2	65061661	65062487	chr2-65061661-65062487	1.18e-122	0.271173	0	Intron (ENST00000475851.1/23177, intron 1 of 1)	23177	ENST00000260569.4	5196	CEP68	centrosomal protein 68
chr7	155253721	155254617	chr7-155253721-155254617	1.21e-122	0.280824	0	Exon (ENST00000686633.1/ENST00000686633.1, exon 1 of 1)	105375589	ENST00000664122.1	-12520	LOC105375589	uncharacterized LOC105375589
chr12	7060032	7061111	chr12-7060032-7061111	1.31e-122	0.560377	4	Promoter (<=1kb)	716	ENST00000328916.7	0	C1S	complement C1s
chr3	2098242	2100363	chr3-2098242-2100363	1.31e-122	0.344062	1	Promoter (<=1kb)	152330	ENST00000422330.5	0	CNTN4	contactin 4
chr7	100472148	100473239	chr7-100472148-100473239	1.43e-122	1.17106	9	Intron (ENST00000496728.1/122198330, intron 2 of 4)	81628	ENST00000456330.1	-4072	TSC22D4	TSC22 domain family member 4
chr10	17734910	17735835	chr10-17734910-17735835	1.43e-122	0.264073	0	Distal Intergenic	653567	ENST00000377495.2	-16366	TMEM236	transmembrane protein 236
chr4	94472674	94473649	chr4-94472674-94473649	1.53e-122	0.281115	0	Intron (ENST00000318007.9/10611, intron 2 of 9)	10611	ENST00000510099.5	-15386	PDLIM5	PDZ and LIM domain 5
chr1	22001112	22002063	chr1-22001112-22002063	1.56e-122	0.288559	0	Promoter (<=1kb)	10136	ENST00000290122.8	0	CELA3A	chymotrypsin like elastase 3A
chr9	82597404	82598378	chr9-82597404-82598378	2.12e-122	0.263355	0	Intron (ENST00000637606.1/105376107, intron 9 of 9)	107987087	ENST00000589973.2	105452	LOC107987087	uncharacterized LOC107987087
chr6	17429465	17430466	chr6-17429465-17430466	2.65e-122	0.257378	0	Intron (ENST00000229922.7/10486, intron 3 of 12)	10486	ENST00000476263.1	35733	CAP2	cyclase associated actin cytoskeleton regulatory protein 2
chr19	38636557	38637669	chr19-38636557-38637669	2.91e-122	0.515202	3	3' UTR	27335	ENST00000590134.1	4531	EIF3K	eukaryotic translation initiation factor 3 subunit K
chr1	226656193	226657123	chr1-226656193-226657123	3.6e-122	0.281292	0	Promoter (2-3kb)	100506443	ENST00000443422.1	2547	ITPKB-IT1	ITPKB intronic transcript 1
chr2	60106519	60107649	chr2-60106519-60107649	3.64e-122	0.27708	0	Distal Intergenic	106660609	ENST00000441598.2	275387	MIR4432HG	MIR4432 host gene
chr8	102958132	102959266	chr8-102958132-102959266	4.25e-122	0.258138	0	Intron (ENST00000659614.1/100506753, intron 4 of 5)	100506753	ENST00000519648.1	16509	MAILR	macrophage interferon regulatory lncRNA
chr3	45125369	45126490	chr3-45125369-45126490	5.06e-122	0.28263	0	Intron (ENST00000296129.6/64866, intron 1 of 8)	64866	ENST00000490471.1	13105	CDCP1	CUB domain containing protein 1
chr4	109735461	109736519	chr4-109735461-109736519	5.13e-122	0.266201	0	Intron (ENST00000645635.1/3426, intron 12 of 14)	81579	ENST00000243501.10	-5391	PLA2G12A	phospholipase A2 group XIIA
chr1	15432138	15433030	chr1-15432138-15433030	5.39e-122	0.285225	0	Distal Intergenic	11330	ENST00000375943.6	-5412	CTRC	chymotrypsin C
chr3	141237708	141238767	chr3-141237708-141238767	5.96e-122	0.269274	0	Intron (ENST00000505013.5/92370, intron 1 of 4)	92370	ENST00000513007.1	5794	PXYLP1	2-phosphoxylose phosphatase 1
chr3	118801794	118802682	chr3-118801794-118802682	6.1e-122	0.290302	0	Intron (ENST00000657445.1/105374060, intron 1 of 3)	105374060	ENST00000657445.1	8075	LOC105374060	uncharacterized LOC105374060
chr2	53497988	53498879	chr2-53497988-53498879	7.43e-122	0.263456	0	Distal Intergenic	105374601	ENST00000482339.2	107199	LOC105374601	uncharacterized LOC105374601
chr3	127303904	127305173	chr3-127303904-127305173	7.83e-122	0.33018	0	Distal Intergenic	100419008	ENST00000465482.3	-15858	PRR20G	proline rich 20G
chr10	132684998	132686104	chr10-132684998-132686104	8.97e-122	0.355808	1	Intron (ENST00000368594.8/3632, intron 4 of 15)	3632	ENST00000487614.1	-4288	INPP5A	inositol polyphosphate-5-phosphatase A
chr8	38573794	38574727	chr8-38573794-38574727	1.03e-121	0.304453	0	Distal Intergenic	389649	ENST00000649723.1	-12855	C8orf86	chromosome 8 open reading frame 86
chr1	155082605	1.55084e+08	chr1-155082605-155083606.1	1.13e-121	0.905591	7	Promoter (1-2kb)	1944	ENST00000470294.5	-1910	EFNA3	ephrin A3
chr17	50503776	50504687	chr17-50503776-50504687	1.49e-121	1.19055	9	Intron (ENST00000502300.1/ENST00000502300.1, intron 1 of 1)	84073	ENST00000436259.6	-3697	MYCBPAP	MYCBP associated protein
chr1	39625125	39626251	chr1-39625125-39626251	1.49e-121	0.51512	4	3' UTR	26508	ENST00000372852.4	13392	HEYL	hes related family bHLH transcription factor with YRPW motif like
chr12	109915005	109916090	chr12-109915005-109916090	1.49e-121	0.275887	0	Promoter (<=1kb)	84260	ENST00000537880.1	799	TCHP	trichoplein keratin filament binding
chr22	26556733	26557651	chr22-26556733-26557651	1.62e-121	0.282062	0	Promoter (1-2kb)	100313914	ENST00000408833.1	-1410	MIR548J	microRNA 548j
chr11	78038588	78039689	chr11-78038588-78039689	1.67e-121	0.301577	0	5' UTR	65987	ENST00000533144.1	6502	KCTD14	potassium channel tetramerization domain containing 14
chr6	130252448	130253525	chr6-130252448-130253525	1.74e-121	0.252289	0	Intron (ENST00000368134.6/154075, intron 2 of 13)	154075	ENST00000439090.7	-29497	SAMD3	sterile alpha motif domain containing 3
chr7	155727543	155728752	chr7-155727543-155728752	1.85e-121	0.280595	0	Intron (ENST00000401878.8/155435, intron 9 of 17)	155435	ENST00000438356.1	-17667	RBM33	RNA binding motif protein 33
chr14	29724706	29725691	chr14-29724706-29725691	2.16e-121	0.271953	0	Promoter (<=1kb)	5587	ENST00000651571.1	0	PRKD1	protein kinase D1
chr11	3153222	3154461	chr11-3153222-3154461	2.39e-121	0.507571	4	Intron (ENST00000263650.12/114879, intron 1 of 21)	114879	ENST00000534157.1	6932	OSBPL5	oxysterol binding protein like 5
chr11	123796816	123797732	chr11-123796816-123797732	2.49e-121	0.274568	0	Distal Intergenic	390261	ENST00000309154.3	8617	OR6M1	olfactory receptor family 6 subfamily M member 1
chr1	109762933	109764470	chr1-109762933-109764470	3.14e-121	0.508385	3	Promoter (<=1kb)	79574	ENST00000361965.9	0	EPS8L3	EPS8 like 3
chr17	1730099	1731512	chr17-1730099-1731512	3.3e-121	0.519139	4	Promoter (<=1kb)	124997	ENST00000474958.2	0	WDR81	WD repeat domain 81
chr12	75990162	75991067	chr12-75990162-75991067	3.4e-121	0.271172	0	Distal Intergenic	105369844	ENST00000552856.1	-6147	LOC105369844	uncharacterized LOC105369844
chr17	57084583	57085791	chr17-57084583-57085791	4.32e-121	0.96648	9	Promoter (<=1kb)	8165	ENST00000575322.1	0	AKAP1	A-kinase anchoring protein 1
chr9	124799210	124800247	chr9-124799210-124800247	4.9e-121	0.28767	0	Promoter (<=1kb)	169611	ENST00000288815.5	-627	OLFML2A	olfactomedin like 2A
chr7	104482429	104483425	chr7-104482429-104483425	5.37e-121	0.26097	0	Intron (ENST00000401970.3/375612, intron 1 of 3)	375612	ENST00000683240.1	153568	LHFPL3	LHFPL tetraspan subfamily member 3
chr10	7696072	7697141	chr10-7696072-7697141	5.96e-121	0.340003	1	Distal Intergenic	3698	ENST00000358415.9	-6175	ITIH2	inter-alpha-trypsin inhibitor heavy chain 2
chr4	185650642	185651811	chr4-185650642-185651811	7.16e-121	0.323557	1	Promoter (<=1kb)	8470	ENST00000445625.1	877	SORBS2	sorbin and SH3 domain containing 2
chr3	186138050	186139023	chr3-186138050-186139023	8.07e-121	0.263406	0	Intron (ENST00000447054.5/2119, intron 2 of 3)	2119	ENST00000447054.5	25944	ETV5	ETS variant transcription factor 5
chr14	50038302	50039266	chr14-50038302-50039266	8.14e-121	0.570734	5	Promoter (<=1kb)	196913	ENST00000553914.6	618	LINC01599	long intergenic non-protein coding RNA 1599
chr2	104901223	104902150	chr2-104901223-104902150	9.06e-121	0.372762	1	Exon (ENST00000666977.1/ENST00000666977.1, exon 3 of 4)	102682016	ENST00000686170.1	-28570	LINC01159	long intergenic non-protein coding RNA 1159
chr10	132335071	132336016	chr10-132335071-132336016	1.11e-120	0.608833	5	Promoter (<=1kb)	80313	ENST00000368612.3	0	LRRC27	leucine rich repeat containing 27
chr6	13120551	13121487	chr6-13120551-13121487	1.24e-120	0.268055	0	Intron (ENST00000693693.1/221692, intron 5 of 9)	221692	ENST00000674953.1	-38721	PHACTR1	phosphatase and actin regulator 1
chr8	95658684	95659623	chr8-95658684-95659623	1.5e-120	0.266457	0	Intron (ENST00000671532.1/100616530, intron 3 of 3)	100616530	ENST00000664790.1	48020	CFAP418-AS1	CFAP418 antisense RNA 1
chr16	84795127	84796268	chr16-84795127-84796268	1.53e-120	0.496704	4	Distal Intergenic	83716	ENST00000566151.1	-23717	CRISPLD2	cysteine rich secretory protein LCCL domain containing 2
chr5	56995836	56996778	chr5-56995836-56996778	1.88e-120	0.265542	0	Distal Intergenic	166968	ENST00000497185.2	-24161	MIER3	MIER family member 3
chr15	76336121	76337066	chr15-76336121-76337066	1.97e-120	0.538124	4	Promoter (<=1kb)	64843	ENST00000290759.9	0	ISL2	ISL LIM homeobox 2
chr2	223089778	223090728	chr2-223089778-223090728	2.5e-120	0.26652	0	Intron (ENST00000488477.2/23704, intron 2 of 3)	23704	ENST00000488477.2	37578	KCNE4	potassium voltage-gated channel subfamily E regulatory subunit 4
chr9	113187788	113188802	chr9-113187788-113188802	3.29e-120	0.558847	5	Promoter (<=1kb)	23307	ENST00000489645.1	0	FKBP15	FKBP prolyl isomerase family member 15
chr2	109171374	109172498	chr2-109171374-109172498	4.71e-120	0.538681	4	Intron (ENST00000309415.8/344558, intron 1 of 9)	100422863	ENST00000582152.1	-29786	MIR4265	microRNA 4265
chr18	74224889	74225824	chr18-74224889-74225824	4.84e-120	0.295332	0	Intron (ENST00000580403.1/ENST00000580403.1, intron 1 of 1)	1528	ENST00000579064.1	35353	CYB5A	cytochrome b5 type A
chr7	72152493	72153491	chr7-72152493-72153491	6.14e-120	0.347102	1	Intron (ENST00000329008.9/83698, intron 2 of 5)	83698	ENST00000329008.9	183504	CALN1	calneuron 1
chr5	133952770	133953763	chr5-133952770-133953763	6.18e-120	0.521422	4	Distal Intergenic	56951	ENST00000231512.5	14862	C5orf15	chromosome 5 open reading frame 15
chr3	16741449	16742510	chr3-16741449-16742510	6.47e-120	0.465279	4	Distal Intergenic	23228	ENST00000460467.1	-60141	PLCL2	phospholipase C like 2
chr3	74643340	74644393	chr3-74643340-74644393	6.65e-120	0.279363	0	Distal Intergenic	5067	ENST00000263665.7	-28681	CNTN3	contactin 3
chr12	97921676	97923045	chr12-97921676-97923045	6.79e-120	0.528134	4	Distal Intergenic	100616287	ENST00000577562.1	16076	MIR4495	microRNA 4495
chr6	108840924	108842261	chr6-108840924-108842261	7.39e-120	0.56207	5	Distal Intergenic	84071	ENST00000368972.7	-6155	ARMC2	armadillo repeat containing 2
chr15	47857126	47858051	chr15-47857126-47858051	8.27e-120	0.253335	0	Intron (ENST00000664705.1/107984136, intron 1 of 5)	101928442	ENST00000658874.1	-10860	LINC01491	long intergenic non-protein coding RNA 1491
chr22	48536156	48537538	chr22-48536156-48537538	9.68e-120	0.336419	1	Intron (ENST00000402357.6/25817, intron 1 of 3)	284933	ENST00000630584.1	9804	LOC284933	uncharacterized LOC284933
chr3	139534762	139535683	chr3-139534762-139535683	9.98e-120	0.305241	0	Intron (ENST00000662234.1/100507291, intron 4 of 7)	5947	ENST00000619087.4	3904	RBP1	retinol binding protein 1
chr1	178039672	178040530	chr1-178039672-178040530	1.03e-119	0.835527	7	Promoter (1-2kb)	111240474	ENST00000464428.2	-1665	CRYZL2P-SEC16B	CRYZL2P-SEC16B readthrough
chr10	84993206	84994145	chr10-84993206-84994145	1.21e-119	0.254774	0	Distal Intergenic	101929624	ENST00000454178.1	203813	LINC01519	long intergenic non-protein coding RNA 1519
chr3	109684965	109685986	chr3-109684965-109685986	1.31e-119	0.294107	0	Intron (ENST00000663929.1/401082, intron 5 of 5)	100616129	ENST00000583183.1	82137	MIR4445	microRNA 4445
chr8	17347452	17348364	chr8-17347452-17348364	1.31e-119	0.279314	0	Promoter (<=1kb)	9108	ENST00000519122.5	693	MTMR7	myotubularin related protein 7
chr5	52491098	52492277	chr5-52491098-52492277	1.47e-119	0.789615	6	Distal Intergenic	3672	ENST00000282588.7	-295639	ITGA1	integrin subunit alpha 1
chr7	139489717	139490866	chr7-139489717-139490866	1.74e-119	0.304453	0	Distal Intergenic	346689	ENST00000340940.5	-6044	KLRG2	killer cell lectin like receptor G2
chr1	180614574	180615390	chr1-180614574-180615390	2.02e-119	0.263134	0	Distal Intergenic	9213	ENST00000367590.9	-16632	XPR1	xenotropic and polytropic retrovirus receptor 1
chr22	49062157	49063110	chr22-49062157-49063110	2.53e-119	0.278888	0	Distal Intergenic	105373085	ENST00000667851.1	-9608	NHIP	neuronal hypoxia inducible, placenta associated
chr19	16069827	16071066	chr19-16069827-16071066	2.98e-119	0.521717	3	Promoter (2-3kb)	7171	ENST00000647464.2	2094	TPM4	tropomyosin 4
chr5	147483794	147484791	chr5-147483794-147484791	3.32e-119	0.519856	4	Intron (ENST00000343218.10/1809, intron 1 of 13)	1809	ENST00000504965.1	24744	DPYSL3	dihydropyrimidinase like 3
chr7	100246656	100247911	chr7-100246656-100247911	3.76e-119	1.17035	9	Promoter (<=1kb)	352954	ENST00000538588.2	-108	CASTOR3	CASTOR family member 3
chr2	237961373	237962288	chr2-237961373-237962288	3.92e-119	0.27199	0	Promoter (<=1kb)	105373960	ENST00000686788.1	442	LOC105373960	uncharacterized LOC105373960
chr15	39273700	39274656	chr15-39273700-39274656	4.03e-119	0.307618	0	Exon (ENST00000561058.5/ENST00000561058.5, exon 1 of 6)	400360	ENST00000561223.1	22934	LINC02915	long intergenic non-protein coding RNA 2915
chr4	70891936	70893025	chr4-70891936-70893025	4.77e-119	0.549617	5	Distal Intergenic	92597	ENST00000502869.5	-9301	MOB1B	MOB kinase activator 1B
chr7	46215741	46216670	chr7-46215741-46216670	4.9e-119	0.382893	1	Distal Intergenic	105375265	ENST00000436266.1	-85450	LOC105375265	uncharacterized LOC105375265
chr16	85361339	85362383	chr16-85361339-85362383	5.21e-119	0.303455	0	Intron (ENST00000637419.1/23199, intron 2 of 2)	23199	ENST00000568080.1	3876	GSE1	Gse1 coiled-coil protein
chr4	187209749	187210873	chr4-187209749-187210873	5.26e-119	0.484624	4	Distal Intergenic	105377600	ENST00000503637.1	7716	LINC02374	long intergenic non-protein coding RNA 2374
chr7	142759936	142760930	chr7-142759936-142760930	5.62e-119	0.295714	0	Promoter (<=1kb)	5645	ENST00000632998.1	0	PRSS2	serine protease 2
chr8	26641391	2.66423e+07	chr8-26641391-26642292.1	8.32e-119	0.371114	1	Intron (ENST00000521913.7/1808, intron 8 of 13)	1808	ENST00000474808.1	3861	DPYSL2	dihydropyrimidinase like 2
chr7	96330966	96331868	chr7-96330966-96331868	8.33e-119	1.15722	9	Distal Intergenic	10165	ENST00000416240.6	-8819	SLC25A13	solute carrier family 25 member 13
chr1	116433092	116434169	chr1-116433092-116434169	8.37e-119	0.352872	1	Exon (ENST00000449303.2/ENST00000449303.2, exon 1 of 2)	84852	ENST00000675545.1	-11791	ATP1A1-AS1	ATP1A1 antisense RNA 1
chr1	153122552	153123618	chr1-153122552-153123618	8.48e-119	0.304378	0	Distal Intergenic	6705	ENST00000468739.2	-9036	SPRR2F	small proline rich protein 2F
chr12	108332663	108333727	chr12-108332663-108333727	1.03e-118	0.557528	5	Intron (ENST00000312143.11/1240, intron 1 of 2)	1240	ENST00000550402.6	5584	CMKLR1	chemerin chemokine-like receptor 1
chr1	183159678	183160627	chr1-183159678-183160627	1.12e-118	0.488247	3	Distal Intergenic	110841583	ENST00000457852.3	-18396	LAMC1-AS1	LAMC1 antisense RNA 1
chr7	37151604	37152554	chr7-37151604-37152554	1.17e-118	0.268842	0	Intron (ENST00000310758.9/9844, intron 13 of 21)	9844	ENST00000472359.1	44669	ELMO1	engulfment and cell motility 1
chr17	338638	340340	chr17-338638-340340	1.32e-118	0.3267	0	Promoter (<=1kb)	9501	ENST00000576420.5	0	RPH3AL	rabphilin 3A like (without C2 domains)
chr20	51631073	51632227	chr20-51631073-51632227	1.39e-118	0.536867	4	Intron (ENST00000311637.9/10079, intron 10 of 22)	4773	ENST00000609507.1	-68242	NFATC2	nuclear factor of activated T cells 2
chr8	96160421	96161385	chr8-96160421-96161385	1.55e-118	0.292854	0	Promoter (<=1kb)	392255	ENST00000287020.7	0	GDF6	growth differentiation factor 6
chr21	46060309	46061371	chr21-46060309-46061371	1.91e-118	0.504742	4	Distal Intergenic	105372842	ENST00000451618.1	23257	LOC105372842	proline-rich protein 36-like
chr15	38864701	38865669	chr15-38864701-38865669	1.92e-118	0.462333	4	Exon (ENST00000560197.5/105370777, exon 8 of 8)	102724253	ENST00000560675.2	-105288	LOC102724253	uncharacterized LOC102724253
chr7	22255324	22256519	chr7-22255324-22256519	2.27e-118	0.286025	0	Intron (ENST00000665637.1/9771, intron 7 of 25)	9771	ENST00000475788.1	34722	RAPGEF5	Rap guanine nucleotide exchange factor 5
chr15	52784827	52785748	chr15-52784827-52785748	2.41e-118	0.309501	0	3' UTR	3175	ENST00000560699.2	-3644	ONECUT1	one cut homeobox 1
chr18	44896745	44897902	chr18-44896745-44897902	2.43e-118	0.272656	0	Intron (ENST00000677068.1/26040, intron 3 of 5)	100422829	ENST00000577285.1	72264	MIR4319	microRNA 4319
chr4	3472180	3473150	chr4-3472180-3473150	2.51e-118	0.289131	0	Intron (ENST00000340083.6/285489, intron 2 of 6)	285489	ENST00000643608.1	8869	DOK7	docking protein 7
chr2	567936	568976	chr2-567936-568976	2.75e-118	0.50422	4	Intron (ENST00000444079.1/105373352, intron 4 of 4)	105373352	ENST00000654620.1	8808	LOC105373352	uncharacterized LOC105373352
chr9	107760456	107761508	chr9-107760456-107761508	3.2e-118	0.56143	5	Distal Intergenic	9314	ENST00000420475.1	-269974	KLF4	Kruppel like factor 4
chr3	12846141	12847124	chr3-12846141-12847124	3.37e-118	0.277261	0	Intron (ENST00000454887.1/23066, intron 2 of 3)	6161	ENST00000396957.5	-4559	RPL32	ribosomal protein L32
chr3	149641182	149642259	chr3-149641182-149642259	4.03e-118	0.342098	1	Intron (ENST00000360632.8/25937, intron 2 of 6)	25937	ENST00000479238.1	15176	WWTR1	WW domain containing transcription regulator 1
chr10	12432610	12433531	chr10-12432610-12433531	4.88e-118	0.268584	0	Intron (ENST00000619168.5/57118, intron 1 of 10)	57118	ENST00000378845.5	82877	CAMK1D	calcium/calmodulin dependent protein kinase ID
chr11	70159314	70160271	chr11-70159314-70160271	5.02e-118	0.476812	3	Intron (ENST00000531349.6/55107, intron 18 of 27)	55107	ENST00000529636.5	-5091	ANO1	anoctamin 1
chr3	64594998	64596020	chr3-64594998-64596020	5.12e-118	0.472639	4	Intron (ENST00000498707.5/56999, intron 27 of 39)	101929335	ENST00000631269.1	11214	ADAMTS9-AS1	ADAMTS9 antisense RNA 1
chr10	59176017	59177040	chr10-59176017-59177040	5.14e-118	0.30945	0	Promoter (<=1kb)	84457	ENST00000373880.9	0	PHYHIPL	phytanoyl-CoA 2-hydroxylase interacting protein like
chr5	76389475	76390364	chr5-76389475-76390364	5.59e-118	0.266252	0	Distal Intergenic	10788	ENST00000274364.11	-12921	IQGAP2	IQ motif containing GTPase activating protein 2
chr5	38666650	38667680	chr5-38666650-38667680	6.98e-118	0.302104	0	Intron (ENST00000500817.2/100506495, intron 8 of 8)	101926904	ENST00000506463.1	52593	LINC01265	long intergenic non-protein coding RNA 1265
chr4	100298791	100299937	chr4-100298791-100299937	7.76e-118	0.501916	4	Distal Intergenic	115265	ENST00000513992.1	-108009	DDIT4L	DNA damage inducible transcript 4 like
chr21	45977718	45978934	chr21-45977718-45978934	8.56e-118	0.486805	4	Promoter (2-3kb)	1291	ENST00000361866.8	-2836	COL6A1	collagen type VI alpha 1 chain
chr17	74568847	74570237	chr17-74568847-74570237	8.79e-118	0.536414	4	Promoter (1-2kb)	100130520	ENST00000641031.1	-1504	CD300H	CD300H molecule (gene/pseudogene)
chr7	16587385	16588517	chr7-16587385-16588517	9.36e-118	0.277591	0	Distal Intergenic	105375169	ENST00000663260.1	-15299	LOC105375169	uncharacterized LOC105375169
chr7	100162846	100163719	chr7-100162846-100163719	1.06e-117	1.13003	9	Intron (ENST00000413800.5/79690, intron 2 of 2)	79690	ENST00000411994.1	3511	GAL3ST4	galactose-3-O-sulfotransferase 4
chr12	65536687	65537632	chr12-65536687-65537632	1.1e-117	0.502798	4	Promoter (1-2kb)	100507065	ENST00000538294.1	1067	MSRB3-AS1	MSRB3 antisense RNA 1
chr17	75846594	75847570	chr17-75846594-75847570	1.19e-117	0.276026	0	Promoter (<=1kb)	23558	ENST00000589236.1	757	WBP2	WW domain binding protein 2
chr10	116615040	116616014	chr10-116615040-116616014	1.23e-117	0.289081	0	Distal Intergenic	5408	ENST00000579578.6	-4939	PNLIPRP2	pancreatic lipase related protein 2 (gene/pseudogene)
chr8	40882203	40883141	chr8-40882203-40883141	1.3e-117	0.250684	0	Promoter (1-2kb)	79698	ENST00000523823.1	1803	ZMAT4	zinc finger matrin-type 4
chr8	86657219	86658180	chr8-86657219-86658180	1.34e-117	0.2638	0	Promoter (<=1kb)	54714	ENST00000681546.1	0	CNGB3	cyclic nucleotide gated channel subunit beta 3
chr1	245234181	245235240	chr1-245234181-245235240	1.4e-117	0.369695	1	Promoter (<=1kb)	111216275	ENST00000446321.1	0	KIF26B-AS1	KIF26B antisense RNA 1
chr7	73319394	73320297	chr7-73319394-73320297	1.52e-117	0.254161	0	Promoter (2-3kb)	135892	ENST00000488217.1	-2452	TRIM50	tripartite motif containing 50
chr2	207238844	207239858	chr2-207238844-207239858	1.58e-117	0.541885	4	Promoter (<=1kb)	105373853	ENST00000440326.3	0	MYOSLID	myocardin-induced smooth muscle lncRNA, inducer of differentiation
chr10	31749217	31750663	chr10-31749217-31750663	1.62e-117	0.290936	0	Distal Intergenic	101929951	ENST00000433770.2	-41770	MACORIS	macrophage enriched lincRNA repressor of IFN-gamma signaling
chr8	47903912	47904907	chr8-47903912-47904907	1.7e-117	0.26045	0	Exon (ENST00000314191.7/5591, exon 26 of 86)	5591	ENST00000541488.1	24262	PRKDC	protein kinase, DNA-activated, catalytic subunit
chr2	44167649	44168231	chr2-44167649-44168231	2.46e-117	0.312111	0	Promoter (<=1kb)	5495	ENST00000419807.5	0	PPM1B	protein phosphatase, Mg2+/Mn2+ dependent 1B
chr11	46710234	46711804	chr11-46710234-46711804	2.65e-117	0.488766	4	Distal Intergenic	2147	ENST00000469189.1	-7392	F2	coagulation factor II, thrombin
chr18	2659067	2659946	chr18-2659067-2659946	3.33e-117	0.265324	0	Intron (ENST00000688342.1/23347, intron 1 of 46)	23347	ENST00000684915.1	3148	SMCHD1	structural maintenance of chromosomes flexible hinge domain containing 1
chr17	51371488	51373177	chr17-51371488-51373177	4.68e-117	1.16422	9	Intron (ENST00000663733.1/440446, intron 3 of 4)	440446	ENST00000656686.1	33763	LINC02072	long intergenic non-protein coding RNA 2072
chr2	1898214	1899156	chr2-1898214-1899156	4.76e-117	0.266538	0	Intron (ENST00000647755.1/23040, intron 14 of 24)	23040	ENST00000648913.1	-5805	MYT1L	myelin transcription factor 1 like
chr15	89806268	89807213	chr15-89806268-89807213	4.78e-117	0.307325	0	Promoter (<=1kb)	290	ENST00000560028.1	-896	ANPEP	alanyl aminopeptidase, membrane
chr22	43126634	43128042	chr22-43126634-43128042	4.96e-117	0.490595	3	Exon (ENST00000216115.3/638, exon 3 of 5)	27349	ENST00000608052.1	14922	MCAT	malonyl-CoA-acyl carrier protein transacylase
chr8	47377035	47378166	chr8-47377035-47378166	5.29e-117	0.278495	0	Intron (ENST00000541342.2/23514, intron 4 of 18)	23514	ENST00000521918.6	16216	SPIDR	scaffold protein involved in DNA repair
chr7	92589723	92590744	chr7-92589723-92590744	5.61e-117	0.890031	9	Promoter (<=1kb)	257415	ENST00000445716.6	0	FAM133B	family with sequence similarity 133 member B
chr4	116358151	116359269	chr4-116358151-116359269	9.95e-117	0.280833	0	Distal Intergenic	100302290	ENST00000635840.1	58426	MIR1973	microRNA 1973
chr19	45717016	45717965	chr19-45717016-45717965	1.12e-116	0.746454	7	Promoter (1-2kb)	23403	ENST00000591686.1	-1738	FBXO46	F-box protein 46
chr13	40801390	40802276	chr13-40801390-40802276	1.27e-116	0.270617	0	Exon (ENST00000478827.1/10166, exon 4 of 7)	10166	ENST00000470509.1	8232	SLC25A15	solute carrier family 25 member 15
chr11	76385561	76386484	chr11-76385561-76386484	1.69e-116	0.262852	0	Promoter (2-3kb)	100506127	ENST00000534586.1	2776	GVQW3	GVQW motif containing 3
chr7	88758963	88760106	chr7-88758963-88760106	1.87e-116	0.294014	0	Promoter (<=1kb)	219578	ENST00000333190.5	0	ZNF804B	zinc finger protein 804B
chr1	230300425	230301316	chr1-230300425-230301316	1.93e-116	0.259324	0	Distal Intergenic	79605	ENST00000530424.1	34979	PGBD5	piggyBac transposable element derived 5
chr3	108756906	108758012	chr3-108756906-108758012	1.99e-116	0.268452	0	Promoter (<=1kb)	105374034	ENST00000482939.1	0	LOC105374034	uncharacterized LOC105374034
chr2	217934107	217935966	chr2-217934107-217935966	2.06e-116	0.541484	4	Promoter (1-2kb)	7145	ENST00000423413.1	1196	TNS1	tensin 1
chr11	109772562	109773490	chr11-109772562-109773490	2.15e-116	0.782375	6	Intron (ENST00000667432.1/105369482, intron 2 of 4)	105369482	ENST00000534252.2	50357	LINC02715	long intergenic non-protein coding RNA 2715
chr16	46876244	46877205	chr16-46876244-46877205	2.18e-116	0.276816	0	Distal Intergenic	84706	ENST00000340124.9	-7157	GPT2	glutamic--pyruvic transaminase 2
chr11	22674309	22675446	chr11-22674309-22675446	2.27e-116	0.283759	0	Promoter (<=1kb)	2620	ENST00000532398.1	0	GAS2	growth arrest specific 2
chr10	70652845	70653801	chr10-70652845-70653801	2.32e-116	0.482258	4	Distal Intergenic	140766	ENST00000373207.2	-18705	ADAMTS14	ADAM metallopeptidase with thrombospondin type 1 motif 14
chr6	170225921	170226734	chr6-170225921-170226734	2.36e-116	0.251359	0	Intron (ENST00000691159.1/154449, intron 1 of 2)	154449	ENST00000452071.1	35835	LOC154449	uncharacterized LOC154449
chr4	8779227	8780250	chr4-8779227-8780250	2.48e-116	0.327673	1	Distal Intergenic	101928532	ENST00000514043.2	-31500	LOC101928532	uncharacterized LOC101928532
chr8	38034108	38035120	chr8-38034108-38035120	2.54e-116	0.302379	0	Intron (ENST00000338825.5/1978, intron 1 of 2)	1978	ENST00000338825.5	3574	EIF4EBP1	eukaryotic translation initiation factor 4E binding protein 1
chr11	75181209	75183191	chr11-75181209-75183191	2.64e-116	0.563874	5	Intron (ENST00000526660.5/11309, intron 2 of 2)	11309	ENST00000530012.1	-13063	SLCO2B1	solute carrier organic anion transporter family member 2B1
chr5	95641411	95642429	chr5-95641411-95642429	2.88e-116	0.278078	0	Distal Intergenic	317671	ENST00000511684.5	-4325	RFESD	Rieske Fe-S domain containing
chr19	45584190	45585159	chr19-45584190-45585159	2.9e-116	0.702917	7	Promoter (<=1kb)	80207	ENST00000323060.3	0	OPA3	outer mitochondrial membrane lipid metabolism regulator OPA3
chr2	84959439	84960318	chr2-84959439-84960318	3.29e-116	0.277948	0	Intron (ENST00000671359.1/105374838, intron 2 of 3)	56888	ENST00000456682.1	-10775	KCMF1	potassium channel modulatory factor 1
chr5	172412497	172413514	chr5-172412497-172413514	3.49e-116	0.547652	4	Intron (ENST00000636523.1/285590, intron 2 of 13)	285590	ENST00000636523.1	40794	SH3PXD2B	SH3 and PX domains 2B
chrX	2491383	2492301	chrX-2491383-2492301	3.49e-116	0.273488	0	Intron (ENST00000334651.11/207063, intron 1 of 6)	9189	ENST00000381218.8	8254	ZBED1	zinc finger BED-type containing 1
chr4	153518673	153519605	chr4-153518673-153519605	3.6e-116	0.275648	0	Intron (ENST00000409663.7/23240, intron 3 of 34)	23240	ENST00000462540.1	-34576	TMEM131L	transmembrane 131 like
chr8	51858642	51859734	chr8-51858642-51859734	4e-116	0.264753	0	Promoter (1-2kb)	115294	ENST00000519975.1	1150	PCMTD1	protein-L-isoaspartate (D-aspartate) O-methyltransferase domain containing 1
chr14	90509903	90510942	chr14-90509903-90510942	4.24e-116	0.350429	1	Distal Intergenic	400238	ENST00000656418.1	52628	LINC00642	long intergenic non-protein coding RNA 642
chr14	68569586	68570828	chr14-68569586-68570828	4.58e-116	0.300035	0	Intron (ENST00000487861.5/5890, intron 10 of 10)	5890	ENST00000556251.1	24024	RAD51B	RAD51 paralog B
chr7	72079909	72081028	chr7-72079909-72081028	5.18e-116	0.346278	1	Intron (ENST00000329008.9/83698, intron 3 of 5)	83698	ENST00000329008.9	255967	CALN1	calneuron 1
chr13	40800288	40801155	chr13-40800288-40801155	5.46e-116	0.256341	0	Intron (ENST00000478827.1/10166, intron 3 of 6)	10166	ENST00000470509.1	7130	SLC25A15	solute carrier family 25 member 15
chr2	127515622	127516698	chr2-127515622-127516698	5.73e-116	0.491254	4	Promoter (<=1kb)	55677	ENST00000478949.1	-685	IWS1	interacts with SUPT6H, CTD assembly factor 1
chr14	91875287	91876232	chr14-91875287-91876232	5.89e-116	0.256919	0	Promoter (<=1kb)	10516	ENST00000556961.1	-471	FBLN5	fibulin 5
chr12	502819	503780	chr12-502819-503780	6.31e-116	0.489674	3	Intron (ENST00000266383.10/283358, intron 1 of 19)	283358	ENST00000544638.5	-36683	B4GALNT3	beta-1,4-N-acetyl-galactosaminyltransferase 3
chr20	62666451	62667542	chr20-62666451-62667542	6.37e-116	0.495824	3	Promoter (<=1kb)	100127888	ENST00000451648.1	0	SLCO4A1-AS1	SLCO4A1 antisense RNA 1
chr2	20231201	20232256	chr2-20231201-20232256	6.4e-116	0.495201	3	Distal Intergenic	6382	ENST00000381150.5	-5768	SDC1	syndecan 1
chr16	57606558	57607753	chr16-57606558-57607753	8.38e-116	0.309562	0	Promoter (2-3kb)	9289	ENST00000565587.5	-2899	ADGRG1	adhesion G protein-coupled receptor G1
chr6	3329296	3330437	chr6-3329296-3330437	8.45e-116	0.275251	0	Intron (ENST00000436008.6/63027, intron 3 of 10)	63027	ENST00000467144.5	-5113	SLC22A23	solute carrier family 22 member 23
chr1	21251692	21252806	chr1-21251692-21252806	9.34e-116	0.330419	0	Intron (ENST00000415912.6/1889, intron 8 of 18)	1889	ENST00000528294.1	3911	ECE1	endothelin converting enzyme 1
chr2	39549549	39551394	chr2-39549549-39551394	9.7e-116	0.285279	0	Intron (ENST00000659562.1/728730, intron 5 of 5)	130733	ENST00000415640.1	30910	TMEM178A	transmembrane protein 178A
chr9	68933762	68934762	chr9-68933762-68934762	1.32e-115	0.2648	0	Intron (ENST00000265382.8/8395, intron 12 of 15)	101927069	ENST00000686652.1	41081	LOC101927069	uncharacterized LOC101927069
chr2	28381109	28382082	chr2-28381109-28382082	1.54e-115	0.484454	3	Distal Intergenic	2355	ENST00000460736.1	-10366	FOSL2	FOS like 2, AP-1 transcription factor subunit
chr8	128196911	128197952	chr8-128196911-128197952	1.63e-115	0.292129	0	Distal Intergenic	100302281	ENST00000408334.1	46795	MIR1208	microRNA 1208
chr16	34587806	3.45886e+07	chr16-34587806-34588648.1	1.74e-115	0.979619	9	Distal Intergenic	107987235	ENST00000673429.1	-197979	LOC107987235	putative uncharacterized protein MGC34800
chr17	50199195	50201257	chr17-50199195-50201257	1.82e-115	1.08477	9	Promoter (<=1kb)	101927230	ENST00000509943.2	0	LINC01969	long intergenic non-protein coding RNA 1969
chr1	162009515	162010505	chr1-162009515-162010505	2.16e-115	0.251174	0	Intron (ENST00000294794.8/25903, intron 3 of 7)	25903	ENST00000367940.2	13135	OLFML2B	olfactomedin like 2B
chr11	57497307	57498271	chr11-57497307-57498271	2.32e-115	0.276193	0	Promoter (1-2kb)	8501	ENST00000533515.5	1406	SLC43A1	solute carrier family 43 member 1
chr9	133768723	133769634	chr9-133768723-133769634	2.48e-115	0.279366	0	Exon (ENST00000371850.8/7410, exon 28 of 30)	1757	ENST00000298628.6	-28768	SARDH	sarcosine dehydrogenase
chr12	12333000	12334748	chr12-12333000-12334748	2.93e-115	0.274225	0	Intron (ENST00000535902.6/54682, intron 3 of 3)	54682	ENST00000545735.1	3926	MANSC1	MANSC domain containing 1
chr17	78876714	78877635	chr17-78876714-78877635	3.24e-115	0.270612	0	Promoter (2-3kb)	7077	ENST00000585421.5	-2564	TIMP2	TIMP metallopeptidase inhibitor 2
chr3	139425407	139426425	chr3-139425407-139426425	4.11e-115	0.266183	0	Intron (ENST00000653359.1/100507291, intron 3 of 3)	100507291	ENST00000659546.1	5826	COPB2-DT	COPB2 divergent transcript
chr3	128317424	128318360	chr3-128317424-128318360	5.53e-115	0.263649	0	Intron (ENST00000254730.11/60678, intron 4 of 6)	60678	ENST00000483569.1	-18544	EEFSEC	eukaryotic elongation factor, selenocysteine-tRNA specific
chr6	139589997	139590875	chr6-139589997-139590875	5.88e-115	0.273331	0	Intron (ENST00000647815.1/ENST00000647815.1, intron 1 of 2)	100132735	ENST00000644936.1	-86764	FILNC1	FOXO induced long non-coding RNA 1
chr6	96802346	96803628	chr6-96802346-96803628	6.99e-115	0.255212	0	Intron (ENST00000229955.4/81491, intron 1 of 1)	81491	ENST00000229955.4	33849	GPR63	G protein-coupled receptor 63
chr7	121384020	121384969	chr7-121384020-121384969	7.15e-115	0.271492	0	Intron (ENST00000359943.8/10447, intron 1 of 9)	10447	ENST00000359943.8	11339	FAM3C	FAM3 metabolism regulating signaling molecule C
chr19	54207811	5.42091e+07	chr19-54207811-54209125.1	7.35e-115	0.562947	5	Exon (ENST00000413723.1/ENST00000413723.1, exon 1 of 1)	6203	ENST00000441429.1	6651	RPS9	ribosomal protein S9
chr11	824370	825333	chr11-824370-825333	7.92e-115	0.295469	0	Promoter (<=1kb)	57104	ENST00000526083.1	722	PNPLA2	patatin like phospholipase domain containing 2
chr5	34655858	34656735	chr5-34655858-34656735	8.53e-115	0.302384	0	Promoter (<=1kb)	26064	ENST00000265109.8	0	RAI14	retinoic acid induced 14
chr12	509981	511237	chr12-509981-511237	8.82e-115	0.491201	3	Intron (ENST00000266383.10/283358, intron 1 of 19)	283358	ENST00000544638.5	-29226	B4GALNT3	beta-1,4-N-acetyl-galactosaminyltransferase 3
chr10	99788482	99789632	chr10-99788482-99789632	1e-114	0.458405	4	Promoter (2-3kb)	1244	ENST00000496621.1	-2657	ABCC2	ATP binding cassette subfamily C member 2
chr5	173454588	173455972	chr5-173454588-173455972	1.17e-114	0.458403	4	Distal Intergenic	105377732	ENST00000519400.2	-7512	LOC105377732	uncharacterized LOC105377732
chr1	111369334	111370196	chr1-111369334-111370196	1.17e-114	0.25549	0	Promoter (1-2kb)	105378904	ENST00000423668.1	-1925	LOC105378904	uncharacterized LOC105378904
chr10	116589618	116590466	chr10-116589618-116590466	1.25e-114	0.270404	0	Promoter (<=1kb)	5407	ENST00000525157.5	0	PNLIPRP1	pancreatic lipase related protein 1
chr5	9408866	9409990	chr5-9408866-9409990	1.32e-114	0.303882	0	Intron (ENST00000511310.1/ENST00000511310.1, intron 3 of 3)	9037	ENST00000513968.4	-28665	SEMA5A	semaphorin 5A
chr6	1801151	1801988	chr6-1801151-1801988	1.46e-114	0.275513	0	Intron (ENST00000530927.5/2762, intron 7 of 10)	2762	ENST00000533279.1	-74674	GMDS	GDP-mannose 4,6-dehydratase
chr15	34580113	34580964	chr15-34580113-34580964	1.65e-114	0.268082	0	Promoter (<=1kb)	440270	ENST00000566091.5	535	GOLGA8B	golgin A8 family member B
chr5	76805816	76806756	chr5-76805816-76806756	1.73e-114	0.494306	4	Distal Intergenic	2150	ENST00000514165.1	-12177	F2RL1	F2R like trypsin receptor 1
chr12	125092857	125093864	chr12-125092857-125093864	1.9e-114	0.49433	3	Promoter (<=1kb)	65985	ENST00000537564.5	377	AACS	acetoacetyl-CoA synthetase
chr1	33060480	33061409	chr1-33060480-33061409	2.06e-114	0.500578	4	Intron (ENST00000548559.1/204, intron 2 of 4)	204	ENST00000548559.1	19587	AK2	adenylate kinase 2
chr3	13325759	13326634	chr3-13325759-13326634	2.08e-114	0.262111	0	Exon (ENST00000254508.7/23225, exon 33 of 40)	23225	ENST00000485755.1	14507	NUP210	nucleoporin 210
chr1	173451701	173452677	chr1-173451701-173452677	2.21e-114	0.274777	0	Intron (ENST00000367716.3/101928673, intron 1 of 1)	101928673	ENST00000367716.3	8685	PRDX6-AS1	PRDX6 antisense RNA 1
chr8	48757371	48758353	chr8-48757371-48758353	2.79e-114	0.298909	0	Distal Intergenic	79645	ENST00000521721.1	-22060	CLXN	calaxin
chr2	106120090	106121042	chr2-106120090-106121042	2.82e-114	0.26155	0	Intron (ENST00000283148.12/80146, intron 9 of 14)	80146	ENST00000470053.1	-15266	UXS1	UDP-glucuronate decarboxylase 1
chr3	155950665	155951711	chr3-155950665-155951711	2.92e-114	0.254498	0	Distal Intergenic	8833	ENST00000476145.1	55252	GMPS	guanine monophosphate synthase
chr4	128634995	128635916	chr4-128634995-128635916	3.04e-114	0.305078	0	Distal Intergenic	101927259	ENST00000608228.1	-81579	LOC101927259	uncharacterized LOC101927259
chr9	101437559	101438471	chr9-101437559-101438471	3.11e-114	0.290516	0	Promoter (1-2kb)	229	ENST00000650613.1	-1785	ALDOB	aldolase, fructose-bisphosphate B
chr1	147716864	147718403	chr1-147716864-147718403	3.25e-114	0.487847	3	Distal Intergenic	2702	ENST00000579774.3	42199	GJA5	gap junction protein alpha 5
chr6	13302403	1.33034e+07	chr6-13302403-13303420.1	3.41e-114	0.581485	5	Intron (ENST00000606214.5/107080638, intron 7 of 7)	100130357	ENST00000606150.5	-6817	LOC100130357	uncharacterized LOC100130357
chr12	92543060	92544015	chr12-92543060-92544015	3.66e-114	0.273536	0	Distal Intergenic	100507616	ENST00000686471.1	76444	LINC02397	long intergenic non-protein coding RNA 2397
chr7	22176570	22177865	chr7-22176570-22177865	3.68e-114	0.269985	0	Intron (ENST00000665637.1/9771, intron 11 of 25)	9771	ENST00000620335.4	15870	RAPGEF5	Rap guanine nucleotide exchange factor 5
chr3	189937245	189938323	chr3-189937245-189938323	4.4e-114	1.14223	9	Distal Intergenic	55214	ENST00000490940.1	25798	P3H2	prolyl 3-hydroxylase 2
chr15	93235755	93236861	chr15-93235755-93236861	4.43e-114	0.50383	5	Intron (ENST00000670300.1/105370982, intron 1 of 1)	105370982	ENST00000667030.1	4073	LOC105370982	uncharacterized LOC105370982
chr20	5462940	5463841	chr20-5462940-5463841	4.77e-114	0.252508	0	Exon (ENST00000600157.6/100507629, exon 3 of 11)	100507629	ENST00000600157.6	7253	LINC00658	long intergenic non-protein coding RNA 658
chr15	84929639	84930832	chr15-84929639-84930832	5.13e-114	0.493034	3	Intron (ENST00000538177.5/9154, intron 11 of 14)	9154	ENST00000286749.3	44961	SLC28A1	solute carrier family 28 member 1
chr15	78003281	78004248	chr15-78003281-78004248	5.65e-114	0.273092	0	Promoter (<=1kb)	23102	ENST00000497942.1	0	TBC1D2B	TBC1 domain family member 2B
chr11	101441457	101442333	chr11-101441457-101442333	6.11e-114	0.268985	0	Distal Intergenic	7225	ENST00000532184.1	13244	TRPC6	transient receptor potential cation channel subfamily C member 6
chr6	6725220	6726483	chr6-6725220-6726483	6.2e-114	0.528521	5	Promoter (<=1kb)	101928047	ENST00000655459.1	184	LOC101928047	uncharacterized LOC101928047
chr4	128306832	128308106	chr4-128306832-128308106	7.36e-114	0.256712	0	Intron (ENST00000505133.5/100507487, intron 3 of 4)	100507487	ENST00000509834.6	13899	LINC02615	long intergenic non-protein coding RNA 2615
chr10	116552951	116553972	chr10-116552951-116553972	9.41e-114	0.282001	0	Exon (ENST00000369221.2/5406, exon 6 of 13)	5406	ENST00000470562.1	6858	PNLIP	pancreatic lipase
chr16	88245105	88246223	chr16-88245105-88246223	1.02e-113	0.496896	4	Intron (ENST00000563190.1/ENST00000563190.1, intron 1 of 3)	101928880	ENST00000569362.2	50824	LINC02182	long intergenic non-protein coding RNA 2182
chr5	168656043	168657133	chr5-168656043-168657133	1.05e-113	0.470433	3	Intron (ENST00000520041.1/ENST00000520041.1, intron 1 of 2)	6586	ENST00000518092.1	39178	SLIT3	slit guidance ligand 3
chr1	200022209	200023140	chr1-200022209-200023140	1.37e-113	0.28469	0	Distal Intergenic	2494	ENST00000236914.7	-4474	NR5A2	nuclear receptor subfamily 5 group A member 2
chr7	24617885	24618823	chr7-24617885-24618823	1.46e-113	0.28302	0	Intron (ENST00000432190.5/51678, intron 1 of 4)	51678	ENST00000625307.1	-4845	PALS2	protein associated with LIN7 2, MAGUK p55 family member
chr9	98142124	98143059	chr9-98142124-98143059	1.61e-113	0.498303	3	Intron (ENST00000343933.9/7464, intron 2 of 11)	9830	ENST00000341469.7	-22902	TRIM14	tripartite motif containing 14
chr3	186149454	186150840	chr3-186149454-186150840	1.61e-113	0.271896	0	3' UTR	2119	ENST00000447054.5	14127	ETV5	ETS variant transcription factor 5
chr2	219001559	219002511	chr2-219001559-219002511	1.66e-113	0.324791	0	Promoter (<=1kb)	100129175	ENST00000441450.1	0	LOC100129175	uncharacterized LOC100129175
chr18	12101691	12102790	chr18-12101691-12102790	1.66e-113	0.256136	0	Promoter (<=1kb)	342850	ENST00000418274.2	0	ANKRD62	ankyrin repeat domain 62
chr2	130833740	130834665	chr2-130833740-130834665	1.66e-113	0.254447	0	Promoter (2-3kb)	50649	ENST00000409359.7	-2249	ARHGEF4	Rho guanine nucleotide exchange factor 4
chr1	117695696	117696824	chr1-117695696-117696824	1.77e-113	0.501488	4	Distal Intergenic	54855	ENST00000369448.4	89648	TENT5C	terminal nucleotidyltransferase 5C
chr2	14634208	14635036	chr2-14634208-14635036	2.03e-113	0.299305	0	Promoter (<=1kb)	151354	ENST00000497769.2	-55	LRATD1	LRAT domain containing 1
chr4	4990658	4991718	chr4-4990658-4991718	2.1e-113	0.501404	4	Distal Intergenic	54360	ENST00000506508.1	27719	CYTL1	cytokine like 1
chr11	129439822	129440783	chr11-129439822-129440783	2.12e-113	0.352219	1	Intron (ENST00000281437.6/8538, intron 2 of 3)	8538	ENST00000281437.6	63974	BARX2	BARX homeobox 2
chr2	130836344	130838426	chr2-130836344-130838426	2.29e-113	0.322648	0	Promoter (<=1kb)	50649	ENST00000409359.7	0	ARHGEF4	Rho guanine nucleotide exchange factor 4
chr6	157241626	157242692	chr6-157241626-157242692	2.5e-113	0.48117	3	Distal Intergenic	57492	ENST00000636254.1	43117	ARID1B	AT-rich interaction domain 1B
chr10	23186414	23187487	chr10-23186414-23187487	2.53e-113	0.256132	0	Distal Intergenic	256297	ENST00000376504.4	-4825	PTF1A	pancreas associated transcription factor 1a
chr3	141050876	141052033	chr3-141050876-141052033	2.74e-113	0.304092	0	Promoter (<=1kb)	92369	ENST00000310546.3	0	SPSB4	splA/ryanodine receptor domain and SOCS box containing 4
chr2	147433568	147434484	chr2-147433568-147434484	3.01e-113	0.283803	0	Distal Intergenic	92	ENST00000487959.5	-410033	ACVR2A	activin A receptor type 2A
chr20	50224223	50225370	chr20-50224223-50225370	3.11e-113	0.464671	4	Distal Intergenic	105372656	ENST00000651976.1	-22273	LOC105372656	uncharacterized LOC105372656
chr4	7250196	7251064	chr4-7250196-7251064	3.52e-113	0.446792	4	Intron (ENST00000507866.6/57537, intron 1 of 26)	57537	ENST00000507866.6	57658	SORCS2	sortilin related VPS10 domain containing receptor 2
chr10	114499326	114500375	chr10-114499326-114500375	3.92e-113	0.473543	3	Intron (ENST00000533213.7/3983, intron 6 of 22)	3983	ENST00000440467.5	-11333	ABLIM1	actin binding LIM protein 1
chr13	30071997	30073292	chr13-30071997-30073292	4.05e-113	0.310507	0	Distal Intergenic	100874146	ENST00000413591.1	35576	LINC00365	long intergenic non-protein coding RNA 365
chr10	70656231	70657493	chr10-70656231-70657493	6.11e-113	0.497178	4	Distal Intergenic	140766	ENST00000373207.2	-15013	ADAMTS14	ADAM metallopeptidase with thrombospondin type 1 motif 14
chr9	104270105	104270961	chr9-104270105-104270961	6.94e-113	0.261944	0	Promoter (<=1kb)	105376194	ENST00000493279.1	0	LOC105376194	uncharacterized LOC105376194
chr18	48715599	48716945	chr18-48715599-48716945	7.07e-113	0.5372	5	Intron (ENST00000256413.8/9811, intron 7 of 11)	9811	ENST00000587769.1	23087	CTIF	cap binding complex dependent translation initiation factor
chr11	35321720	35322669	chr11-35321720-35322669	7.76e-113	0.259985	0	5' UTR	6506	ENST00000646167.1	-4337	SLC1A2	solute carrier family 1 member 2
chr7	99325411	99326475	chr7-99325411-99326475	9.15e-113	1.02801	9	Promoter (<=1kb)	10095	ENST00000638617.1	0	ARPC1B	actin related protein 2/3 complex subunit 1B
chr8	128027332	128028954	chr8-128027332-128028954	9.19e-113	0.299261	0	Promoter (<=1kb)	5820	ENST00000652492.1	0	PVT1	Pvt1 oncogene
chr8	143573624	1.43575e+08	chr8-143573624-143574740.1	9.2e-113	1.12735	9	Promoter (<=1kb)	93100	ENST00000529179.1	583	NAPRT	nicotinate phosphoribosyltransferase
chr1	202084734	2.02086e+08	chr1-202084734-202085909.1	9.69e-113	0.855119	7	Distal Intergenic	9283	ENST00000683302.1	-36977	GPR37L1	G protein-coupled receptor 37 like 1
chr11	33531512	33532431	chr11-33531512-33532431	1.08e-112	0.45425	4	Intron (ENST00000658780.2/25758, intron 1 of 20)	25758	ENST00000265654.6	-9900	KIAA1549L	KIAA1549 like
chr9	93201305	93202466	chr9-93201305-93202466	1.14e-112	0.300172	1	Promoter (2-3kb)	65268	ENST00000693671.1	-2509	WNK2	WNK lysine deficient protein kinase 2
chr9	129343312	129344420	chr9-129343312-129344420	1.2e-112	0.524504	5	Promoter (1-2kb)	100506119	ENST00000423122.2	1687	LINC01503	long intergenic non-protein coding RNA 1503
chr17	41529682	41530755	chr17-41529682-41530755	1.27e-112	0.827605	7	Promoter (1-2kb)	3880	ENST00000361566.7	-1374	KRT19	keratin 19
chr2	6936905	6937827	chr2-6936905-6937827	1.29e-112	0.263244	0	Intron (ENST00000320892.11/9781, intron 1 of 8)	9781	ENST00000480970.1	3821	RNF144A	ring finger protein 144A
chr4	151168922	151169983	chr4-151168922-151169983	1.3e-112	0.466717	4	Promoter (2-3kb)	152503	ENST00000478503.6	-2602	SH3D19	SH3 domain containing 19
chr10	132773897	132776008	chr10-132773897-132776008	1.37e-112	0.495112	3	Intron (ENST00000368594.8/3632, intron 12 of 15)	3632	ENST00000445580.1	8073	INPP5A	inositol polyphosphate-5-phosphatase A
chr6	79864168	79865097	chr6-79864168-79865097	1.38e-112	0.252485	0	Distal Intergenic	89758	ENST00000438797.2	-30781	LINC01621	long intergenic non-protein coding RNA 1621
chr8	11967970	11968876	chr8-11967970-11968876	1.4e-112	0.252354	0	Distal Intergenic	613210	ENST00000382209.2	5723	DEFB136	defensin beta 136
chr17	6551624	6552920	chr17-6551624-6552920	1.41e-112	0.479451	3	Intron (ENST00000262483.13/83394, intron 1 of 19)	83394	ENST00000421306.7	3540	PITPNM3	PITPNM family member 3
chr6	35369772	35371808	chr6-35369772-35371808	1.56e-112	0.566478	5	Intron (ENST00000360694.8/5467, intron 2 of 7)	5467	ENST00000311565.4	27158	PPARD	peroxisome proliferator activated receptor delta
chr7	155713070	155713948	chr7-155713070-155713948	1.57e-112	0.261397	0	Intron (ENST00000401878.8/155435, intron 8 of 17)	155435	ENST00000486747.1	6256	RBM33	RNA binding motif protein 33
chr5	141003816	141004804	chr5-141003816-141004804	1.68e-112	0.463402	3	Intron (ENST00000504120.4/56147, intron 3 of 3)	56142	ENST00000613766.1	14903	PCDHA6	protocadherin alpha 6
chr2	60091232	60092548	chr2-60091232-60092548	2.48e-112	0.280006	0	Intron (ENST00000606382.1/ENST00000606382.1, intron 1 of 3)	106660609	ENST00000441598.2	290488	MIR4432HG	MIR4432 host gene
chr11	43920409	43921434	chr11-43920409-43921434	2.87e-112	0.510139	4	Promoter (<=1kb)	100507300	ENST00000664150.1	0	ALKBH3-AS1	ALKBH3 antisense RNA 1
chr5	168877184	168878176	chr5-168877184-168878176	2.96e-112	0.334733	1	Intron (ENST00000404867.7/6586, intron 1 of 31)	6586	ENST00000404867.7	5162	SLIT3	slit guidance ligand 3
chr7	99229671	9.92308e+07	chr7-99229671-99230759.1	3.01e-112	1.14674	9	Intron (ENST00000681060.1/402569, intron 1 of 10)	84176	ENST00000439784.7	-8070	MYH16	myosin heavy chain 16 pseudogene
chr8	74266756	74268105	chr8-74266756-74268105	3.24e-112	0.27989	0	Intron (ENST00000342232.5/56704, intron 2 of 5)	56704	ENST00000518195.1	-21968	JPH1	junctophilin 1
chr5	172412497	1.72414e+08	chr5-172412497-172413514.1	3.44e-112	0.569453	5	Intron (ENST00000636523.1/285590, intron 2 of 13)	285590	ENST00000636523.1	40794	SH3PXD2B	SH3 and PX domains 2B
chr10	116620327	116621367	chr10-116620327-116621367	3.66e-112	0.288055	0	Promoter (<=1kb)	5408	ENST00000579578.6	0	PNLIPRP2	pancreatic lipase related protein 2 (gene/pseudogene)
chr5	7321318	7322358	chr5-7321318-7322358	4.1e-112	0.516977	4	Intron (ENST00000650000.1/ENST00000650000.1, intron 3 of 3)	442132	ENST00000512854.1	-14726	LOC442132	golgin A6 family-like 1 pseudogene
chr17	40542253	40543292	chr17-40542253-40543292	4.11e-112	0.506196	4	Distal Intergenic	101059954	ENST00000577557.1	16692	LOC101059954	uncharacterized LOC101059954
chr3	46088651	46090276	chr3-46088651-46090276	4.62e-112	0.567337	5	Promoter (2-3kb)	2829	ENST00000683768.1	-2826	XCR1	X-C motif chemokine receptor 1
chr2	235048795	235049739	chr2-235048795-235049739	5.34e-112	0.305767	0	Intron (ENST00000392011.7/23677, intron 4 of 5)	23677	ENST00000454947.1	53955	SH3BP4	SH3 domain binding protein 4
chr11	78192135	78193049	chr11-78192135-78193049	5.45e-112	0.269011	0	Intron (ENST00000530267.5/57558, intron 1 of 5)	57558	ENST00000529308.6	3216	USP35	ubiquitin specific peptidase 35
chr6	14476435	14477672	chr6-14476435-14477672	7.01e-112	0.51947	4	Intron (ENST00000666857.1/101928331, intron 1 of 2)	101928331	ENST00000666857.1	44752	LOC101928331	uncharacterized LOC101928331
chr3	45551216	45552237	chr3-45551216-45552237	7.5e-112	0.499142	4	3' UTR	8994	ENST00000465039.5	-3157	LIMD1	LIM domain containing 1
chr1	245345050	245345877	chr1-245345050-245345877	8.29e-112	0.829398	7	Intron (ENST00000407071.7/55083, intron 2 of 14)	55083	ENST00000479506.1	-7801	KIF26B	kinesin family member 26B
chr2	218282381	218283403	chr2-218282381-218283403	8.68e-112	0.310833	0	Promoter (<=1kb)	64114	ENST00000425694.5	-173	TMBIM1	transmembrane BAX inhibitor motif containing 1
chr11	57551728	57552650	chr11-57551728-57552650	1.01e-111	0.25527	0	3' UTR	9246	ENST00000528275.1	7866	UBE2L6	ubiquitin conjugating enzyme E2 L6
chr1	84892416	84893609	chr1-84892416-84893609	1.02e-111	0.293907	0	Promoter (<=1kb)	23566	ENST00000370611.4	0	LPAR3	lysophosphatidic acid receptor 3
chr13	46134732	46136649	chr13-46134732-46136649	1.09e-111	0.283773	0	Intron (ENST00000663159.1/100509894, intron 1 of 2)	3936	ENST00000674665.1	6190	LCP1	lymphocyte cytosolic protein 1
chr21	46092116	46093050	chr21-46092116-46093050	1.39e-111	0.447293	4	Distal Intergenic	1292	ENST00000300527.9	-5062	COL6A2	collagen type VI alpha 2 chain
chr1	38084331	38085311	chr1-38084331-38085311	1.39e-111	0.280912	0	Intron (ENST00000432922.5/105378653, intron 1 of 3)	100500801	ENST00000582606.1	-3920	MIR3659	microRNA 3659
chr19	48614541	48615453	chr19-48614541-48615453	1.43e-111	0.464365	3	Promoter (<=1kb)	54854	ENST00000263266.4	0	FAM83E	family with sequence similarity 83 member E
chr1	119799362	119800388	chr1-119799362-119800388	1.71e-111	0.254269	0	Exon (ENST00000256585.10/83998, exon 4 of 6)	83998	ENST00000530654.1	8417	REG4	regenerating family member 4
chr2	27078066	27078986	chr2-27078066-27078986	1.72e-111	0.469346	4	Promoter (<=1kb)	11117	ENST00000380320.9	0	EMILIN1	elastin microfibril interfacer 1
chr10	33129194	33130440	chr10-33129194-33130440	1.77e-111	0.479474	4	Distal Intergenic	101929447	ENST00000688819.1	-12413	IATPR	ITGB1 adjacent tumor promoting lncRNA
chr17	50698806	5.07e+07	chr17-50698806-50700031.1	2.39e-111	1.12758	9	Promoter (1-2kb)	91369	ENST00000513072.1	1067	ANKRD40	ankyrin repeat domain 40
chr11	69251547	69252624	chr11-69251547-69252624	2.69e-111	0.319094	1	Distal Intergenic	26579	ENST00000544008.1	-41527	MYEOV	myeloma overexpressed
chr10	73906429	73907409	chr10-73906429-73907409	2.71e-111	0.522155	4	Promoter (1-2kb)	5328	ENST00000481390.5	-1768	PLAU	plasminogen activator, urokinase
chr10	29918427	29919353	chr10-29918427-29919353	3.12e-111	0.252511	0	Distal Intergenic	107984172	ENST00000692857.1	-75112	LOC107984172	uncharacterized LOC107984172
chr14	61484733	61485648	chr14-61484733-61485648	3.61e-111	0.251401	0	5' UTR	5583	ENST00000555628.5	-6545	PRKCH	protein kinase C eta
chr19	45640878	45641913	chr19-45640878-45641913	4.06e-111	0.840318	7	Promoter (<=1kb)	100287177	ENST00000591087.1	0	EML2-AS1	EML2 antisense RNA 1
chr1	201597498	201598482	chr1-201597498-201598482	4.46e-111	0.319709	0	Intron (ENST00000685211.1/89796, intron 2 of 33)	89796	ENST00000367302.5	-24445	NAV1	neuron navigator 1
chr7	17099199	17100261	chr7-17099199-17100261	4.66e-111	0.293107	0	Intron (ENST00000645559.1/107986772, intron 1 of 1)	196	ENST00000642825.1	-31929	AHR	aryl hydrocarbon receptor
chr7	99762560	99763591	chr7-99762560-99763591	4.71e-111	1.11897	9	Intron (ENST00000354593.6/1576, intron 5 of 7)	1576	ENST00000651162.1	4231	CYP3A4	cytochrome P450 family 3 subfamily A member 4
chr9	93893755	93894678	chr9-93893755-93894678	4.8e-111	0.303839	0	Distal Intergenic	56033	ENST00000401724.1	58753	BARX1	BARX homeobox 1
chr3	16060267	16061399	chr3-16060267-16061399	5.43e-111	0.509298	4	Intron (ENST00000691919.1/ENST00000691919.1, intron 3 of 3)	107986064	ENST00000655579.1	90264	LOC107986064	uncharacterized LOC107986064
chr2	100742188	100743353	chr2-100742188-100743353	5.59e-111	0.463647	4	Promoter (2-3kb)	105373508	ENST00000671633.1	2230	LOC105373508	uncharacterized LOC105373508
chr8	42476484	42477416	chr8-42476484-42477416	6.18e-111	0.315387	0	Intron (ENST00000520262.6/6575, intron 1 of 10)	6575	ENST00000518660.5	-13113	SLC20A2	solute carrier family 20 member 2
chr6	41271715	41272840	chr6-41271715-41272840	6.95e-111	0.560857	5	Intron (ENST00000589614.5/54210, intron 3 of 3)	54210	ENST00000589695.1	8394	TREM1	triggering receptor expressed on myeloid cells 1
chr2	218381634	218383072	chr2-218381634-218383072	7.81e-111	0.51053	5	Promoter (<=1kb)	6556	ENST00000468221.5	0	SLC11A1	solute carrier family 11 member 1
chr19	50820531	50821556	chr19-50820531-50821556	1.11e-110	0.285	0	Promoter (<=1kb)	3816	ENST00000596300.1	0	KLK1	kallikrein 1
chr7	92632849	92634014	chr7-92632849-92634014	1.16e-110	1.1168	9	Intron (ENST00000265734.8/1021, intron 5 of 7)	112268009	ENST00000661747.1	8302	LOC112268009	uncharacterized LOC112268009
chr16	46895712	46896655	chr16-46895712-46896655	1.18e-110	0.258636	0	Intron (ENST00000340124.9/84706, intron 2 of 11)	84706	ENST00000440783.2	10877	GPT2	glutamic--pyruvic transaminase 2
chr11	84437223	84438216	chr11-84437223-84438216	1.22e-110	0.272377	0	Promoter (<=1kb)	1740	ENST00000527466.1	0	DLG2	discs large MAGUK scaffold protein 2
chr4	156614829	156615913	chr4-156614829-156615913	1.3e-110	0.443491	4	Distal Intergenic	107986322	ENST00000504237.1	26394	LINC02272	long intergenic non-protein coding RNA 2272
chr4	7205952	7207805	chr4-7205952-7207805	1.35e-110	0.507295	4	Intron (ENST00000507866.6/57537, intron 1 of 26)	57537	ENST00000507866.6	13414	SORCS2	sortilin related VPS10 domain containing receptor 2
chr14	100565867	100566766	chr14-100565867-100566766	1.47e-110	0.26629	0	Promoter (1-2kb)	57596	ENST00000557378.6	1304	BEGAIN	brain enriched guanylate kinase associated
chr14	63748416	63749625	chr14-63748416-63749625	1.51e-110	0.283512	0	Distal Intergenic	23224	ENST00000674003.1	-12274	SYNE2	spectrin repeat containing nuclear envelope protein 2
chr20	8230713	8231708	chr20-8230713-8231708	1.52e-110	0.258286	0	Intron (ENST00000637919.1/23236, intron 2 of 32)	100874337	ENST00000441231.1	-16996	PLCB1-IT1	PLCB1 intronic transcript 1
chr13	79936179	79937260	chr13-79936179-79937260	1.86e-110	0.361804	1	Distal Intergenic	101927195	ENST00000660928.1	63544	LINC00382	long intergenic non-protein coding RNA 382
chr19	289888	291166	chr19-289888-291166	2.26e-110	0.489745	3	Promoter (<=1kb)	8612	ENST00000327790.7	19	PLPP2	phospholipid phosphatase 2
chr19	2549388	2.5514e+06	chr19-2549388-2551397.1	2.76e-110	0.550289	5	Intron (ENST00000382159.8/2788, intron 3 of 4)	4616	ENST00000593043.1	73032	GADD45B	growth arrest and DNA damage inducible beta
chr4	154743542	154744525	chr4-154743542-154744525	2.92e-110	0.283884	0	Promoter (<=1kb)	9227	ENST00000510733.1	0	LRAT	lecithin retinol acyltransferase
chr8	120810559	120811506	chr8-120810559-120811506	3.35e-110	0.285065	0	Promoter (<=1kb)	6641	ENST00000519177.5	57	SNTB1	syntrophin beta 1
chr1	18160283	18161748	chr1-18160283-18161748	3.47e-110	0.512839	5	Intron (ENST00000251296.4/84966, intron 1 of 9)	105376814	ENST00000419667.2	17598	IGSF21-AS1	IGSF21 antisense RNA 1
chr4	123546990	123547896	chr4-123546990-123547896	3.55e-110	0.288028	0	Intron (ENST00000666328.1/285419, intron 1 of 3)	285419	ENST00000662928.1	-5623	LINC01091	long intergenic non-protein coding RNA 1091
chr4	82394370	82395654	chr4-82394370-82395654	4.54e-110	0.456585	3	Distal Intergenic	101928963	ENST00000688760.1	19802	HNRNPD-DT	HNRNPD divergent transcript
chr14	24074395	24075345	chr14-24074395-24075345	4.73e-110	0.257587	0	Promoter (<=1kb)	9362	ENST00000557829.1	-213	CPNE6	copine 6
chr2	41933878	41935122	chr2-41933878-41935122	4.94e-110	0.452044	4	Promoter (<=1kb)	101929723	ENST00000436551.2	0	LINC01914	long intergenic non-protein coding RNA 1914
chr10	125134315	125135392	chr10-125134315-125135392	5.12e-110	0.274172	0	Promoter (2-3kb)	1488	ENST00000530930.1	2858	CTBP2	C-terminal binding protein 2
chr3	170356637	170358819	chr3-170356637-170358819	5.35e-110	0.288012	0	Promoter (<=1kb)	6498	ENST00000477216.1	0	SKIL	SKI like proto-oncogene
chr12	12872097	12873301	chr12-12872097-12873301	5.46e-110	0.474008	3	Promoter (2-3kb)	387841	ENST00000459725.1	-2198	RPL13AP20	ribosomal protein L13a pseudogene 20
chr2	11679982	11680881	chr2-11679982-11680881	5.49e-110	0.252067	0	Promoter (<=1kb)	100506405	ENST00000455754.2	-553	LOC100506405	uncharacterized LOC100506405
chr3	119210868	119211952	chr3-119210868-119211952	6.14e-110	0.357614	1	3' UTR	100874201	ENST00000470790.1	-14534	B4GALT4-AS1	B4GALT4 antisense RNA 1
chr13	60583020	60584801	chr13-60583020-60584801	6.25e-110	0.463572	4	Distal Intergenic	101926930	ENST00000663355.1	-34190	LINC00378	long intergenic non-protein coding RNA 378
chr5	44389220	44391113	chr5-44389220-44391113	6.67e-110	0.279819	0	Promoter (<=1kb)	2255	ENST00000264664.5	0	FGF10	fibroblast growth factor 10
chr3	197520598	197521477	chr3-197520598-197521477	8.95e-110	0.472266	3	Promoter (1-2kb)	622	ENST00000479425.5	1783	BDH1	3-hydroxybutyrate dehydrogenase 1
chr13	30832555	30833533	chr13-30832555-30833533	9.09e-110	0.333589	1	Distal Intergenic	100874158	ENST00000414407.1	29349	LINC00398	long intergenic non-protein coding RNA 398
chr11	118911905	118912745	chr11-118911905-118912745	9.31e-110	1.15993	9	Promoter (<=1kb)	283149	ENST00000530293.1	-612	BCL9L	BCL9 like
chr17	34721107	34721919	chr17-34721107-34721919	1.01e-109	0.441809	3	Distal Intergenic	124842	ENST00000577271.1	85314	TMEM132E	transmembrane protein 132E
chr12	16347098	16348172	chr12-16347098-16348172	1.2e-109	0.286619	0	Promoter (<=1kb)	4257	ENST00000536371.5	0	MGST1	microsomal glutathione S-transferase 1
chr19	8591765	8593258	chr19-8591765-8593258	1.22e-109	0.54824	4	Promoter (<=1kb)	81794	ENST00000595838.5	0	ADAMTS10	ADAM metallopeptidase with thrombospondin type 1 motif 10
chr13	29495827	29496906	chr13-29495827-29496906	1.25e-109	0.300588	0	Promoter (<=1kb)	23281	ENST00000400542.3	0	MTUS2	microtubule associated scaffold protein 2
chr17	46027195	46028228	chr17-46027195-46028228	1.33e-109	0.255429	0	3' UTR	284058	ENST00000573682.1	5284	KANSL1	KAT8 regulatory NSL complex subunit 1
chr17	48972063	48972984	chr17-48972063-48972984	1.41e-109	0.490955	4	Distal Intergenic	2695	ENST00000357424.2	-3467	GIP	gastric inhibitory polypeptide
chr17	74512303	74513224	chr17-74512303-74513224	1.43e-109	0.491214	5	Distal Intergenic	124599	ENST00000314401.3	18250	CD300LB	CD300 molecule like family member b
chr8	24572898	24573904	chr8-24572898-24573904	1.51e-109	0.263025	0	Intron (ENST00000519689.1/101929294, intron 2 of 4)	101929294	ENST00000523578.5	-24280	ADAM7-AS1	ADAM7, ADAMDEC1 and ADAM28 antisense RNA 1
chr15	93485682	93486716	chr15-93485682-93486716	2.16e-109	0.28568	0	Intron (ENST00000667030.1/105370982, intron 2 of 8)	105370982	ENST00000661485.1	30701	LOC105370982	uncharacterized LOC105370982
chr19	33046962	33048204	chr19-33046962-33048204	2.41e-109	0.466814	3	Intron (ENST00000254260.8/85415, intron 1 of 14)	85415	ENST00000254260.8	16684	RHPN2	rhophilin Rho GTPase binding protein 2
chr7	71131143	71132021	chr7-71131143-71132021	2.98e-109	0.262034	0	Promoter (<=1kb)	64409	ENST00000333538.10	-123	GALNT17	polypeptide N-acetylgalactosaminyltransferase 17
chr5	144368705	144369554	chr5-144368705-144369554	3.25e-109	0.257567	0	Exon (ENST00000505261.1/ENST00000505261.1, exon 1 of 5)	57528	ENST00000507359.3	163428	KCTD16	potassium channel tetramerization domain containing 16
chr6	31877112	31878141	chr6-31877112-31878141	3.67e-109	0.474426	3	Promoter (<=1kb)	107986588	ENST00000642849.1	0	EHMT2-AS1	EHMT2 and SLC44A4 antisense RNA 1
chr17	1606396	1608006	chr17-1606396-1608006	3.8e-109	0.505844	5	Promoter (1-2kb)	124935	ENST00000574274.5	-1120	SLC43A2	solute carrier family 43 member 2
chr10	5488144	5489301	chr10-5488144-5489301	3.83e-109	0.478271	3	Distal Intergenic	51806	ENST00000380332.5	10269	CALML5	calmodulin like 5
chr6	17962040	17963155	chr6-17962040-17963155	3.88e-109	0.485649	4	Intron (ENST00000378814.9/63971, intron 2 of 37)	63971	ENST00000505588.1	23922	KIF13A	kinesin family member 13A
chr1	153515563	1.53517e+08	chr1-153515563-153516545.1	4.9e-109	0.859316	7	Distal Intergenic	6277	ENST00000368719.9	19446	S100A6	S100 calcium binding protein A6
chr7	913810	914828	chr7-913810-914828	5.06e-109	0.482786	3	Intron (ENST00000265846.10/11033, intron 4 of 10)	11033	ENST00000617043.4	6061	ADAP1	ArfGAP with dual PH domains 1
chr16	8632414	8633626	chr16-8632414-8633626	5.47e-109	0.522654	5	Promoter (1-2kb)	79091	ENST00000568967.5	1167	METTL22	methyltransferase 22, Kin17 lysine
chr1	202017262	202018077	chr1-202017262-202018077	5.79e-109	0.431057	3	Downstream (<=300bp)	1999	ENST00000475698.1	3484	ELF3	E74 like ETS transcription factor 3
chr11	111702382	111703404	chr11-111702382-111703404	5.91e-109	0.253368	0	Exon (ENST00000304987.4/23235, exon 7 of 15)	23235	ENST00000533868.1	-15338	SIK2	salt inducible kinase 2
chr8	2156021	2157222	chr8-2156021-2157222	6.48e-109	0.277321	0	Promoter (<=1kb)	105377781	ENST00000685917.1	0	LOC105377781	uncharacterized LOC105377781
chr8	93423446	93424555	chr8-93423446-93424555	6.64e-109	0.456334	4	Promoter (2-3kb)	642924	ENST00000520096.5	-2566	CIBAR1-DT	CIBAR1 divergent transcript
chr18	3177528	3178720	chr18-3177528-3178720	7.72e-109	0.565151	5	Intron (ENST00000356443.9/8736, intron 5 of 37)	101927044	ENST00000580139.1	-11677	LOC101927044	uncharacterized LOC101927044
chr15	59594172	59596623	chr15-59594172-59596623	7.94e-109	0.46727	3	Promoter (<=1kb)	9245	ENST00000558721.5	0	GCNT3	glucosaminyl (N-acetyl) transferase 3, mucin type
chr8	123001798	123002784	chr8-123001798-123002784	1.02e-108	0.315243	1	Exon (ENST00000521258.1/ENST00000521258.1, exon 1 of 2)	79139	ENST00000519018.5	22866	DERL1	derlin 1
chr7	25862029	2.58633e+07	chr7-25862029-25863315.1	1.12e-108	0.845773	7	Distal Intergenic	100506236	ENST00000666265.1	-30120	LOC100506236	uncharacterized LOC100506236
chr5	151101305	151102207	chr5-151101305-151102207	1.16e-108	0.264069	0	3' UTR	309	ENST00000522664.5	3065	ANXA6	annexin A6
chr1	84913273	84914293	chr1-84913273-84914293	1.21e-108	0.261985	0	Distal Intergenic	255231	ENST00000530971.1	15551	MCOLN2	mucolipin TRP cation channel 2
chr8	132229800	132230755	chr8-132229800-132230755	1.33e-108	0.263087	0	Intron (ENST00000388996.10/3786, intron 1 of 14)	3786	ENST00000621976.1	-42587	KCNQ3	potassium voltage-gated channel subfamily Q member 3
chr12	3003322	3004303	chr12-3003322-3004303	1.43e-108	0.27064	0	Intron (ENST00000358409.7/7004, intron 3 of 11)	7004	ENST00000544666.1	-6741	TEAD4	TEA domain transcription factor 4
chr11	47148677	47149683	chr11-47148677-47149683	1.45e-108	0.267301	0	Intron (ENST00000528488.5/79096, intron 5 of 9)	79096	ENST00000525953.5	-4712	CSTPP1	centriolar satellite-associated tubulin polyglutamylase complex regulator 1
chr15	100713190	100714173	chr15-100713190-100714173	1.48e-108	0.475274	3	Promoter (2-3kb)	105371024	ENST00000559755.1	-2076	LOC105371024	uncharacterized LOC105371024
chr15	67139152	67140135	chr15-67139152-67140135	1.62e-108	0.256707	0	Promoter (<=1kb)	4088	ENST00000681239.1	0	SMAD3	SMAD family member 3
chr5	103569046	103570076	chr5-103569046-103570076	1.67e-108	0.284991	0	Distal Intergenic	83594	ENST00000508889.1	-6256	NUDT12	nudix hydrolase 12
chr7	108461538	108462455	chr7-108461538-108462455	2.04e-108	0.251283	0	Distal Intergenic	4897	ENST00000418239.1	-4821	NRCAM	neuronal cell adhesion molecule
chr6	73703850	73704951	chr6-73703850-73704951	2.08e-108	0.494456	4	Intron (ENST00000422508.6/135228, intron 2 of 31)	135228	ENST00000287097.6	7647	CD109	CD109 molecule
chr15	22903761	22904770	chr15-22903761-22904770	2.15e-108	0.260323	0	Promoter (<=1kb)	23191	ENST00000619348.4	670	CYFIP1	cytoplasmic FMR1 interacting protein 1
chr4	173039474	173040778	chr4-173039474-173040778	2.16e-108	0.285295	0	3' UTR	101930370	ENST00000659700.1	125381	GALNT7-DT	GALNT7 divergent transcript
chr14	102252858	102253919	chr14-102252858-102253919	2.21e-108	0.252173	0	Promoter (1-2kb)	5891	ENST00000559838.5	-1054	MOK	MOK protein kinase
chr9	133071485	133072710	chr9-133071485-133072710	2.25e-108	0.26402	0	3' UTR	1057	ENST00000624767.1	-7190	CELP	carboxyl ester lipase pseudogene
chr8	139863616	139864524	chr8-139863616-139864524	2.68e-108	0.254423	0	Intron (ENST00000438773.4/83696, intron 21 of 22)	83696	ENST00000522504.5	16771	TRAPPC9	trafficking protein particle complex subunit 9
chr10	17001902	17003961	chr10-17001902-17003961	2.7e-108	0.498755	4	Intron (ENST00000377833.10/8029, intron 28 of 66)	8029	ENST00000438254.1	-17707	CUBN	cubilin
chr11	6475686	6476619	chr11-6475686-6476619	2.75e-108	0.273634	0	Promoter (1-2kb)	10612	ENST00000525074.5	-1227	TRIM3	tripartite motif containing 3
chr9	109253449	109254516	chr9-109253449-109254516	2.85e-108	0.255941	0	Exon (ENST00000374566.8/54566, exon 12 of 26)	54566	ENST00000374557.4	66448	EPB41L4B	erythrocyte membrane protein band 4.1 like 4B
chr7	98354271	9.83559e+07	chr7-98354271-98355889.2	3.12e-108	1.0911	9	Promoter (<=1kb)	55971	ENST00000473569.1	0	BAIAP2L1	BAR/IMD domain containing adaptor protein 2 like 1
chr1	159960427	159961484	chr1-159960427-159961484	3.53e-108	0.460504	3	Promoter (<=1kb)	100505633	ENST00000423943.3	0	LINC01133	long intergenic non-protein coding RNA 1133
chr2	120954669	120955651	chr2-120954669-120955651	4.36e-108	0.255569	0	3' UTR	2736	ENST00000433812.1	157324	GLI2	GLI family zinc finger 2
chr12	130127656	130128985	chr12-130127656-130128985	4.42e-108	0.459494	4	Distal Intergenic	440119	ENST00000509760.1	32693	FZD10-AS1	FZD10 antisense divergent transcript
chr9	133134799	133135993	chr9-133134799-133135993	4.47e-108	0.478838	3	Intron (ENST00000393160.7/5900, intron 1 of 17)	5900	ENST00000372062.8	-3682	RALGDS	ral guanine nucleotide dissociation stimulator
chr6	14001034	14002156	chr6-14001034-14002156	4.47e-108	0.464391	4	Distal Intergenic	221687	ENST00000537388.1	75841	RNF182	ring finger protein 182
chr1	210252444	210253374	chr1-210252444-210253374	4.81e-108	0.849988	7	Distal Intergenic	56256	ENST00000483884.1	14466	SERTAD4	SERTA domain containing 4
chr1	59375055	59376146	chr1-59375055-59376146	5.88e-108	0.439317	4	Intron (ENST00000413489.5/55277, intron 4 of 4)	55277	ENST00000475949.5	-17062	FGGY	FGGY carbohydrate kinase domain containing
chr11	914276	915579	chr11-914276-915579	6.15e-108	0.522981	5	Promoter (<=1kb)	66005	ENST00000449825.5	0	CHID1	chitinase domain containing 1
chr1	237470587	237471681	chr1-237470587-237471681	6.24e-108	0.272702	0	Promoter (<=1kb)	100616141	ENST00000584884.1	0	MIR4428	microRNA 4428
chr11	22192636	22193805	chr11-22192636-22193805	6.34e-108	0.272113	0	Promoter (<=1kb)	203859	ENST00000682341.1	0	ANO5	anoctamin 5
chr5	136058105	136059093	chr5-136058105-136059093	6.81e-108	0.495548	4	Promoter (<=1kb)	7045	ENST00000513497.1	0	TGFBI	transforming growth factor beta induced
chr19	7368415	7369351	chr19-7368415-7369351	6.85e-108	0.43658	4	Intron (ENST00000668164.2/23370, intron 2 of 28)	23370	ENST00000671891.2	12799	ARHGEF18	Rho/Rac guanine nucleotide exchange factor 18
chr19	18253296	18254293	chr19-18253296-18254293	7.82e-108	0.418442	3	Promoter (<=1kb)	729966	ENST00000600667.2	-865	LOC729966	uncharacterized LOC729966
chr5	142798091	142799130	chr5-142798091-142799130	8.18e-108	0.533486	5	Intron (ENST00000645722.2/23092, intron 1 of 22)	23092	ENST00000378013.2	25374	ARHGAP26	Rho GTPase activating protein 26
chr5	73631208	73632131	chr5-73631208-73632131	8.26e-108	0.256496	0	Intron (ENST00000296794.10/64283, intron 1 of 34)	64283	ENST00000513042.7	5012	ARHGEF28	Rho guanine nucleotide exchange factor 28
chr1	13593232	13594287	chr1-13593232-13594287	9.02e-108	0.488481	4	Intron (ENST00000294489.10/10630, intron 1 of 5)	10630	ENST00000488631.1	7752	PDPN	podoplanin
chr1	220761708	220762638	chr1-220761708-220762638	1.2e-107	0.267467	0	Exon (ENST00000359316.6/54996, exon 3 of 5)	54996	ENST00000496078.1	5430	MTARC2	mitochondrial amidoxime reducing component 2
chr16	46398600	4.63995e+07	chr16-46398600-46399465.2	1.27e-107	0.897582	9	Distal Intergenic	124149	ENST00000571606.1	78974	ANKRD26P1	ankyrin repeat domain 26 pseudogene 1
chr5	166978367	166979374	chr5-166978367-166979374	1.44e-107	0.282254	0	Distal Intergenic	102557615	ENST00000523742.1	-51997	LINC01947	long intergenic non-protein coding RNA 1947
chrX	31198766	31200301	chrX-31198766-31200301	1.62e-107	0.254547	0	Intron (ENST00000681989.1/1756, intron 5 of 15)	1756	ENST00000378705.3	6299	DMD	dystrophin
chr17	81162299	81163211	chr17-81162299-81163211	1.72e-107	0.25502	0	Promoter (2-3kb)	388428	ENST00000414089.5	-2296	PVALEF	parvalbumin like EF-hand containing
chr7	101099888	101100830	chr7-101099888-101100830	1.78e-107	0.509653	4	Distal Intergenic	81844	ENST00000467847.1	13103	TRIM56	tripartite motif containing 56
chr5	34000976	34001968	chr5-34000976-34001968	1.88e-107	0.272119	0	Intron (ENST00000335606.11/23600, intron 3 of 4)	23600	ENST00000382085.7	6060	AMACR	alpha-methylacyl-CoA racemase
chr19	44775532	44777318	chr19-44775532-44777318	2.05e-107	0.458162	3	Promoter (<=1kb)	23624	ENST00000341505.4	-551	CBLC	Cbl proto-oncogene C
chr5	66689504	66690484	chr5-66689504-66690484	2.2e-107	0.257898	0	Intron (ENST00000406374.5/375449, intron 1 of 5)	375449	ENST00000478569.1	-47547	MAST4	microtubule associated serine/threonine kinase family member 4
chr2	113166987	113167955	chr2-113166987-113167955	2.22e-107	0.308634	0	Intron (ENST00000465917.1/23550, intron 1 of 1)	23550	ENST00000245796.11	-6016	PSD4	pleckstrin and Sec7 domain containing 4
chr20	31593010	31594302	chr20-31593010-31594302	2.35e-107	0.472036	3	Distal Intergenic	3397	ENST00000376105.4	-10981	ID1	inhibitor of DNA binding 1, HLH protein
chr4	150210730	150211705	chr4-150210730-150211705	2.39e-107	0.25498	0	Intron (ENST00000296550.12/166614, intron 5 of 15)	166614	ENST00000634233.1	-28767	DCLK2	doublecortin like kinase 2
chr4	57064825	57066533	chr4-57064825-57066533	2.4e-107	0.501894	4	Promoter (<=1kb)	3490	ENST00000512512.3	0	IGFBP7	insulin like growth factor binding protein 7
chr9	114249895	114250766	chr9-114249895-114250766	2.49e-107	0.265013	0	3' UTR	85301	ENST00000485397.1	9675	COL27A1	collagen type XXVII alpha 1 chain
chr6	169070180	169071370	chr6-169070180-169071370	2.99e-107	0.474958	4	Promoter (2-3kb)	102724357	ENST00000435377.1	2281	LOC102724357	uncharacterized LOC102724357
chr2	67260663	67261605	chr2-67260663-67261605	3.26e-107	0.450044	4	Promoter (<=1kb)	102800447	ENST00000450294.4	0	LINC01828	long intergenic non-protein coding RNA 1828
chr2	41932031	41933000	chr2-41932031-41933000	3.46e-107	0.492169	4	Promoter (<=1kb)	101929723	ENST00000427054.5	465	LINC01914	long intergenic non-protein coding RNA 1914
chr3	126269878	126270827	chr3-126269878-126270827	3.57e-107	0.307088	0	Intron (ENST00000666921.1/ENST00000666921.1, intron 1 of 1)	107986124	ENST00000512435.1	3061	LOC107986124	uncharacterized LOC107986124
chr8	128900387	128901436	chr8-128900387-128901436	3.89e-107	0.489656	4	Intron (ENST00000643616.1/106144608, intron 2 of 3)	106144608	ENST00000643616.1	64565	LINC00976	long intergenic non-protein coding RNA 976
chr16	326879	328113	chr16-326879-328113	4.16e-107	0.487281	3	Intron (ENST00000461023.5/8312, intron 1 of 7)	8312	ENST00000461023.5	18209	AXIN1	axin 1
chr11	27863877	27865420	chr11-27863877-27865420	4.16e-107	0.266367	0	Intron (ENST00000530663.1/ENST00000530663.1, intron 1 of 1)	627	ENST00000314915.6	-141819	BDNF	brain derived neurotrophic factor
chr20	17836089	17836984	chr20-17836089-17836984	4.92e-107	0.463401	4	Distal Intergenic	140836	ENST00000467330.1	104910	BANF2	BANF family member 2
chr17	55432997	5.54343e+07	chr17-55432997-55434258.1	5.47e-107	1.09796	9	Distal Intergenic	23531	ENST00000571578.1	-11073	MMD	monocyte to macrophage differentiation associated
chr7	131536076	131537140	chr7-131536076-131537140	5.7e-107	0.263066	0	Intron (ENST00000446198.5/5420, intron 1 of 6)	5420	ENST00000446198.5	19423	PODXL	podocalyxin like
chr6	109307759	109308839	chr6-109307759-109308839	5.74e-107	0.282942	0	Promoter (<=1kb)	221262	ENST00000508210.1	-431	CCDC162P	coiled-coil domain containing 162, pseudogene
chr9	133048370	133049381	chr9-133048370-133049381	7.15e-107	0.277343	0	Promoter (2-3kb)	102465528	ENST00000620452.1	-2615	MIR6877	microRNA 6877
chr12	56081341	56082352	chr12-56081341-56082352	7.22e-107	0.281896	0	Promoter (<=1kb)	2065	ENST00000683164.1	-961	ERBB3	erb-b2 receptor tyrosine kinase 3
chr1	226821139	226822158	chr1-226821139-226822158	8.61e-107	0.5015	4	Distal Intergenic	5664	ENST00000524196.6	-48026	PSEN2	presenilin 2
chr12	115155459	115156722	chr12-115155459-115156722	9.59e-107	0.437182	4	Distal Intergenic	107984437	ENST00000669628.1	392811	LOC107984437	uncharacterized LOC107984437
chr8	132578780	132579702	chr8-132578780-132579702	1.03e-106	0.256214	0	Intron (ENST00000620350.5/23639, intron 11 of 11)	93668	ENST00000520457.1	-17301	HPYR1	Helicobacter pylori responsive 1
chr19	33040729	33042020	chr19-33040729-33042020	1.04e-106	0.479386	3	Intron (ENST00000254260.8/85415, intron 2 of 14)	85415	ENST00000544458.6	-13458	RHPN2	rhophilin Rho GTPase binding protein 2
chr7	22192423	22194255	chr7-22192423-22194255	1.1e-106	0.284306	0	Promoter (<=1kb)	9771	ENST00000401957.6	0	RAPGEF5	Rap guanine nucleotide exchange factor 5
chr9	98929552	98930520	chr9-98929552-98930520	1.11e-106	0.250237	0	Distal Intergenic	1306	ENST00000467052.1	-12659	COL15A1	collagen type XV alpha 1 chain
chr12	13172922	13174594	chr12-13172922-13174594	1.25e-106	0.501821	4	Distal Intergenic	2012	ENST00000431267.2	-22129	EMP1	epithelial membrane protein 1
chr16	67664094	67664950	chr16-67664094-67664950	1.28e-106	0.257103	0	Promoter (<=1kb)	84080	ENST00000602942.5	0	ENKD1	enkurin domain containing 1
chr4	76984563	76985542	chr4-76984563-76985542	1.47e-106	0.444996	4	Promoter (<=1kb)	55752	ENST00000512778.1	0	SEPTIN11	septin 11
chr9	3879192	3880172	chr9-3879192-3880172	1.57e-106	0.751549	6	3' UTR	84850	ENST00000451340.2	-18470	GLIS3-AS1	GLIS3 antisense RNA 1
chr1	21976489	21977455	chr1-21976489-21977455	1.69e-106	0.270315	0	Promoter (<=1kb)	23436	ENST00000337107.11	0	CELA3B	chymotrypsin like elastase 3B
chr11	131423493	131424858	chr11-131423493-131424858	2.35e-106	1.08755	9	Intron (ENST00000374791.7/50863, intron 1 of 7)	50863	ENST00000550167.5	-30605	NTM	neurotrimin
chr3	129233159	129234356	chr3-129233159-129234356	2.35e-106	0.559066	5	Promoter (2-3kb)	105374102	ENST00000689412.1	2606	LOC105374102	uncharacterized LOC105374102
chr2	26008549	2.60096e+07	chr2-26008549-26009644.1	2.36e-106	0.53817	5	Distal Intergenic	10890	ENST00000264710.5	-24440	RAB10	RAB10, member RAS oncogene family
chr3	124780174	124781571	chr3-124780174-124781571	2.74e-106	0.473825	4	Promoter (<=1kb)	3693	ENST00000461306.1	0	ITGB5	integrin subunit beta 5
chr17	27967914	27969129	chr17-27967914-27969129	2.88e-106	0.279058	0	Intron (ENST00000661257.1/105371708, intron 2 of 4)	105371708	ENST00000567574.1	5094	LINC01992	long intergenic non-protein coding RNA 1992
chr2	131040609	131041572	chr2-131040609-131041572	2.88e-106	0.263958	0	Promoter (<=1kb)	113523639	ENST00000532720.1	0	SMIM39	small integral membrane protein 39
chr7	140625961	140627335	chr7-140625961-140627335	3.14e-106	0.498377	4	Intron (ENST00000275884.10/27147, intron 1 of 18)	27147	ENST00000477488.1	12963	DENND2A	DENN domain containing 2A
chr7	142741700	142742808	chr7-142741700-142742808	3.28e-106	0.267857	0	Distal Intergenic	5644	ENST00000486171.5	-6660	PRSS1	serine protease 1
chr11	111706790	111707764	chr11-111706790-111707764	3.34e-106	0.255332	0	Intron (ENST00000304987.4/23235, intron 8 of 14)	23235	ENST00000533868.1	-10978	SIK2	salt inducible kinase 2
chr7	99408318	99409264	chr7-99408318-99409264	4.07e-106	0.966016	9	Promoter (<=1kb)	11333	ENST00000350498.8	0	PDAP1	PDGFA associated protein 1
chr19	55070748	5.50718e+07	chr19-55070748-55071817.2	4.1e-106	1.08253	9	Promoter (<=1kb)	112724	ENST00000593134.1	0	RDH13	retinol dehydrogenase 13
chr11	65606534	65607803	chr11-65606534-65607803	5e-106	0.501548	4	Promoter (<=1kb)	4296	ENST00000532507.5	0	MAP3K11	mitogen-activated protein kinase kinase kinase 11
chr17	41653812	41654710	chr17-41653812-41654710	5.36e-106	0.460359	3	Distal Intergenic	284116	ENST00000398469.5	-13613	KRT42P	keratin 42, pseudogene
chr10	62996633	62997619	chr10-62996633-62997619	5.58e-106	0.326811	1	Distal Intergenic	107984012	ENST00000690352.1	-76726	LOC107984012	uncharacterized LOC107984012
chr7	113799603	113800674	chr7-113799603-113800674	6.04e-106	0.746523	6	Distal Intergenic	5506	ENST00000284602.1	118322	PPP1R3A	protein phosphatase 1 regulatory subunit 3A
chr20	57940926	57942044	chr20-57940926-57942044	6.22e-106	0.46914	3	Distal Intergenic	105376992	ENST00000616333.1	-61860	LINC01742	long intergenic non-protein coding RNA 1742
chr20	35263157	35264196	chr20-35263157-35264196	7.53e-106	0.311482	1	Exon (ENST00000246186.8/10893, exon 5 of 9)	111089941	ENST00000453892.1	7860	MMP24-AS1-EDEM2	MMP24-AS1-EDEM2 readthrough
chr4	128845965	128846768	chr4-128845965-128846768	8.47e-106	0.255783	0	Exon (ENST00000226319.11/79960, exon 4 of 11)	79960	ENST00000508997.1	14532	JADE1	jade family PHD finger 1
chr9	591137	591997	chr9-591137-591997	8.49e-106	0.28007	0	Intron (ENST00000382303.5/23189, intron 5 of 15)	23189	ENST00000444793.1	43819	KANK1	KN motif and ankyrin repeat domains 1
chr2	205858530	205859648	chr2-205858530-205859648	8.99e-106	0.293615	0	Distal Intergenic	8828	ENST00000467850.1	94193	NRP2	neuropilin 2
chr12	75784364	75785401	chr12-75784364-75785401	9.13e-106	0.264202	0	Intron (ENST00000552856.1/105369844, intron 1 of 4)	105369844	ENST00000548702.1	-85548	LOC105369844	uncharacterized LOC105369844
chr12	42756615	42757674	chr12-42756615-42757674	9.61e-106	0.343264	1	Distal Intergenic	105369739	ENST00000655248.1	62791	LINC02450	long intergenic non-protein coding RNA 2450
chr2	45874039	45875232	chr2-45874039-45875232	1.07e-105	0.262186	0	Intron (ENST00000306156.8/5581, intron 2 of 14)	5581	ENST00000489067.1	-102863	PRKCE	protein kinase C epsilon
chr6	134908323	134909615	chr6-134908323-134909615	1.16e-105	0.483514	4	Distal Intergenic	64577	ENST00000460753.1	19546	ALDH8A1	aldehyde dehydrogenase 8 family member A1
chr16	88306690	88307609	chr16-88306690-88307609	1.19e-105	0.416557	4	Distal Intergenic	84627	ENST00000565624.3	-75350	ZNF469	zinc finger protein 469
chr15	33067833	33069407	chr15-33067833-33069407	1.26e-105	0.337285	1	Promoter (<=1kb)	342184	ENST00000334528.13	0	FMN1	formin 1
chr12	72368464	72369601	chr12-72368464-72369601	1.31e-105	0.254168	0	Intron (ENST00000548156.1/29953, intron 2 of 4)	283392	ENST00000663912.1	-91510	TRHDE-AS1	TRHDE antisense RNA 1
chr2	166375516	166376441	chr2-166375516-166376441	1.34e-105	0.260265	0	Promoter (<=1kb)	6335	ENST00000642356.2	0	SCN9A	sodium voltage-gated channel alpha subunit 9
chr6	7188857	7189871	chr6-7188857-7189871	1.43e-105	0.251737	0	Exon (ENST00000379933.7/6239, exon 6 of 12)	6239	ENST00000483150.1	49612	RREB1	ras responsive element binding protein 1
chr14	56130859	56132911	chr14-56130859-56132911	1.56e-105	0.267967	0	Intron (ENST00000559044.5/57161, intron 1 of 4)	57161	ENST00000561019.1	11750	PELI2	pellino E3 ubiquitin protein ligase family member 2
chr19	56476931	56478415	chr19-56476931-56478415	1.58e-105	0.517145	4	Promoter (<=1kb)	100128252	ENST00000670294.2	0	ZNF667-AS1	ZNF667 antisense RNA 1 (head to head)
chr3	32044983	32045980	chr3-32044983-32045980	1.71e-105	0.269012	0	Exon (ENST00000516589.1/ENST00000516589.1, exon 1 of 1)	114884	ENST00000479173.1	31600	OSBPL10	oxysterol binding protein like 10
chr1	30756352	30757386	chr1-30756352-30757386	1.81e-105	0.574455	5	Promoter (<=1kb)	7805	ENST00000476492.1	371	LAPTM5	lysosomal protein transmembrane 5
chr12	111445953	111446907	chr12-111445953-111446907	1.85e-105	0.265294	0	Exon (ENST00000341259.7/10019, exon 3 of 8)	6311	ENST00000484991.1	7152	ATXN2	ataxin 2
chr2	45857512	45858521	chr2-45857512-45858521	2.21e-105	0.25667	0	Intron (ENST00000306156.8/5581, intron 2 of 14)	5581	ENST00000489067.1	-119574	PRKCE	protein kinase C epsilon
chr10	113187073	113188202	chr10-113187073-113188202	2.22e-105	0.318581	1	Distal Intergenic	6934	ENST00000494353.1	25842	TCF7L2	transcription factor 7 like 2
chr4	150722618	150723688	chr4-150722618-150723688	2.54e-105	0.303007	0	Intron (ENST00000651943.2/987, intron 36 of 56)	987	ENST00000508396.1	-38655	LRBA	LPS responsive beige-like anchor protein
chr10	116609329	116610221	chr10-116609329-116610221	2.88e-105	0.288427	0	Downstream (<=300bp)	5408	ENST00000579578.6	-10732	PNLIPRP2	pancreatic lipase related protein 2 (gene/pseudogene)
chr17	41800262	4.18013e+07	chr17-41800262-41801253.2	2.93e-105	1.08787	9	Distal Intergenic	10609	ENST00000465097.1	5595	P3H4	prolyl 3-hydroxylase family member 4 (inactive)
chr1	232378254	232379200	chr1-232378254-232379200	3.3e-105	0.252239	0	Distal Intergenic	57568	ENST00000494056.1	23566	SIPA1L2	signal induced proliferation associated 1 like 2
chr8	122682936	122683926	chr8-122682936-122683926	3.41e-105	0.279358	0	Intron (ENST00000664854.1/104266958, intron 1 of 3)	104266958	ENST00000666337.1	10159	LINC01151	long intergenic non-protein coding RNA 1151
chr16	84835830	84837314	chr16-84835830-84837314	3.5e-105	0.477071	4	5' UTR	83716	ENST00000563066.5	-4689	CRISPLD2	cysteine rich secretory protein LCCL domain containing 2
chr17	66676090	66677235	chr17-66676090-66677235	3.72e-105	0.449921	3	Exon (ENST00000457168.2/ENST00000457168.2, exon 1 of 3)	693219	ENST00000385208.1	-109837	MIR634	microRNA 634
chr5	172799838	172800801	chr5-172799838-172800801	4.3e-105	0.536483	5	Distal Intergenic	105377730	ENST00000652842.1	23129	LOC105377730	uncharacterized LOC105377730
chr13	40236065	40237116	chr13-40236065-40237116	5.2e-105	0.473285	4	Intron (ENST00000615947.1/ENST00000615947.1, intron 1 of 3)	400123	ENST00000617777.1	-15563	LINC00548	long intergenic non-protein coding RNA 548
chr8	23335637	23336772	chr8-23335637-23336772	5.21e-105	0.526998	4	Promoter (<=1kb)	100507156	ENST00000517420.1	0	LOC100507156	uncharacterized LOC100507156
chr5	129461089	129462055	chr5-129461089-129462055	5.28e-105	0.2723	0	Promoter (<=1kb)	171019	ENST00000502709.1	0	ADAMTS19	ADAM metallopeptidase with thrombospondin type 1 motif 19
chr13	90717155	90718201	chr13-90717155-90718201	5.38e-105	0.301799	1	Distal Intergenic	144776	ENST00000419272.1	208396	LINC00410	long intergenic non-protein coding RNA 410
chr19	38303329	38304500	chr19-38303329-38304500	5.45e-105	0.453092	3	Promoter (<=1kb)	64073	ENST00000588605.5	0	C19orf33	chromosome 19 open reading frame 33
chr9	129776724	129777838	chr9-129776724-129777838	5.7e-105	0.515934	4	Distal Intergenic	9536	ENST00000340607.5	-23682	PTGES	prostaglandin E synthase
chr17	43381010	43381941	chr17-43381010-43381941	5.71e-105	0.262031	0	Exon (ENST00000658096.1/100130581, exon 2 of 7)	100130581	ENST00000656132.1	5996	LINC00910	long intergenic non-protein coding RNA 910
chr15	96285057	96286076	chr15-96285057-96286076	6.05e-105	0.443701	4	Promoter (2-3kb)	644192	ENST00000561402.5	-2086	NR2F2-AS1	NR2F2 antisense RNA 1
chr3	37992385	37993331	chr3-37992385-37993331	7.35e-105	0.448715	3	Promoter (<=1kb)	50853	ENST00000460040.1	-62	VILL	villin like
chr19	55688406	5.56896e+07	chr19-55688406-55689602.1	8.12e-105	1.08232	9	Exon (ENST00000270460.11/29924, exon 4 of 11)	29924	ENST00000586194.1	-3046	EPN1	epsin 1
chr12	5043322	5044372	chr12-5043322-5044372	8.14e-105	0.765722	6	Promoter (<=1kb)	3741	ENST00000252321.5	0	KCNA5	potassium voltage-gated channel subfamily A member 5
chr2	136135920	136136966	chr2-136135920-136136966	8.38e-105	0.523202	2	Distal Intergenic	7852	ENST00000241393.4	-17771	CXCR4	C-X-C motif chemokine receptor 4
chr6	168276982	168277940	chr6-168276982-168277940	8.89e-105	0.258492	0	Distal Intergenic	105378138	ENST00000445442.2	24174	LOC105378138	uncharacterized LOC105378138
chr7	75617466	75618490	chr7-75617466-75618490	9.05e-105	0.539348	5	Intron (ENST00000336926.11/3092, intron 1 of 30)	3092	ENST00000420909.1	-5623	HIP1	huntingtin interacting protein 1
chr2	218258743	218259866	chr2-218258743-218259866	1.07e-104	0.517359	4	Promoter (<=1kb)	151306	ENST00000479077.5	0	GPBAR1	G protein-coupled bile acid receptor 1
chr9	132248802	132249915	chr9-132248802-132249915	1.17e-104	0.283782	0	Distal Intergenic	84628	ENST00000483055.1	7361	NTNG2	netrin G2
chr13	76829303	76830182	chr13-76829303-76830182	1.21e-104	0.320217	1	Intron (ENST00000648060.1/105370264, intron 2 of 4)	105370264	ENST00000648060.1	16342	LOC105370264	uncharacterized LOC105370264
chr12	130339748	130340912	chr12-130339748-130340912	1.22e-104	0.436474	3	Promoter (<=1kb)	9271	ENST00000535956.5	249	PIWIL1	piwi like RNA-mediated gene silencing 1
chr2	160225639	160226501	chr2-160225639-160226501	1.23e-104	0.341451	1	Intron (ENST00000485635.1/3694, intron 1 of 9)	3694	ENST00000620391.4	-25326	ITGB6	integrin subunit beta 6
chr1	117632091	117633109	chr1-117632091-117633109	1.24e-104	0.285437	0	Distal Intergenic	54855	ENST00000369448.4	26043	TENT5C	terminal nucleotidyltransferase 5C
chr9	88533876	88535639	chr9-88533876-88535639	1.25e-104	0.314028	1	Promoter (<=1kb)	158046	ENST00000649870.2	0	NXNL2	nucleoredoxin like 2
chr1	20485306	20487320	chr1-20485306-20487320	1.32e-104	0.475547	3	Promoter (<=1kb)	55450	ENST00000375078.4	0	CAMK2N1	calcium/calmodulin dependent protein kinase II inhibitor 1
chr7	157853968	157855009	chr7-157853968-157855009	1.37e-104	0.489253	5	Promoter (<=1kb)	100506585	ENST00000436151.5	0	PTPRN2-AS1	PTPRN2 antisense RNA 1
chr7	158431737	158433658	chr7-158431737-158433658	1.46e-104	0.470307	3	Exon (ENST00000690805.1/ENST00000690805.1, exon 1 of 2)	693180	ENST00000384905.1	99155	MIR595	microRNA 595
chr5	86678782	86680392	chr5-86678782-86680392	1.51e-104	0.263663	0	Distal Intergenic	109623460	ENST00000637229.1	58285	SNORD138	small nucleolar RNA, C/D box 138
chr3	24677880	24678967	chr3-24677880-24678967	1.93e-104	0.484285	4	Intron (ENST00000630391.1/ENST00000630391.1, intron 4 of 4)	5915	ENST00000687676.1	-8920	RARB	retinoic acid receptor beta
chr2	96662970	96663935	chr2-96662970-96663935	1.93e-104	0.255025	0	Exon (ENST00000624922.6/90342, exon 14 of 53)	90342	ENST00000457909.2	-6283	FER1L5	fer-1 like family member 5
chr16	50093343	50094345	chr16-50093343-50094345	2.2e-104	0.517683	5	Intron (ENST00000690683.1/55027, intron 8 of 10)	55027	ENST00000564942.1	13311	HEATR3	HEAT repeat containing 3
chr8	69177608	69178777	chr8-69177608-69178777	2.26e-104	0.305032	1	Exon (ENST00000520780.1/ENST00000520780.1, exon 1 of 3)	100505718	ENST00000664220.1	-73366	LINC01592	long intergenic non-protein coding RNA 1592
chr1	33433352	33434375	chr1-33433352-33434375	2.36e-104	0.488296	4	Promoter (2-3kb)	1912	ENST00000683057.1	-2257	PHC2	polyhomeotic homolog 2
chr2	229159831	229160854	chr2-229159831-229160854	2.7e-104	0.269086	0	Intron (ENST00000482518.6/55022, intron 1 of 2)	55022	ENST00000354069.6	71231	PID1	phosphotyrosine interaction domain containing 1
chr8	22130809	22131640	chr8-22130809-22131640	2.91e-104	0.432329	3	Promoter (<=1kb)	55806	ENST00000381418.9	0	HR	HR lysine demethylase and nuclear receptor corepressor
chr3	128323171	128324166	chr3-128323171-128324166	2.98e-104	0.260201	0	Intron (ENST00000254730.11/60678, intron 4 of 6)	60678	ENST00000483569.1	-12738	EEFSEC	eukaryotic elongation factor, selenocysteine-tRNA specific
chr9	98957900	98959087	chr9-98957900-98959087	3.08e-104	0.416563	4	Intron (ENST00000471477.1/1306, intron 2 of 2)	1306	ENST00000375001.8	13993	COL15A1	collagen type XV alpha 1 chain
chr22	46352333	46353632	chr22-46352333-46353632	3.62e-104	0.275339	0	Promoter (<=1kb)	55687	ENST00000491612.1	0	TRMU	tRNA mitochondrial 2-thiouridylase
chr19	48629723	48631221	chr19-48629723-48631221	4.16e-104	0.814966	7	3' UTR	1628	ENST00000593500.1	3305	DBP	D-box binding PAR bZIP transcription factor
chr1	201406526	201407614	chr1-201406526-201407614	5.42e-104	0.446986	3	3' UTR	3898	ENST00000631576.1	-6611	LAD1	ladinin 1
chr22	32042635	32043543	chr22-32042635-32043543	5.49e-104	0.468445	3	Promoter (<=1kb)	6523	ENST00000266088.9	0	SLC5A1	solute carrier family 5 member 1
chr1	230280558	230281638	chr1-230280558-230281638	5.57e-104	0.256937	0	3' UTR	2590	ENST00000492568.1	18607	GALNT2	polypeptide N-acetylgalactosaminyltransferase 2
chr8	144262466	144263514	chr8-144262466-144263514	6.06e-104	0.296938	0	Promoter (<=1kb)	102465906	ENST00000616126.1	0	MIR7112	microRNA 7112
chr13	100533268	100534152	chr13-100533268-100534152	6.09e-104	0.274186	0	Promoter (<=1kb)	87769	ENST00000455100.2	0	GGACT	gamma-glutamylamine cyclotransferase
chr20	420365	421308	chr20-420365-421308	6.36e-104	0.77965	7	Promoter (<=1kb)	10616	ENST00000621487.1	-634	RBCK1	RANBP2-type and C3HC4-type zinc finger containing 1
chr14	101399776	101400755	chr14-101399776-101400755	6.61e-104	0.253386	0	Distal Intergenic	338002	ENST00000556987.1	7167	LINC00524	long intergenic non-protein coding RNA 524
chr13	29435016	29437135	chr13-29435016-29437135	7.04e-104	0.474049	4	Intron (ENST00000612955.6/23281, intron 8 of 15)	23281	ENST00000542829.1	6307	MTUS2	microtubule associated scaffold protein 2
chr20	59830722	59831696	chr20-59830722-59831696	8.03e-104	1.07044	9	Intron (ENST00000359926.7/116154, intron 8 of 12)	116154	ENST00000492611.5	-4157	PHACTR3	phosphatase and actin regulator 3
chr2	191466792	191467791	chr2-191466792-191467791	8.11e-104	0.259236	0	Distal Intergenic	4430	ENST00000427152.1	55727	MYO1B	myosin IB
chr7	99272392	99273258	chr7-99272392-99273258	8.51e-104	1.07687	9	Intron (ENST00000439784.7/84176, intron 19 of 41)	402569	ENST00000681060.1	-22317	KPNA7	karyopherin subunit alpha 7
chr14	104755380	104756311	chr14-104755380-104756311	9.02e-104	0.254136	0	Promoter (1-2kb)	10572	ENST00000556195.2	1662	SIVA1	SIVA1 apoptosis inducing factor
chr14	23415250	23416174	chr14-23415250-23416174	9.62e-104	0.251939	0	Promoter (1-2kb)	100126336	ENST00000401172.1	1889	MIR208B	microRNA 208b
chr11	12090419	12091343	chr11-12090419-12091343	1.01e-103	0.451039	3	Promoter (2-3kb)	9645	ENST00000532179.5	-2665	MICAL2	microtubule associated monooxygenase, calponin and LIM domain containing 2
chr10	114546936	114547736	chr10-114546936-114547736	1.01e-103	0.399411	3	Exon (ENST00000533213.7/3983, exon 5 of 23)	3983	ENST00000392952.7	-20005	ABLIM1	actin binding LIM protein 1
chr5	151739881	151741202	chr5-151739881-151741202	1.11e-103	0.503956	4	Distal Intergenic	475	ENST00000522145.5	5361	ATOX1	antioxidant 1 copper chaperone
chr4	56214757	56216481	chr4-56214757-56216481	1.5e-103	0.445608	3	Promoter (<=1kb)	57482	ENST00000504228.6	0	CRACD	capping protein inhibiting regulator of actin dynamics
chr1	155191692	1.55194e+08	chr1-155191692-155194101.1	1.51e-103	0.744428	7	Promoter (<=1kb)	4582	ENST00000620103.4	0	MUC1	mucin 1, cell surface associated
chr4	1099681	1100855	chr4-1099681-1100855	1.59e-103	0.259721	0	Promoter (<=1kb)	285498	ENST00000512552.1	0	RNF212	ring finger protein 212
chr6	52594934	52595971	chr6-52594934-52595971	1.61e-103	0.501429	4	Intron (ENST00000667402.1/401264, intron 2 of 2)	401264	ENST00000657776.1	17300	TRAM2-AS1	TRAM2 antisense RNA 1 (head to head)
chr8	23550427	23551660	chr8-23550427-23551660	1.65e-103	0.265884	0	Intron (ENST00000417331.6/51312, intron 1 of 3)	51312	ENST00000520949.1	8740	SLC25A37	solute carrier family 25 member 37
chr19	50968881	5.097e+07	chr19-50968881-50969984.1	1.7e-103	1.08389	9	Promoter (<=1kb)	5653	ENST00000376851.7	0	KLK6	kallikrein related peptidase 6
chr12	127809875	127810939	chr12-127809875-127810939	1.7e-103	0.443351	4	Intron (ENST00000541797.1/ENST00000541797.1, intron 1 of 2)	400087	ENST00000662498.1	-70677	LINC02393	long intergenic non-protein coding RNA 2393
chr3	57059915	57061206	chr3-57059915-57061206	1.75e-103	0.479722	3	Promoter (<=1kb)	353324	ENST00000334325.2	0	SPATA12	spermatogenesis associated 12
chr8	9088320	9089651	chr8-9088320-9089651	1.77e-103	0.535854	5	Exon (ENST00000520332.5/90459, exon 5 of 6)	90459	ENST00000522258.1	38502	ERI1	exoribonuclease 1
chr9	130301120	130302173	chr9-130301120-130302173	2.04e-103	0.421517	4	Intron (ENST00000683500.2/256158, intron 8 of 97)	256158	ENST00000611173.1	-5346	HMCN2	hemicentin 2
chr2	66888601	66889675	chr2-66888601-66889675	2.16e-103	0.444517	4	Distal Intergenic	101060019	ENST00000426260.5	-14761	LINC01799	long intergenic non-protein coding RNA 1799
chr3	115712961	115713996	chr3-115712961-115713996	2.21e-103	0.317864	1	Intron (ENST00000305124.11/2596, intron 2 of 2)	2596	ENST00000393780.3	89451	GAP43	growth associated protein 43
chr4	13173663	13174663	chr4-13173663-13174663	2.22e-103	0.411204	4	Distal Intergenic	9364	ENST00000504644.1	206931	RAB28	RAB28, member RAS oncogene family
chr9	98917665	98918781	chr9-98917665-98918781	2.59e-103	0.271673	0	Distal Intergenic	1306	ENST00000467052.1	-24398	COL15A1	collagen type XV alpha 1 chain
chr14	49641405	49642437	chr14-49641405-49642437	2.64e-103	0.288729	0	Distal Intergenic	5427	ENST00000554671.5	4923	POLE2	DNA polymerase epsilon 2, accessory subunit
chr12	113200219	113201144	chr12-113200219-113201144	2.74e-103	0.250346	0	3' UTR	84934	ENST00000548278.2	14498	RITA1	RBPJ interacting and tubulin associated 1
chr1	226033252	226035385	chr1-226033252-226035385	2.95e-103	0.533959	5	Distal Intergenic	3020	ENST00000366816.5	-26466	H3-3A	H3.3 histone A
chr19	41323169	41324154	chr19-41323169-41324154	3.13e-103	0.477827	4	3' UTR	90324	ENST00000600918.1	3436	CCDC97	coiled-coil domain containing 97
chr16	22694744	22695594	chr16-22694744-22695594	3.25e-103	0.426038	4	Distal Intergenic	107984851	ENST00000636354.1	117607	LOC107984851	uncharacterized LOC107984851
chr10	23198834	23200029	chr10-23198834-23200029	3.3e-103	0.277919	0	Distal Intergenic	256297	ENST00000639873.1	5502	PTF1A	pancreas associated transcription factor 1a
chr6	100453764	100454629	chr6-100453764-100454629	3.44e-103	0.342019	1	Exon (ENST00000369208.8/6492, exon 3 of 12)	6492	ENST00000262901.4	9048	SIM1	SIM bHLH transcription factor 1
chr15	57604263	57605196	chr15-57604263-57605196	3.49e-103	0.274412	0	Exon (ENST00000267853.10/100820829, exon 2 of 13)	100820829	ENST00000569089.1	4852	MYZAP	myocardial zonula adherens protein
chr3	194322323	1.94323e+08	chr3-194322323-194323322.2	3.95e-103	1.06438	9	Promoter (<=1kb)	100131551	ENST00000670716.1	0	LINC00887	long intergenic non-protein coding RNA 887
chr21	38631096	38632280	chr21-38631096-38632280	3.97e-103	0.402406	4	Intron (ENST00000398910.5/2078, intron 1 of 10)	2078	ENST00000398919.6	28387	ERG	ETS transcription factor ERG
chr7	99288837	99289777	chr7-99288837-99289777	4e-103	1.07943	9	Exon (ENST00000439784.7/84176, exon 30 of 42)	105375421	ENST00000638785.1	35809	LOC105375421	uncharacterized LOC105375421
chr7	101597983	101599200	chr7-101597983-101599200	4.19e-103	0.470234	3	Distal Intergenic	93408	ENST00000642629.2	28324	MYL10	myosin light chain 10
chr6	168525965	168526934	chr6-168525965-168526934	4.3e-103	0.255442	0	Exon (ENST00000354536.9/64094, exon 3 of 13)	64094	ENST00000356284.7	84781	SMOC2	SPARC related modular calcium binding 2
chr6	14706083	14707065	chr6-14706083-14707065	4.5e-103	0.447968	4	Intron (ENST00000689305.1/ENST00000689305.1, intron 2 of 2)	101928354	ENST00000414740.2	-106393	LOC101928354	uncharacterized LOC101928354
chr12	93127325	93128520	chr12-93127325-93128520	4.61e-103	0.338696	1	Exon (ENST00000552451.1/ENST00000552451.1, exon 3 of 3)	643339	ENST00000550324.6	10612	LOC643339	uncharacterized LOC643339
chr5	160923705	160924753	chr5-160923705-160924753	4.71e-103	0.282747	0	Distal Intergenic	285629	ENST00000518580.5	13873	LINC02159	long intergenic non-protein coding RNA 2159
chr3	18657788	18658844	chr3-18657788-18658844	4.85e-103	0.361828	1	Intron (ENST00000595388.5/101927777, intron 3 of 4)	105376976	ENST00000425799.7	-35043	LOC105376976	uncharacterized LOC105376976
chr6	17393337	17394446	chr6-17393337-17394446	4.92e-103	0.287098	0	Promoter (<=1kb)	10486	ENST00000229922.7	0	CAP2	cyclase associated actin cytoskeleton regulatory protein 2
chr3	197394352	197395301	chr3-197394352-197395301	5.57e-103	0.457273	4	Distal Intergenic	101926923	ENST00000669801.1	60408	LOC101926923	uncharacterized LOC101926923
chr3	123157217	123158167	chr3-123157217-123158167	5.7e-103	0.298766	1	Intron (ENST00000316218.12/10954, intron 15 of 16)	102465667	ENST00000612638.1	-3627	MIR7110	microRNA 7110
chr2	128458874	128459892	chr2-128458874-128459892	6.63e-103	0.306811	1	Distal Intergenic	9394	ENST00000259241.7	-140006	HS6ST1	heparan sulfate 6-O-sulfotransferase 1
chr1	230487169	230488402	chr1-230487169-230488402	6.68e-103	0.263282	0	Intron (ENST00000689608.1/105373164, intron 1 of 3)	105373164	ENST00000685406.1	60583	LOC105373164	uncharacterized LOC105373164
chr6	3334274	3335180	chr6-3334274-3335180	7.33e-103	0.263404	0	Intron (ENST00000436008.6/63027, intron 3 of 10)	63027	ENST00000467144.5	-10091	SLC22A23	solute carrier family 22 member 23
chr1	40798727	40800051	chr1-40798727-40800051	7.46e-103	0.29731	1	Intron (ENST00000347132.10/9132, intron 1 of 13)	9132	ENST00000509682.6	14633	KCNQ4	potassium voltage-gated channel subfamily Q member 4
chr17	56110506	5.61115e+07	chr17-56110506-56111515.1	8.07e-103	1.08608	9	Promoter (<=1kb)	162282	ENST00000575594.1	0	ANKFN1	ankyrin repeat and fibronectin type III domain containing 1
chr7	74324434	74325435	chr7-74324434-74325435	9.18e-103	0.263257	0	Intron (ENST00000223398.11/7461, intron 2 of 16)	7461	ENST00000361545.9	34959	CLIP2	CAP-Gly domain containing linker protein 2
chr1	63916270	63917391	chr1-63916270-63917391	9.34e-103	0.273764	0	Intron (ENST00000371079.6/4919, intron 1 of 8)	4919	ENST00000482426.1	140980	ROR1	receptor tyrosine kinase like orphan receptor 1
chr1	228058228	228060418	chr1-228058228-228060418	1e-102	0.31756	0	3' UTR	100506571	ENST00000623471.1	16132	LINC02809	long intergenic non-protein coding RNA 2809
chr11	100444923	100446007	chr11-100444923-100446007	1.09e-102	0.330474	1	Distal Intergenic	143872	ENST00000298815.13	-241281	ARHGAP42	Rho GTPase activating protein 42
chr22	26561512	26562440	chr22-26561512-26562440	1.18e-102	0.257261	0	Promoter (2-3kb)	8459	ENST00000398110.6	2928	TPST2	tyrosylprotein sulfotransferase 2
chr17	72617710	72618782	chr17-72617710-72618782	1.22e-102	0.460836	3	Promoter (<=1kb)	400619	ENST00000649074.1	0	LINC00511	long intergenic non-protein coding RNA 511
chr7	155961285	155962727	chr7-155961285-155962727	1.3e-102	0.461845	3	Promoter (<=1kb)	389602	ENST00000377722.2	0	LOC389602	uncharacterized LOC389602
chr3	150146950	150147969	chr3-150146950-150147969	1.59e-102	0.475526	4	Intron (ENST00000487840.5/105374313, intron 2 of 2)	105374313	ENST00000489690.1	48918	LOC105374313	uncharacterized LOC105374313
chr2	159285489	159286214	chr2-159285489-159286214	1.75e-102	0.250934	0	Promoter (<=1kb)	151525	ENST00000392796.7	338	WDSUB1	WD repeat, sterile alpha motif and U-box domain containing 1
chr2	96601434	96603124	chr2-96601434-96603124	1.76e-102	0.279943	0	Promoter (<=1kb)	55683	ENST00000484020.1	0	KANSL3	KAT8 regulatory NSL complex subunit 3
chr5	11064633	11065624	chr5-11064633-11065624	1.83e-102	0.25126	0	Intron (ENST00000304623.13/1501, intron 16 of 21)	1501	ENST00000506324.1	-46573	CTNND2	catenin delta 2
chr7	99826857	99827857	chr7-99826857-99827857	1.86e-102	0.267636	0	Promoter (<=1kb)	64816	ENST00000631161.2	-156	CYP3A43	cytochrome P450 family 3 subfamily A member 43
chr1	235295139	235296735	chr1-235295139-235296735	1.94e-102	0.269812	0	Exon (ENST00000452590.2/ENST00000452590.2, exon 1 of 1)	9453	ENST00000488594.5	-30615	GGPS1	geranylgeranyl diphosphate synthase 1
chr1	175573126	175574207	chr1-175573126-175574207	2.34e-102	0.303803	1	Intron (ENST00000367674.7/7143, intron 1 of 22)	7143	ENST00000422274.2	-166762	TNR	tenascin R
chr1	31666158	31667067	chr1-31666158-31667067	2.56e-102	0.445449	3	Promoter (<=1kb)	1307	ENST00000470799.5	0	COL16A1	collagen type XVI alpha 1 chain
chr17	10135764	10136711	chr17-10135764-10136711	2.72e-102	0.424822	4	Intron (ENST00000432992.7/8522, intron 1 of 13)	8522	ENST00000323816.8	-21211	GAS7	growth arrest specific 7
chr2	216774571	216775485	chr2-216774571-216775485	2.88e-102	0.45228	4	Intron (ENST00000447289.1/101928278, intron 3 of 3)	101928278	ENST00000656038.1	-45592	IGFBP-AS1	IGFBP5 antisense RNA 1
chr13	113272058	113273410	chr13-113272058-113273410	2.91e-102	0.467384	5	Distal Intergenic	102465874	ENST00000614354.1	9138	MIR8075	microRNA 8075
chr7	141659957	141660802	chr7-141659957-141660802	3.04e-102	0.474418	5	3' UTR	57189	ENST00000467537.1	-3147	DENND11	DENN domain containing 11
chr9	114117764	114118963	chr9-114117764-114118963	3.33e-102	0.321871	1	Distal Intergenic	113220	ENST00000640217.2	-18472	KIF12	kinesin family member 12
chr2	79114772	79115720	chr2-79114772-79115720	3.39e-102	0.254719	0	Distal Intergenic	5967	ENST00000488524.1	-4642	REG1A	regenerating family member 1 alpha
chr4	113146754	113147902	chr4-113146754-113147902	3.89e-102	0.255793	0	Promoter (1-2kb)	287	ENST00000511380.1	1122	ANK2	ankyrin 2
chr2	7023456	7025115	chr2-7023456-7025115	4.07e-102	0.277219	0	Exon (ENST00000320892.11/9781, exon 7 of 9)	9781	ENST00000432850.1	26516	RNF144A	ring finger protein 144A
chr18	75201320	75202460	chr18-75201320-75202460	4.25e-102	0.252466	0	5' UTR	284273	ENST00000537114.2	3053	PTGR3	prostaglandin reductase 3
chr11	1218869	1220497	chr11-1218869-1220497	4.62e-102	0.441698	3	Promoter (2-3kb)	727897	ENST00000525715.5	-2569	MUC5B	mucin 5B, oligomeric mucus/gel-forming
chr18	49849378	49850450	chr18-49849378-49850450	4.74e-102	0.452139	3	Promoter (<=1kb)	4645	ENST00000592688.1	0	MYO5B	myosin VB
chr12	1948541	1949483	chr12-1948541-1949483	4.78e-102	0.266116	0	3' UTR	100271702	ENST00000418006.1	-11967	LINC00940	long intergenic non-protein coding RNA 940
chr16	3654236	3655177	chr16-3654236-3655177	4.79e-102	0.269277	0	Promoter (<=1kb)	1773	ENST00000571460.5	0	DNASE1	deoxyribonuclease 1
chr9	88651866	88652943	chr9-88651866-88652943	5.18e-102	0.422227	4	Promoter (<=1kb)	286238	ENST00000656971.1	0	LINC02843	long intergenic non-protein coding RNA 2843
chr16	67931575	67932487	chr16-67931575-67932487	5.42e-102	0.255997	0	Promoter (<=1kb)	1506	ENST00000574481.6	0	CTRL	chymotrypsin like
chr16	78505342	78506421	chr16-78505342-78506421	7.04e-102	0.462027	4	Intron (ENST00000627394.3/51741, intron 8 of 9)	51741	ENST00000620008.1	80471	WWOX	WW domain containing oxidoreductase
chr7	114944474	114945512	chr7-114944474-114945512	7.52e-102	0.492314	4	Intron (ENST00000393486.6/29969, intron 3 of 4)	29969	ENST00000498196.1	10605	MDFIC	MyoD family inhibitor domain containing
chr7	88254490	88256196	chr7-88254490-88256196	7.62e-102	1.11036	9	Intron (ENST00000594469.5/ENST00000594469.5, intron 1 of 2)	6717	ENST00000394641.7	-27497	SRI	sorcin
chr14	68470618	68471558	chr14-68470618-68471558	8.33e-102	0.252442	0	Promoter (<=1kb)	5890	ENST00000555782.1	-475	RAD51B	RAD51 paralog B
chr7	99699896	99700568	chr7-99699896-99700568	9.08e-102	1.06786	9	Promoter (<=1kb)	100861540	ENST00000633513.1	0	CYP3A7-CYP3A51P	CYP3A7-CYP3A51P readthrough
chr15	25684210	25685498	chr15-25684210-25685498	9.1e-102	0.417387	4	Promoter (<=1kb)	57194	ENST00000555450.2	0	ATP10A	ATPase phospholipid transporting 10A (putative)
chr22	47154350	47155263	chr22-47154350-47155263	9.62e-102	0.25653	0	Intron (ENST00000380995.5/25771, intron 13 of 13)	100128818	ENST00000623531.1	-37133	LPEQ6126	uncharacterized LOC100128818
chr2	185738561	185739517	chr2-185738561-185739517	1.02e-101	0.272823	0	Promoter (<=1kb)	101927196	ENST00000421998.5	0	FSIP2-AS2	FSIP2 antisense RNA 2
chr12	126163733	126164650	chr12-126163733-126164650	1.06e-101	0.253948	0	Promoter (1-2kb)	107984446	ENST00000656545.1	-1596	LINC02467	long intergenic non-protein coding RNA 2467
chr22	44648377	44649464	chr22-44648377-44649464	1.14e-101	0.456289	4	Distal Intergenic	55615	ENST00000611394.4	-19083	PRR5	proline rich 5
chr7	36747153	36748036	chr7-36747153-36748036	1.15e-101	0.31007	1	Distal Intergenic	313	ENST00000612871.4	-22604	AOAH	acyloxyacyl hydrolase
chr11	119590387	119591526	chr11-119590387-119591526	1.3e-101	0.429396	3	Distal Intergenic	105369520	ENST00000532153.1	-16897	LOC105369520	uncharacterized LOC105369520
chr10	436084	436894	chr10-436084-436894	1.32e-101	0.731918	7	Intron (ENST00000381496.7/22982, intron 3 of 35)	22982	ENST00000421992.2	-46068	DIP2C	disco interacting protein 2 homolog C
chr5	132215018	132216089	chr5-132215018-132216089	1.35e-101	0.305635	0	Promoter (1-2kb)	102465498	ENST00000636015.1	1829	MIR6830	microRNA 6830
chr17	81119089	8.11205e+07	chr17-81119089-81120535.1	1.41e-101	1.08543	9	Promoter (<=1kb)	9625	ENST00000570932.5	970	AATK	apoptosis associated tyrosine kinase
chr7	73706802	73708249	chr7-73706802-73708249	1.44e-101	0.461526	3	Promoter (<=1kb)	6804	ENST00000496216.5	-922	STX1A	syntaxin 1A
chrX	36957210	36958442	chrX-36957210-36958442	1.6e-101	0.266461	0	Exon (ENST00000421222.1/ENST00000421222.1, exon 1 of 1)	442444	ENST00000358047.5	-49924	FAM47C	family with sequence similarity 47 member C
chr6	30162935	30163844	chr6-30162935-30163844	1.71e-101	0.440607	3	Promoter (<=1kb)	89870	ENST00000619857.4	0	TRIM15	tripartite motif containing 15
chr4	175951526	175952563	chr4-175951526-175952563	1.72e-101	0.259472	0	Intron (ENST00000280187.11/2823, intron 1 of 7)	2823	ENST00000509865.5	18384	GPM6A	glycoprotein M6A
chr9	97876548	97877646	chr9-97876548-97877646	1.74e-101	0.453736	4	Distal Intergenic	2304	ENST00000375123.5	23322	FOXE1	forkhead box E1
chr21	31334306	31335299	chr21-31334306-31335299	1.76e-101	0.719631	6	Intron (ENST00000286827.7/7074, intron 3 of 28)	7074	ENST00000541036.6	8962	TIAM1	TIAM Rac1 associated GEF 1
chr16	56669258	56670142	chr16-56669258-56670142	1.8e-101	0.260074	0	Promoter (<=1kb)	4496	ENST00000332374.5	0	MT1H	metallothionein 1H
chr15	63107794	63108824	chr15-63107794-63108824	1.82e-101	0.462526	4	Intron (ENST00000665500.1/ENST00000665500.1, intron 3 of 3)	114294	ENST00000413507.3	-13009	LACTB	lactamase beta
chr15	82958353	82959255	chr15-82958353-82959255	1.88e-101	0.254726	0	Exon (ENST00000500334.1/9455, exon 2 of 2)	9455	ENST00000304231.12	-5625	HOMER2	homer scaffold protein 2
chr1	33098823	33100003	chr1-33098823-33100003	1.91e-101	0.497677	4	Intron (ENST00000481886.5/113451, intron 7 of 8)	113451	ENST00000492521.1	4179	AZIN2	antizyme inhibitor 2
chr2	235708748	2.3571e+08	chr2-235708748-235709939.2	2.05e-101	1.07216	9	Promoter (<=1kb)	116987	ENST00000619456.4	0	AGAP1	ArfGAP with GTPase domain, ankyrin repeat and PH domain 1
chr11	123590194	123591185	chr11-123590194-123591185	2.1e-101	0.471226	3	Promoter (<=1kb)	57476	ENST00000646146.1	0	GRAMD1B	GRAM domain containing 1B
chr17	77286323	77287292	chr17-77286323-77287292	2.43e-101	0.458875	3	Promoter (<=1kb)	10801	ENST00000590576.5	16	SEPTIN9	septin 9
chr17	18969158	18970162	chr17-18969158-18970162	2.44e-101	0.411732	3	3' UTR	644815	ENST00000580115.1	7726	FAM83G	family with sequence similarity 83 member G
chr12	55846664	5.58487e+07	chr12-55846664-55848695.1	2.58e-101	0.54941	5	Distal Intergenic	4327	ENST00000552872.5	-3698	MMP19	matrix metallopeptidase 19
chr2	173230774	173231737	chr2-173230774-173231737	2.67e-101	0.285954	0	Intron (ENST00000409176.6/51776, intron 12 of 19)	339751	ENST00000419609.5	-23162	MAP3K20-AS1	MAP3K20 antisense RNA 1
chr8	47381211	47382138	chr8-47381211-47382138	2.74e-101	0.250796	0	Intron (ENST00000541342.2/23514, intron 4 of 18)	23514	ENST00000521918.6	20392	SPIDR	scaffold protein involved in DNA repair
chr20	768184	769260	chr20-768184-769260	2.81e-101	0.46407	3	Promoter (<=1kb)	113278	ENST00000645534.1	0	SLC52A3	solute carrier family 52 member 3
chr5	111997218	111998598	chr5-111997218-111998598	3.14e-101	0.446497	4	Promoter (<=1kb)	9315	ENST00000450761.6	0	NREP	neuronal regeneration related protein
chr10	63702858	63704815	chr10-63702858-63704815	3.49e-101	0.25866	0	Intron (ENST00000444770.1/ENST00000444770.1, intron 2 of 2)	101929846	ENST00000654322.1	72186	LOC101929846	uncharacterized LOC101929846
chr12	113136732	113137595	chr12-113136732-113137595	3.54e-101	0.426895	3	Promoter (<=1kb)	8437	ENST00000418411.6	-493	RASAL1	RAS protein activator like 1
chr9	78280986	78281914	chr9-78280986-78281914	3.94e-101	0.25395	0	Distal Intergenic	29968	ENST00000376588.4	-15211	PSAT1	phosphoserine aminotransferase 1
chr7	2757702	2758641	chr7-2757702-2758641	4.5e-101	0.504925	4	Promoter (1-2kb)	2768	ENST00000485329.1	1811	GNA12	G protein subunit alpha 12
chr11	96155540	96156776	chr11-96155540-96156776	4.72e-101	0.515542	4	Intron (ENST00000524717.6/84441, intron 1 of 4)	84441	ENST00000618849.1	-62020	MAML2	mastermind like transcriptional coactivator 2
chr6	163965485	163966662	chr6-163965485-163966662	6.16e-101	0.333344	1	Intron (ENST00000659063.1/ENST00000659063.1, intron 1 of 1)	107986666	ENST00000657138.1	206218	LOC107986666	uncharacterized LOC107986666
chr22	19127092	19128248	chr22-19127092-19128248	6.19e-101	0.25792	0	Exon (ENST00000609936.1/ENST00000609936.1, exon 1 of 3)	23617	ENST00000399635.4	-3060	TSSK2	testis specific serine kinase 2
chr12	43884410	43885610	chr12-43884410-43885610	6.24e-101	0.750381	6	Intron (ENST00000266534.8/84216, intron 2 of 7)	84216	ENST00000550495.1	39559	TMEM117	transmembrane protein 117
chr6	340637	341929	chr6-340637-341929	6.28e-101	0.479459	5	Promoter (2-3kb)	56940	ENST00000604988.1	2631	DUSP22	dual specificity phosphatase 22
chr7	42972605	42973686	chr7-42972605-42973686	6.33e-101	0.465725	4	Exon (ENST00000629291.2/ENST00000629291.2, exon 4 of 4)	105375253	ENST00000588324.1	-9262	LOC105375253	uncharacterized LOC105375253
chr2	113077930	1.13079e+08	chr2-113077930-113079053.2	6.36e-101	1.05934	9	Distal Intergenic	84639	ENST00000496265.1	3391	IL1F10	interleukin 1 family member 10
chr16	29831160	29832102	chr16-29831160-29832102	6.54e-101	0.253095	0	Promoter (1-2kb)	9961	ENST00000569612.1	-1235	MVP	major vault protein
chr11	131760096	131761305	chr11-131760096-131761305	6.59e-101	0.426142	4	Intron (ENST00000374791.7/50863, intron 1 of 7)	101929637	ENST00000416725.2	-96513	NTM-AS1	NTM antisense RNA 1
chr8	141205659	1.41208e+08	chr8-141205659-141207590.1	7.1e-101	1.06789	9	3' UTR	22898	ENST00000520725.5	13328	DENND3	DENN domain containing 3
chr3	186417695	186419367	chr3-186417695-186419367	8.79e-101	0.252091	0	Distal Intergenic	107986164	ENST00000664789.1	-19872	LINC02020	long intergenic non-protein coding RNA 2020
chr14	68695072	68696087	chr14-68695072-68696087	9.1e-101	0.473096	4	Exon (ENST00000663643.1/ENST00000663643.1, exon 1 of 2)	105370547	ENST00000659224.1	-35147	LOC105370547	uncharacterized LOC105370547
chr17	81065904	81067033	chr17-81065904-81067033	9.64e-101	0.423535	3	Promoter (2-3kb)	10458	ENST00000576364.6	2164	BAIAP2	BAR/IMD domain containing adaptor protein 2
chr3	140917454	140918449	chr3-140917454-140918449	9.69e-101	0.250505	0	Distal Intergenic	55186	ENST00000446041.6	-23381	SLC25A36	solute carrier family 25 member 36
chr6	119158003	119159148	chr6-119158003-119159148	1.25e-100	0.447955	4	Intron (ENST00000518570.2/ENST00000518570.2, intron 3 of 4)	79632	ENST00000352896.9	-8616	FAM184A	family with sequence similarity 184 member A
chr10	80289328	80290366	chr10-80289328-80290366	1.35e-100	0.286071	0	Promoter (<=1kb)	4143	ENST00000372213.8	0	MAT1A	methionine adenosyltransferase 1A
chr4	138334302	138335252	chr4-138334302-138335252	1.35e-100	0.276344	0	Intron (ENST00000658827.1/100874047, intron 2 of 3)	105377446	ENST00000504369.1	-21644	LINC00498	long intergenic non-protein coding RNA 498
chr19	55251174	55252446	chr19-55251174-55252446	1.52e-100	1.06743	9	Intron (ENST00000412770.7/22870, intron 1 of 23)	22870	ENST00000592242.1	3323	PPP6R1	protein phosphatase 6 regulatory subunit 1
chr19	52945921	52947179	chr19-52945921-52947179	1.71e-100	1.1133	9	Intron (ENST00000391777.3/100529240, intron 3 of 3)	399669	ENST00000313956.4	-3320	ZNF321P	zinc finger protein 321, pseudogene
chr10	5314421	5315470	chr10-5314421-5315470	1.97e-100	0.729375	6	Distal Intergenic	110806285	ENST00000449457.1	-43185	LINC02561	long intergenic non-protein coding RNA 2561
chr1	205440766	2.05442e+08	chr1-205440766-205441710.1	2.6e-100	0.825682	7	5' UTR	442891	ENST00000362189.3	6688	MIR135B	microRNA 135b
chr12	52143212	52144240	chr12-52143212-52144240	2.61e-100	0.444774	3	Distal Intergenic	283404	ENST00000640420.1	-19875	LINC00592	long intergenic non-protein coding RNA 592
chr3	126971490	1.26974e+08	chr3-126971490-126973663.1	3.33e-100	0.512026	5	Exon (ENST00000625022.1/ENST00000625022.1, exon 1 of 1)	5361	ENST00000684469.1	-9030	PLXNA1	plexin A1
chr8	76893458	76894646	chr8-76893458-76894646	3.79e-100	0.410304	4	Distal Intergenic	79776	ENST00000522409.1	43658	ZFHX4	zinc finger homeobox 4
chr1	170309263	170310276	chr1-170309263-170310276	4.05e-100	0.44193	4	Distal Intergenic	284688	ENST00000440404.6	-24986	LINC01142	long intergenic non-protein coding RNA 1142
chr8	11745887	11747242	chr8-11745887-11747242	4.06e-100	0.293616	0	Intron (ENST00000528712.5/2626, intron 2 of 6)	2626	ENST00000526021.1	-9251	GATA4	GATA binding protein 4
chr3	185536745	185538265	chr3-185536745-185538265	4.1e-100	0.459299	3	Intron (ENST00000296252.9/200879, intron 1 of 9)	200879	ENST00000452897.1	-3085	LIPH	lipase H
chr4	52822496	52823729	chr4-52822496-52823729	4.42e-100	0.430692	4	Intron (ENST00000650700.1/65997, intron 8 of 10)	152578	ENST00000514957.1	32502	LINC01618	long intergenic non-protein coding RNA 1618
chr22	31075343	31076558	chr22-31075343-31076558	5.38e-100	0.459562	4	Intron (ENST00000432777.5/6525, intron 1 of 5)	6525	ENST00000426927.5	-4760	SMTN	smoothelin
chr1	226945143	226946033	chr1-226945143-226946033	5.4e-100	0.292793	0	Intron (ENST00000676884.1/5664, intron 19 of 27)	56997	ENST00000489044.1	4764	COQ8A	coenzyme Q8A
chr1	87795779	87796601	chr1-87795779-87796601	6.23e-100	0.251702	0	Intron (ENST00000642677.1/107985518, intron 2 of 6)	107985519	ENST00000437598.2	109113	LINC01773	long intergenic non-protein coding RNA 1773
chr22	21686745	21687655	chr22-21686745-21687655	6.23e-100	0.251016	0	Promoter (1-2kb)	23759	ENST00000446951.1	1072	PPIL2	peptidylprolyl isomerase like 2
chr1	165900492	165901447	chr1-165900492-165901447	7.17e-100	0.26139	0	Promoter (1-2kb)	7371	ENST00000479872.5	-1148	UCK2	uridine-cytidine kinase 2
chr10	110845389	110846637	chr10-110845389-110846637	7.64e-100	0.298914	0	Distal Intergenic	282996	ENST00000465774.2	10211	RBM20	RNA binding motif protein 20
chr10	34280282	34281353	chr10-34280282-34281353	8.64e-100	0.439889	4	Intron (ENST00000545260.5/56288, intron 19 of 22)	56288	ENST00000466092.1	54967	PARD3	par-3 family cell polarity regulator
chr17	20300094	20301157	chr17-20300094-20301157	9.21e-100	0.439928	4	Intron (ENST00000678321.1/92521, intron 13 of 13)	92521	ENST00000492188.1	-4495	SPECC1	sperm antigen with calponin homology and coiled-coil domains 1
chr7	74097624	74098854	chr7-74097624-74098854	9.77e-100	0.437947	4	Promoter (<=1kb)	3984	ENST00000483414.1	521	LIMK1	LIM domain kinase 1
chr8	139950341	1.39952e+08	chr8-139950341-139951560.1	1.01e-99	1.0692	9	Intron (ENST00000438773.4/83696, intron 19 of 22)	100507249	ENST00000507535.4	19169	C8orf17	chromosome 8 putative open reading frame 17
chr2	181680307	181681177	chr2-181680307-181681177	1.03e-99	0.728068	6	Promoter (<=1kb)	375298	ENST00000684145.1	0	CERKL	ceramide kinase like
chr7	7895516	7896928	chr7-7895516-7896928	1.05e-99	0.250955	0	Intron (ENST00000469183.5/729852, intron 4 of 4)	100505921	ENST00000451066.1	53781	GLCCI1-DT	GLCCI1 divergent transcript
chr11	118076505	118077472	chr11-118076505-118077472	1.09e-99	0.444165	3	Promoter (<=1kb)	56649	ENST00000616579.4	0	TMPRSS4	transmembrane serine protease 4
chr2	217920739	217921689	chr2-217920739-217921689	1.1e-99	0.310844	1	Promoter (<=1kb)	7145	ENST00000430930.5	-530	TNS1	tensin 1
chr12	6272700	6273610	chr12-6272700-6273610	1.17e-99	1.04682	9	Distal Intergenic	55200	ENST00000011684.11	-36826	PLEKHG6	pleckstrin homology and RhoGEF domain containing G6
chr16	12458353	12460238	chr16-12458353-12460238	1.29e-99	0.523833	5	Intron (ENST00000566228.6/92017, intron 18 of 20)	105371087	ENST00000561528.1	85530	LOC105371087	uncharacterized LOC105371087
chr22	30270523	30271546	chr22-30270523-30271546	1.31e-99	0.478911	5	Distal Intergenic	5008	ENST00000215781.3	-3672	OSM	oncostatin M
chr13	27372724	27373576	chr13-27372724-27373576	1.41e-99	0.253781	0	Exon (ENST00000431171.1/ENST00000431171.1, exon 1 of 2)	2971	ENST00000381140.10	-51043	GTF3A	general transcription factor IIIA
chr3	8489896	8490826	chr3-8489896-8490826	1.44e-99	0.41077	4	Intron (ENST00000654635.1/101927394, intron 3 of 6)	100288428	ENST00000446281.5	10772	LMCD1-AS1	LMCD1 antisense RNA 1
chr22	46609071	46610013	chr22-46609071-46610013	1.47e-99	0.435943	3	Intron (ENST00000447351.5/23151, intron 1 of 2)	23151	ENST00000406902.6	-10373	GRAMD4	GRAM domain containing 4
chr14	55779971	55780968	chr14-55779971-55780968	1.53e-99	0.331214	1	Distal Intergenic	645687	ENST00000648365.1	12461	LINC00520	long intergenic non-protein coding RNA 520
chr1	118960197	118961429	chr1-118960197-118961429	1.71e-99	0.462039	3	Intron (ENST00000207157.7/6913, intron 1 of 7)	6913	ENST00000369429.5	26914	TBX15	T-box transcription factor 15
chr3	12998981	13000110	chr3-12998981-13000110	1.83e-99	0.534863	5	Intron (ENST00000613206.2/9922, intron 1 of 13)	9922	ENST00000473088.1	-3855	IQSEC1	IQ motif and Sec7 domain ArfGEF 1
chr7	99955004	99955894	chr7-99955004-99955894	1.94e-99	1.05509	9	Distal Intergenic	563	ENST00000483612.1	11699	AZGP1	alpha-2-glycoprotein 1, zinc-binding
chr13	96019660	96021581	chr13-96019660-96021581	2.42e-99	0.274166	0	Intron (ENST00000376747.8/55757, intron 4 of 38)	55757	ENST00000467305.1	-6184	UGGT2	UDP-glucose glycoprotein glucosyltransferase 2
chr22	43126634	4.3128e+07	chr22-43126634-43128042.2	2.88e-99	1.02416	9	Exon (ENST00000216115.3/638, exon 3 of 5)	27349	ENST00000608052.1	14922	MCAT	malonyl-CoA-acyl carrier protein transacylase
chr2	132620931	132621887	chr2-132620931-132621887	2.97e-99	0.297403	1	Intron (ENST00000329321.4/2863, intron 1 of 1)	2863	ENST00000470071.1	16490	GPR39	G protein-coupled receptor 39
chr17	77423317	77424298	chr17-77423317-77424298	3.03e-99	0.48072	4	Promoter (2-3kb)	10801	ENST00000586521.5	-2658	SEPTIN9	septin 9
chr2	19538180	19539184	chr2-19538180-19539184	3.33e-99	0.440192	3	Distal Intergenic	105373460	ENST00000663794.1	58237	LINC01808	long intergenic non-protein coding RNA 1808
chr1	200351899	200352836	chr1-200351899-200352836	3.34e-99	0.436763	4	Intron (ENST00000637430.1/ENST00000637430.1, intron 1 of 5)	554279	ENST00000367355.6	20978	LINC00862	long intergenic non-protein coding RNA 862
chr7	100585709	100586878	chr7-100585709-100586878	3.45e-99	0.797008	9	Promoter (<=1kb)	26261	ENST00000241071.11	0	FBXO24	F-box protein 24
chr11	91394326	91395365	chr11-91394326-91395365	3.51e-99	0.316611	1	Distal Intergenic	105369427	ENST00000526509.2	236302	LINC02748	long intergenic non-protein coding RNA 2748
chr5	129903912	129904971	chr5-129903912-129904971	3.66e-99	0.258378	0	Promoter (<=1kb)	337876	ENST00000305031.5	0	CHSY3	chondroitin sulfate synthase 3
chr12	47377251	47378235	chr12-47377251-47378235	3.67e-99	0.463528	4	Promoter (<=1kb)	111082992	ENST00000659658.1	0	LINC02156	long intergenic non-protein coding RNA 2156
chr1	172144100	172145273	chr1-172144100-172145273	3.78e-99	0.481883	4	Promoter (<=1kb)	100628315	ENST00000417354.3	0	DNM3OS	DNM3 opposite strand/antisense RNA
chr8	11631251	11632192	chr8-11631251-11632192	3.83e-99	0.297063	0	Promoter (<=1kb)	105379242	ENST00000653416.2	-13	LOC105379242	uncharacterized LOC105379242
chr2	19607548	19608751	chr2-19607548-19608751	3.88e-99	0.406357	4	Distal Intergenic	105373461	ENST00000432822.1	-102964	LOC105373461	uncharacterized LOC105373461
chr6	44156224	44157143	chr6-44156224-44157143	3.95e-99	0.26786	0	Promoter (1-2kb)	11131	ENST00000532171.5	-1668	CAPN11	calpain 11
chr10	116590585	116591509	chr10-116590585-116591509	4.56e-99	0.262852	0	Promoter (<=1kb)	5407	ENST00000482159.5	0	PNLIPRP1	pancreatic lipase related protein 1
chr9	137021761	1.37023e+08	chr9-137021761-137022769.1	4.98e-99	1.03992	9	Promoter (<=1kb)	20	ENST00000470535.2	-956	ABCA2	ATP binding cassette subfamily A member 2
chr17	75124022	75124945	chr17-75124022-75124945	5.83e-99	0.44475	3	Intron (ENST00000581078.1/79637, intron 2 of 2)	30833	ENST00000584352.1	6103	NT5C	5', 3'-nucleotidase, cytosolic
chr2	280138	281299	chr2-280138-281299	6.79e-99	0.275682	1	3' UTR	101927262	ENST00000450709.1	-5120	LOC101927262	uncharacterized LOC101927262
chr7	5236635	5238028	chr7-5236635-5238028	7.43e-99	0.522226	5	Distal Intergenic	26100	ENST00000479690.1	7227	WIPI2	WD repeat domain, phosphoinositide interacting 2
chr17	78592062	7.85934e+07	chr17-78592062-78593392.1	8.47e-99	0.509872	5	Distal Intergenic	8632	ENST00000389840.7	-14666	DNAH17	dynein axonemal heavy chain 17
chr9	129702371	129704419	chr9-129702371-129704419	8.55e-99	0.449061	4	Intron (ENST00000372469.6/51450, intron 1 of 3)	101929437	ENST00000440413.1	14216	PRRX2-AS1	PRRX2 antisense RNA 1
chr7	92447026	92449193	chr7-92447026-92449193	9.3e-99	0.82762	9	Promoter (<=1kb)	105375396	ENST00000641474.1	0	TMBIM7P	transmembrane BAX inhibitor motif containing 7, pseudogene
chr19	43768302	43769141	chr19-43768302-43769141	9.35e-99	0.747742	7	Promoter (<=1kb)	3783	ENST00000600909.1	0	KCNN4	potassium calcium-activated channel subfamily N member 4
chr7	101137879	1.01139e+08	chr7-101137879-101138936.2	1.03e-98	1.06796	9	3' UTR	5054	ENST00000223095.5	10775	SERPINE1	serpin family E member 1
chr2	235708748	235709939	chr2-235708748-235709939	1.03e-98	0.435978	3	Promoter (<=1kb)	116987	ENST00000619456.4	0	AGAP1	ArfGAP with GTPase domain, ankyrin repeat and PH domain 1
chr19	19464401	19465351	chr19-19464401-19465351	1.2e-98	0.266891	0	Promoter (<=1kb)	54815	ENST00000444839.1	0	GATAD2A	GATA zinc finger domain containing 2A
chr1	67558949	67560020	chr1-67558949-67560020	1.32e-98	0.439231	4	Distal Intergenic	102724481	ENST00000657691.1	36582	LINC01702	long intergenic non-protein coding RNA 1702
chr6	44063954	4.40651e+07	chr6-44063954-44065105.1	1.36e-98	0.526792	5	Exon (ENST00000665400.1/ENST00000665400.1, exon 1 of 6)	101929705	ENST00000652850.1	9475	SCIRT	stem cell inhibitory RNA transcript
chr13	100531889	100533104	chr13-100531889-100533104	1.57e-98	0.255928	0	Promoter (<=1kb)	87769	ENST00000464500.5	549	GGACT	gamma-glutamylamine cyclotransferase
chr10	44963907	44964882	chr10-44963907-44964882	1.6e-98	0.323642	1	Intron (ENST00000489171.5/83937, intron 1 of 9)	83937	ENST00000483709.6	4068	RASSF4	Ras association domain family member 4
chr2	84945948	8.4947e+07	chr2-84945948-84946976.2	1.61e-98	1.01312	9	Intron (ENST00000671359.1/105374838, intron 2 of 3)	105374838	ENST00000661374.1	19805	LOC105374838	uncharacterized LOC105374838
chr5	116572106	116573751	chr5-116572106-116573751	1.92e-98	0.280248	0	Promoter (<=1kb)	57556	ENST00000512156.1	483	SEMA6A	semaphorin 6A
chr18	10040591	10041646	chr18-10040591-10041646	1.95e-98	0.26631	0	Distal Intergenic	105371984	ENST00000685786.1	-44192	LOC105371984	uncharacterized LOC105371984
chr11	111362690	111363622	chr11-111362690-111363622	2.07e-98	0.272802	0	Promoter (<=1kb)	5450	ENST00000525662.1	655	POU2AF1	POU class 2 homeobox associating factor 1
chr1	21999359	22000347	chr1-21999359-22000347	2.07e-98	0.253421	0	Promoter (1-2kb)	10136	ENST00000290122.8	-1310	CELA3A	chymotrypsin like elastase 3A
chr19	1394213	1395159	chr19-1394213-1395159	2.09e-98	0.299545	0	3' UTR	2593	ENST00000640164.1	4588	GAMT	guanidinoacetate N-methyltransferase
chr9	70478683	70479630	chr9-70478683-70479630	2.1e-98	0.271935	0	Distal Intergenic	687	ENST00000377126.4	-64026	KLF9	Kruppel like factor 9
chr7	99438496	99439464	chr7-99438496-99439464	2.16e-98	0.960542	9	Promoter (<=1kb)	10898	ENST00000436336.6	0	CPSF4	cleavage and polyadenylation specific factor 4
chr21	42473518	42474817	chr21-42473518-42474817	2.32e-98	0.461495	3	Intron (ENST00000291536.8/89765, intron 8 of 8)	101930094	ENST00000454800.1	-21191	RSPH1-DT	RSPH1 divergent transcript
chr9	89730199	89731336	chr9-89730199-89731336	2.32e-98	0.260966	0	Distal Intergenic	100129066	ENST00000444374.1	28548	LOC100129066	uncharacterized LOC100129066
chr2	162574571	162575604	chr2-162574571-162575604	2.4e-98	0.264246	0	Intron (ENST00000332142.10/90134, intron 2 of 15)	90134	ENST00000621889.1	-37490	KCNH7	potassium voltage-gated channel subfamily H member 7
chr17	45431323	45432277	chr17-45431323-45432277	2.59e-98	0.460164	3	Promoter (<=1kb)	201176	ENST00000531735.5	72	ARHGAP27	Rho GTPase activating protein 27
chr6	52725427	52726409	chr6-52725427-52726409	2.77e-98	0.259879	0	Distal Intergenic	2939	ENST00000493422.3	37066	GSTA2	glutathione S-transferase alpha 2
chr11	33891144	33892255	chr11-33891144-33892255	2.8e-98	0.708385	6	Promoter (<=1kb)	4005	ENST00000257818.3	0	LMO2	LIM domain only 2
chr6	5782432	5783425	chr6-5782432-5783425	2.94e-98	0.457761	3	Intron (ENST00000648580.1/10667, intron 6 of 8)	101927950	ENST00000602500.1	-87160	LOC101927950	uncharacterized LOC101927950
chr2	26768586	26769965	chr2-26768586-26769965	2.96e-98	0.514744	5	Intron (ENST00000429494.5/54978, intron 1 of 4)	54978	ENST00000414029.1	4261	SLC35F6	solute carrier family 35 member F6
chr5	142674344	142675264	chr5-142674344-142675264	3.05e-98	0.442248	4	Intron (ENST00000337706.7/2246, intron 1 of 3)	2246	ENST00000378046.5	10408	FGF1	fibroblast growth factor 1
chr1	157965664	157966718	chr1-157965664-157966718	3.26e-98	0.310141	1	Distal Intergenic	55243	ENST00000360089.8	-26555	KIRREL1	kirre like nephrin family adhesion molecule 1
chr7	142808566	142809660	chr7-142808566-142809660	3.78e-98	0.437614	2	Distal Intergenic	5645	ENST00000618750.2	36407	PRSS2	serine protease 2
chr18	79588231	79589537	chr18-79588231-79589537	4.09e-98	0.479503	4	Exon (ENST00000589723.1/284240, exon 4 of 4)	284240	ENST00000589723.1	10168	LOC284240	uncharacterized LOC284240
chr17	78879398	78880403	chr17-78879398-78880403	4.11e-98	0.469911	4	Intron (ENST00000536189.6/7077, intron 1 of 4)	7077	ENST00000585421.5	-5248	TIMP2	TIMP metallopeptidase inhibitor 2
chr12	75959814	75960729	chr12-75959814-75960729	4.34e-98	0.268584	0	Intron (ENST00000552856.1/105369844, intron 1 of 4)	105369844	ENST00000552856.1	23286	LOC105369844	uncharacterized LOC105369844
chr1	2575543	2576663	chr1-2575543-2576663	4.37e-98	0.448889	3	Distal Intergenic	100996583	ENST00000424215.1	-4897	LOC100996583	uncharacterized LOC100996583
chr15	98896740	98897437	chr15-98896740-98897437	4.77e-98	0.41457	4	Promoter (<=1kb)	3480	ENST00000558947.1	0	IGF1R	insulin like growth factor 1 receptor
chr9	33228988	33230092	chr9-33228988-33230092	5.89e-98	0.444458	3	Intron (ENST00000379725.5/27290, intron 2 of 4)	27290	ENST00000379721.4	-10075	SPINK4	serine peptidase inhibitor Kazal type 4
chr18	59095941	59096868	chr18-59095941-59096868	6.01e-98	0.702436	6	Distal Intergenic	390858	ENST00000587906.1	28732	OACYLP	O-acyltransferase like, pseudogene
chr10	96390110	96391029	chr10-96390110-96391029	6.5e-98	0.257808	0	Intron (ENST00000357947.4/7093, intron 13 of 20)	93377	ENST00000419479.5	-30745	OPALIN	oligodendrocytic myelin paranodal and inner loop protein
chr5	149422381	149423503	chr5-149422381-149423503	7.33e-98	0.456413	4	Promoter (1-2kb)	728264	ENST00000655575.1	1853	CARMN	cardiac mesoderm enhancer-associated non-coding RNA
chr1	12152861	12154010	chr1-12152861-12154010	7.54e-98	0.536984	5	Distal Intergenic	102465836	ENST00000622420.1	-12933	MIR7846	microRNA 7846
chr5	168472157	168473029	chr5-168472157-168473029	7.74e-98	0.436914	4	3' UTR	23286	ENST00000518204.1	4464	WWC1	WW and C2 domain containing 1
chr3	150078541	150080781	chr3-150078541-150080781	8.21e-98	0.750664	6	Promoter (<=1kb)	107986046	ENST00000464673.1	0	LINC01998	long intergenic non-protein coding RNA 1998
chr4	104494627	104495600	chr4-104494627-104495600	8.69e-98	0.276859	0	Promoter (<=1kb)	80319	ENST00000394767.3	0	CXXC4	CXXC finger protein 4
chr8	101277567	101278576	chr8-101277567-101278576	9.94e-98	0.288187	0	Intron (ENST00000668201.1/ENST00000668201.1, intron 1 of 1)	107984005	ENST00000524287.1	-8869	LOC107984005	uncharacterized LOC107984005
chr2	1987680	1988581	chr2-1987680-1988581	1.04e-97	0.254214	0	Intron (ENST00000647755.1/23040, intron 5 of 24)	23040	ENST00000485348.3	-7903	MYT1L	myelin transcription factor 1 like
chr20	58016786	58018243	chr20-58016786-58018243	1.09e-97	0.306955	1	Distal Intergenic	105376992	ENST00000616333.1	12882	LINC01742	long intergenic non-protein coding RNA 1742
chr1	10778920	10779835	chr1-10778920-10779835	1.19e-97	0.421817	3	Intron (ENST00000377022.8/54897, intron 1 of 20)	54897	ENST00000377022.8	16811	CASZ1	castor zinc finger 1
chr15	26805978	26806915	chr15-26805978-26806915	1.23e-97	0.312217	1	Intron (ENST00000541819.6/2562, intron 2 of 9)	112268151	ENST00000557641.5	-15678	LOC112268151	uncharacterized LOC112268151
chr7	47153081	47154289	chr7-47153081-47154289	1.26e-97	0.309359	1	Distal Intergenic	105375268	ENST00000412996.1	-73953	LOC105375268	uncharacterized LOC105375268
chr11	86743146	86744206	chr11-86743146-86744206	1.33e-97	0.495968	4	Intron (ENST00000532979.1/102724775, intron 1 of 4)	102724775	ENST00000669614.1	6940	LOC102724775	uncharacterized LOC102724775
chr3	184761253	184762297	chr3-184761253-184762297	1.42e-97	0.264998	0	Intron (ENST00000657359.1/101928992, intron 2 of 3)	101928992	ENST00000457449.1	10858	LINC02069	long intergenic non-protein coding RNA 2069
chr1	225826231	225827060	chr1-225826231-225827060	1.56e-97	0.251184	0	Promoter (<=1kb)	2052	ENST00000366837.5	877	EPHX1	epoxide hydrolase 1
chr14	104971941	104972878	chr14-104971941-104972878	1.59e-97	0.450377	3	Promoter (1-2kb)	113146	ENST00000555122.1	-1460	AHNAK2	AHNAK nucleoprotein 2
chr10	72009236	72010211	chr10-72009236-72010211	1.62e-97	0.443242	4	3' UTR	9469	ENST00000373115.5	44841	CHST3	carbohydrate sulfotransferase 3
chr7	101121657	101122866	chr7-101121657-101122866	1.76e-97	0.485974	4	Distal Intergenic	5054	ENST00000223095.5	-4238	SERPINE1	serpin family E member 1
chr6	96300733	96301771	chr6-96300733-96301771	2e-97	0.326081	1	Intron (ENST00000658843.1/100861530, intron 3 of 3)	23376	ENST00000461673.1	-219824	UFL1	UFM1 specific ligase 1
chr5	149680470	149681487	chr5-149680470-149681487	2.39e-97	0.491838	5	Distal Intergenic	133522	ENST00000360453.8	-48811	PPARGC1B	PPARG coactivator 1 beta
chr1	182148903	182150143	chr1-182148903-182150143	2.52e-97	0.508133	5	Exon (ENST00000689453.1/ENST00000689453.1, exon 1 of 1)	127665	ENST00000411509.1	-79650	ZNF648	zinc finger protein 648
chr11	16981224	16982909	chr11-16981224-16982909	2.85e-97	0.305103	1	Intron (ENST00000531066.6/144100, intron 3 of 26)	144100	ENST00000529213.1	30433	PLEKHA7	pleckstrin homology domain containing A7
chr21	45874640	45875900	chr21-45874640-45875900	2.95e-97	0.419319	4	Intron (ENST00000400314.5/54039, intron 3 of 15)	54039	ENST00000498121.1	15703	PCBP3	poly(rC) binding protein 3
chr15	36177580	36178520	chr15-36177580-36178520	2.99e-97	0.305829	1	Intron (ENST00000650498.1/ENST00000650498.1, intron 2 of 5)	100507480	ENST00000560056.1	131498	LINC02853	long intergenic non-protein coding RNA 2853
chr3	16101165	16102164	chr3-16101165-16102164	3.54e-97	0.425513	3	Intron (ENST00000691919.1/ENST00000691919.1, intron 3 of 3)	117248	ENST00000339732.10	-72516	GALNT15	polypeptide N-acetylgalactosaminyltransferase 15
chr2	17517926	17519028	chr2-17517926-17519028	3.67e-97	0.272423	0	Promoter (<=1kb)	729475	ENST00000399080.3	0	RAD51AP2	RAD51 associated protein 2
chr8	142636683	142637565	chr8-142636683-142637565	3.86e-97	1.0184	9	Promoter (1-2kb)	101928087	ENST00000612629.1	-1031	LOC101928087	uncharacterized LOC101928087
chr17	74462515	74463953	chr17-74462515-74463953	4.07e-97	0.523811	5	Promoter (2-3kb)	11314	ENST00000648095.1	-2446	CD300A	CD300a molecule
chr12	72431733	72432791	chr12-72431733-72432791	4.42e-97	0.270632	0	Exon (ENST00000547971.1/ENST00000547971.1, exon 1 of 1)	29953	ENST00000549138.5	-127748	TRHDE	thyrotropin releasing hormone degrading enzyme
chr3	124791166	124792133	chr3-124791166-124792133	4.54e-97	0.458438	4	Exon (ENST00000624807.1/ENST00000624807.1, exon 1 of 1)	3693	ENST00000461306.1	-10462	ITGB5	integrin subunit beta 5
chr3	195876390	1.95877e+08	chr3-195876390-195877266.1	4.59e-97	1.05461	9	Promoter (<=1kb)	10188	ENST00000672548.1	0	TNK2	tyrosine kinase non receptor 2
chr6	100464598	100465460	chr6-100464598-100465460	4.74e-97	0.293039	1	Promoter (<=1kb)	6492	ENST00000369208.8	0	SIM1	SIM bHLH transcription factor 1
chr2	236871248	236872426	chr2-236871248-236872426	5.17e-97	0.491741	5	Distal Intergenic	93463	ENST00000244820.2	183741	LOC93463	uncharacterized LOC93463
chr4	87530515	87531523	chr4-87530515-87531523	5.23e-97	0.429402	4	Promoter (<=1kb)	8404	ENST00000509407.5	0	SPARCL1	SPARC like 1
chr15	41820571	41821509	chr15-41820571-41821509	5.84e-97	0.254556	0	Promoter (<=1kb)	23005	ENST00000508050.1	0	MAPKBP1	mitogen-activated protein kinase binding protein 1
chrX	100649149	100650482	chrX-100649149-100650482	6.09e-97	0.466422	4	Promoter (<=1kb)	27286	ENST00000638920.1	0	SRPX2	sushi repeat containing protein X-linked 2
chr1	201460956	2.01462e+08	chr1-201460956-201462403.2	6.35e-97	0.804873	7	Distal Intergenic	23612	ENST00000497057.1	4254	PHLDA3	pleckstrin homology like domain family A member 3
chr2	200765129	200766156	chr2-200765129-200766156	6.55e-97	0.474306	4	Promoter (2-3kb)	107161151	ENST00000467645.1	2821	AOX3P-AOX2P	AOX3P-AOX2P readthrough, transcribed pseudogene
chr13	106100011	106101014	chr13-106100011-106101014	7.07e-97	0.448538	3	Distal Intergenic	107984626	ENST00000669705.1	270068	LOC107984626	uncharacterized LOC107984626
chr2	98747693	98749583	chr2-98747693-98749583	7.45e-97	0.485885	5	Distal Intergenic	11320	ENST00000393487.6	-16561	MGAT4A	alpha-1,3-mannosyl-glycoprotein 4-beta-N-acetylglucosaminyltransferase A
chr5	74250218	74251895	chr5-74250218-74251895	7.76e-97	0.463828	4	Intron (ENST00000663633.1/104310351, intron 2 of 2)	102503429	ENST00000651573.1	69344	LINC01335	long intergenic non-protein coding RNA 1335
chr10	62563958	62564968	chr10-62563958-62564968	8.68e-97	0.443432	4	Intron (ENST00000647733.1/22891, intron 4 of 7)	22891	ENST00000421210.1	188414	ZNF365	zinc finger protein 365
chr20	31065400	31066253	chr20-31065400-31066253	1.02e-96	1.02923	9	Distal Intergenic	245929	ENST00000400552.1	-191411	DEFB115	defensin beta 115
chr2	103789096	103790057	chr2-103789096-103790057	1.05e-96	0.316144	1	Distal Intergenic	107985927	ENST00000618581.4	75908	LOC107985927	uncharacterized LOC107985927
chr8	42207216	42208261	chr8-42207216-42208261	1.16e-96	0.487997	4	Promoter (<=1kb)	5327	ENST00000220809.9	0	PLAT	plasminogen activator, tissue type
chr1	234262328	234263341	chr1-234262328-234263341	1.16e-96	0.265333	0	Promoter (<=1kb)	105373206	ENST00000456078.1	622	LOC105373206	uncharacterized LOC105373206
chr14	77219326	77220315	chr14-77219326-77220315	1.23e-96	0.258862	0	3' UTR	57156	ENST00000557504.1	-31394	TMEM63C	transmembrane protein 63C
chr1	153608584	1.5361e+08	chr1-153608584-153609579.1	1.29e-96	0.809494	7	Promoter (<=1kb)	140576	ENST00000368704.5	0	S100A16	S100 calcium binding protein A16
chr7	46651034	46652113	chr7-46651034-46652113	1.31e-96	0.448863	3	Distal Intergenic	730338	ENST00000451905.4	45009	LOC730338	uncharacterized LOC730338
chr11	36455488	36456423	chr11-36455488-36456423	1.32e-96	0.475227	4	Promoter (<=1kb)	79899	ENST00000530627.1	199	PRR5L	proline rich 5 like
chr5	5373091	5374719	chr5-5373091-5374719	1.42e-96	0.446986	4	Distal Intergenic	23379	ENST00000512608.5	-45945	ICE1	interactor of little elongation complex ELL subunit 1
chr16	27208479	27209464	chr16-27208479-27209464	1.55e-96	0.267918	0	Promoter (<=1kb)	79831	ENST00000568965.1	-660	KDM8	lysine demethylase 8
chr1	91650359	91652486	chr1-91650359-91652486	1.61e-96	0.49924	4	Distal Intergenic	7049	ENST00000470600.1	59877	TGFBR3	transforming growth factor beta receptor 3
chr2	33132985	33135193	chr2-33132985-33135193	1.64e-96	0.486701	4	Promoter (<=1kb)	4052	ENST00000432635.1	0	LTBP1	latent transforming growth factor beta binding protein 1
chr8	124509855	124510930	chr8-124509855-124510930	1.85e-96	0.258987	0	Promoter (1-2kb)	102466200	ENST00000637122.1	-1279	MIR6844	microRNA 6844
chr12	126156617	126157702	chr12-126156617-126157702	2.08e-96	0.262098	0	Exon (ENST00000643016.1/101927464, exon 4 of 10)	107984446	ENST00000656545.1	-8544	LINC02467	long intergenic non-protein coding RNA 2467
chr6	42122436	42123324	chr6-42122436-42123324	2.09e-96	0.429715	3	Intron (ENST00000341865.9/647024, intron 2 of 4)	647024	ENST00000356542.5	19295	C6orf132	chromosome 6 open reading frame 132
chr18	37393821	37394849	chr18-37393821-37394849	2.39e-96	0.748535	6	Intron (ENST00000420428.7/56853, intron 2 of 12)	56853	ENST00000590112.5	90727	CELF4	CUGBP Elav-like family member 4
chr17	56994092	56995194	chr17-56994092-56995194	2.51e-96	1.01519	9	Promoter (<=1kb)	59342	ENST00000570505.1	-366	SCPEP1	serine carboxypeptidase 1
chr12	52147012	52147972	chr12-52147012-52147972	2.73e-96	0.455809	3	Distal Intergenic	283404	ENST00000640420.1	-16143	LINC00592	long intergenic non-protein coding RNA 592
chr1	113682989	113684673	chr1-113682989-113684673	2.9e-96	0.437069	4	3' UTR	10745	ENST00000481652.1	21308	PHTF1	putative homeodomain transcription factor 1
chr4	6324905	6325829	chr4-6324905-6325829	2.97e-96	0.427314	3	Intron (ENST00000335585.9/5522, intron 8 of 8)	107986257	ENST00000650929.1	-16269	LOC107986257	uncharacterized LOC107986257
chr3	63725564	63726502	chr3-63725564-63726502	3e-96	0.277607	1	Distal Intergenic	100130345	ENST00000436687.1	56597	LOC100130345	cadherin-related family member 3-like
chr4	158120463	158122078	chr4-158120463-158122078	3.04e-96	0.477674	4	Distal Intergenic	105377509	ENST00000660468.1	-25700	LOC105377509	uncharacterized LOC105377509
chr2	8729662	8731389	chr2-8729662-8731389	3.38e-96	0.42375	3	3' UTR	57498	ENST00000471685.2	6651	KIDINS220	kinase D interacting substrate 220
chr16	8581686	8582817	chr16-8581686-8582817	3.52e-96	0.486854	5	Intron (ENST00000623677.1/283953, intron 2 of 2)	283953	ENST00000623677.1	6932	TMEM114	transmembrane protein 114
chr8	94959501	94960351	chr8-94959501-94960351	3.61e-96	0.262245	0	Promoter (1-2kb)	137682	ENST00000396111.6	1493	NDUFAF6	NADH:ubiquinone oxidoreductase complex assembly factor 6
chr10	128064287	1.28065e+08	chr10-128064287-128065261.1	3.65e-96	0.531827	5	Promoter (1-2kb)	5791	ENST00000492479.1	1368	PTPRE	protein tyrosine phosphatase receptor type E
chr20	50440345	50441360	chr20-50440345-50441360	3.72e-96	0.471815	4	Distal Intergenic	5770	ENST00000541713.5	-68961	PTPN1	protein tyrosine phosphatase non-receptor type 1
chr9	113609116	113610357	chr9-113609116-113610357	3.74e-96	0.311608	1	Distal Intergenic	5998	ENST00000490241.1	13644	RGS3	regulator of G protein signaling 3
chr3	125003091	125004171	chr3-125003091-125004171	3.86e-96	0.298768	1	Promoter (1-2kb)	57493	ENST00000487661.1	-1071	HEG1	heart development protein with EGF like domains 1
chr11	10487968	1.04899e+07	chr11-10487968-10489921.1	4.58e-96	1.06177	9	Intron (ENST00000444303.6/272, intron 5 of 13)	272	ENST00000533116.1	-3446	AMPD3	adenosine monophosphate deaminase 3
chr10	122849536	122851300	chr10-122849536-122851300	5.18e-96	0.252296	0	5' UTR	100533195	ENST00000368901.5	-3361	FAM24B-CUZD1	FAM24B-CUZD1 readthrough
chr15	40054986	40056542	chr15-40054986-40056542	5.37e-96	0.275567	0	Exon (ENST00000559012.2/100131089, exon 3 of 7)	100131089	ENST00000560341.2	15637	SRP14-DT	SRP14 divergent transcript
chr14	24130831	24131805	chr14-24130831-24131805	5.83e-96	0.262874	0	Promoter (<=1kb)	161247	ENST00000267426.6	172	FITM1	fat storage inducing transmembrane protein 1
chr8	95207521	95208473	chr8-95207521-95208473	5.88e-96	0.257983	0	Exon (ENST00000656091.1/619344, exon 2 of 3)	100616530	ENST00000517655.1	3065	CFAP418-AS1	CFAP418 antisense RNA 1
chr8	9781135	9783077	chr8-9781135-9783077	6.26e-96	0.270829	0	3' UTR	8658	ENST00000517770.1	11004	TNKS	tankyrase
chr13	42832380	42833316	chr13-42832380-42833316	6.85e-96	0.434574	4	Distal Intergenic	104355147	ENST00000415620.1	9571	LINC00428	long intergenic non-protein coding RNA 428
chr10	5547851	5549427	chr10-5547851-5549427	8.05e-96	0.458706	3	Distal Intergenic	105376380	ENST00000659334.1	4850	LOC105376380	uncharacterized LOC105376380
chr4	1201801	1203028	chr4-1201801-1203028	8.2e-96	0.492806	4	Promoter (<=1kb)	100130872	ENST00000505653.1	-444	LOC100130872	uncharacterized LOC100130872
chr16	66507851	66508985	chr16-66507851-66508985	8.39e-96	0.443723	3	Promoter (<=1kb)	101927726	ENST00000676821.1	0	BEAN1-AS1	BEAN1 antisense RNA 1
chr3	188285788	188286657	chr3-188285788-188286657	8.43e-96	0.45376	4	Intron (ENST00000448637.5/4026, intron 1 of 6)	4026	ENST00000457242.1	45924	LPP	LIM domain containing preferred translocation partner in lipoma
chr11	69947901	69949007	chr11-69947901-69949007	8.47e-96	0.429945	3	Distal Intergenic	55107	ENST00000534086.1	-36869	ANO1	anoctamin 1
chr1	154970493	154971493	chr1-154970493-154971493	8.78e-96	0.49833	4	Promoter (<=1kb)	6464	ENST00000368445.9	0	SHC1	SHC adaptor protein 1
chr16	27330100	27331425	chr16-27330100-27331425	9.09e-96	0.447471	4	5' UTR	3566	ENST00000628578.1	-8779	IL4R	interleukin 4 receptor
chr11	17413363	17414306	chr11-17413363-17414306	9.2e-96	0.287812	0	Promoter (<=1kb)	6833	ENST00000526921.5	0	ABCC8	ATP binding cassette subfamily C member 8
chr17	12983804	12984662	chr17-12983804-12984662	9.3e-96	0.400568	4	3' UTR	9912	ENST00000581437.1	3696	ARHGAP44	Rho GTPase activating protein 44
chr14	98956651	98957903	chr14-98956651-98957903	9.34e-96	0.45467	4	Distal Intergenic	283598	ENST00000546029.2	244989	LINC02914	long intergenic non-protein coding RNA 2914
chr19	47309174	47310227	chr19-47309174-47310227	9.36e-96	0.495485	5	Promoter (<=1kb)	728	ENST00000355085.4	0	C5AR1	complement C5a receptor 1
chr10	72275892	72276756	chr10-72275892-72276756	9.37e-96	0.257597	0	Promoter (1-2kb)	54541	ENST00000681898.1	1968	DDIT4	DNA damage inducible transcript 4
chr10	88131479	88132651	chr10-88131479-88132651	1.06e-95	0.276808	0	Distal Intergenic	5728	ENST00000472832.2	179280	PTEN	phosphatase and tensin homolog
chr22	30257345	30258312	chr22-30257345-30258312	1.16e-95	1.05997	9	Distal Intergenic	5008	ENST00000403389.1	7506	OSM	oncostatin M
chr7	100983213	100984106	chr7-100983213-100984106	1.22e-95	0.725763	7	Intron (ENST00000536621.6/10071, intron 1 of 11)	10071	ENST00000379442.7	13590	MUC12	mucin 12, cell surface associated
chr5	71748146	71749247	chr5-71748146-71749247	1.43e-95	0.430701	3	Distal Intergenic	9607	ENST00000513096.1	28567	CARTPT	CART prepropeptide
chr8	29286505	29287524	chr8-29286505-29287524	1.49e-95	0.446476	3	Distal Intergenic	23303	ENST00000522355.5	-23381	KIF13B	kinesin family member 13B
chr7	98213637	98214593	chr7-98213637-98214593	1.53e-95	0.264394	0	Promoter (2-3kb)	168620	ENST00000609256.2	2198	BHLHA15	basic helix-loop-helix family member a15
chr15	83930544	83931506	chr15-83930544-83931506	1.56e-95	0.259068	0	Intron (ENST00000567476.1/57188, intron 17 of 29)	57188	ENST00000562296.5	-14229	ADAMTSL3	ADAMTS like 3
chr6	146871482	146872436	chr6-146871482-146872436	1.73e-95	0.304759	1	Intron (ENST00000662679.1/729178, intron 5 of 10)	729178	ENST00000691632.1	43418	STXBP5-AS1	STXBP5 antisense RNA 1
chr6	15066506	15067534	chr6-15066506-15067534	1.82e-95	0.501923	5	Intron (ENST00000653525.1/105374945, intron 2 of 3)	105374945	ENST00000653525.1	22380	LOC105374945	uncharacterized LOC105374945
chr18	22223208	22224246	chr18-22223208-22224246	1.82e-95	0.4343	3	Intron (ENST00000578741.1/ENST00000578741.1, intron 1 of 1)	2627	ENST00000581694.1	52275	GATA6	GATA binding protein 6
chr19	8389870	8391156	chr19-8389870-8391156	1.92e-95	0.668209	7	Promoter (<=1kb)	100507567	ENST00000593581.6	0	RAB11B-AS1	RAB11B antisense RNA 1
chr11	88419976	88420951	chr11-88419976-88420951	2.03e-95	0.450053	4	Promoter (1-2kb)	101929174	ENST00000654676.1	-1449	LOC101929174	uncharacterized LOC101929174
chr2	102026880	102027946	chr2-102026880-102027946	2.76e-95	0.440513	4	Intron (ENST00000332549.8/7850, intron 8 of 8)	7850	ENST00000485335.1	3490	IL1R2	interleukin 1 receptor type 2
chr9	116032396	116033458	chr9-116032396-116033458	2.88e-95	0.311322	1	Distal Intergenic	105376236	ENST00000416507.1	20035	LOC105376236	uncharacterized LOC105376236
chr1	17519746	17520736	chr1-17519746-17520736	2.89e-95	0.439612	3	Distal Intergenic	55160	ENST00000361221.8	-18962	ARHGEF10L	Rho guanine nucleotide exchange factor 10 like
chr1	116001805	116003511	chr1-116001805-116003511	3.05e-95	0.259311	0	Intron (ENST00000369503.9/55356, intron 2 of 11)	55356	ENST00000369502.1	25191	SLC22A15	solute carrier family 22 member 15
chr15	90165408	90166474	chr15-90165408-90166474	3.11e-95	0.449905	3	Exon (ENST00000491561.3/ENST00000491561.3, exon 1 of 1)	10509	ENST00000559322.5	4804	SEMA4B	semaphorin 4B
chr12	9117923	9119143	chr12-9117923-9119143	3.14e-95	0.490787	5	Promoter (1-2kb)	2	ENST00000404455.2	-1694	A2M	alpha-2-macroglobulin
chr11	14054397	14055309	chr11-14054397-14055309	3.32e-95	0.38985	4	Intron (ENST00000576479.4/10418, intron 3 of 15)	10418	ENST00000576479.4	91674	SPON1	spondin 1
chr15	31387317	31388353	chr15-31387317-31388353	3.36e-95	0.291502	0	Intron (ENST00000558921.1/51621, intron 1 of 1)	105370939	ENST00000500533.3	-4490	LOC105370939	uncharacterized LOC105370939
chr1	6471438	6472724	chr1-6471438-6472724	3.43e-95	0.422034	3	Promoter (<=1kb)	57449	ENST00000487949.4	0	PLEKHG5	pleckstrin homology and RhoGEF domain containing G5
chr6	5905376	5906469	chr6-5905376-5906469	3.47e-95	0.444174	4	Distal Intergenic	51299	ENST00000495850.1	96494	NRN1	neuritin 1
chr4	121668152	121669365	chr4-121668152-121669365	3.48e-95	0.439543	4	3' UTR	308	ENST00000515717.1	3193	ANXA5	annexin A5
chr20	39282237	39283488	chr20-39282237-39283488	3.49e-95	0.282525	1	Distal Intergenic	339568	ENST00000412672.1	-57489	LINC01734	long intergenic non-protein coding RNA 1734
chr1	95534742	95535900	chr1-95534742-95535900	3.64e-95	0.250689	0	Intron (ENST00000456933.1/101928219, intron 1 of 3)	100996635	ENST00000669804.1	23341	LINC02607	long intergenic non-protein coding RNA 2607
chr2	61179873	61180803	chr2-61179873-61180803	3.87e-95	0.254696	0	Promoter (<=1kb)	130872	ENST00000493628.6	-535	AHSA2P	activator of HSP90 ATPase homolog 2, pseudogene
chr19	4713039	4714335	chr19-4713039-4714335	4.37e-95	0.445989	3	Promoter (<=1kb)	91039	ENST00000594671.5	0	DPP9	dipeptidyl peptidase 9
chr10	122468632	122469803	chr10-122468632-122469803	4.71e-95	0.430682	4	Intron (ENST00000648167.1/5654, intron 1 of 8)	5654	ENST00000368984.8	7079	HTRA1	HtrA serine peptidase 1
chr5	55233267	55235319	chr5-55233267-55235319	4.71e-95	0.285497	0	Promoter (<=1kb)	10309	ENST00000501463.2	0	CCNO	cyclin O
chr15	75964597	75965723	chr15-75964597-75965723	4.79e-95	0.255138	0	Intron (ENST00000566417.5/145957, intron 3 of 6)	145957	ENST00000569343.5	-18752	NRG4	neuregulin 4
chr13	100544668	100545921	chr13-100544668-100545921	4.96e-95	0.261942	0	Intron (ENST00000683975.1/87769, intron 2 of 2)	87769	ENST00000455100.2	-10866	GGACT	gamma-glutamylamine cyclotransferase
chr18	26549385	26550362	chr18-26549385-26550362	5.16e-95	0.266759	0	Promoter (<=1kb)	284252	ENST00000417602.5	0	KCTD1	potassium channel tetramerization domain containing 1
chr3	140242477	140243513	chr3-140242477-140243513	5.19e-95	0.250839	0	Intron (ENST00000458420.7/64084, intron 2 of 16)	105374132	ENST00000502712.5	211218	LOC105374132	uncharacterized LOC105374132
chr19	29098722	29099824	chr19-29098722-29099824	5.22e-95	0.448327	4	Distal Intergenic	100505835	ENST00000656059.1	94579	LINC01532	long intergenic non-protein coding RNA 1532
chr13	112740392	112741232	chr13-112740392-112741232	5.25e-95	0.426488	4	Intron (ENST00000375645.8/23250, intron 1 of 29)	100874205	ENST00000446442.1	13461	ATP11A-AS1	ATP11A antisense RNA 1
chr2	45823372	45824302	chr2-45823372-45824302	5.39e-95	0.282847	0	Intron (ENST00000421201.1/5581, intron 2 of 2)	5581	ENST00000485176.1	125390	PRKCE	protein kinase C epsilon
chr5	61735841	61737590	chr5-61735841-61737590	5.45e-95	0.309337	1	Promoter (<=1kb)	100506526	ENST00000669357.1	-126	C5orf64-AS1	C5orf64 antisense RNA 1
chr1	171141455	171143155	chr1-171141455-171143155	5.75e-95	0.459731	4	Intron (ENST00000367754.3/388714, intron 1 of 6)	388714	ENST00000236166.4	3243	FMO6P	flavin containing dimethylaniline monoxygenase 6, pseudogene
chr10	11897981	11899143	chr10-11897981-11899143	5.95e-95	0.292254	1	Distal Intergenic	219731	ENST00000445498.5	-3281	PROSER2-AS1	PROSER2 antisense RNA 1
chr6	137846375	137847477	chr6-137846375-137847477	6.68e-95	0.476957	5	Intron (ENST00000606998.1/100130476, intron 3 of 3)	107986649	ENST00000431144.1	14014	LOC107986649	uncharacterized LOC107986649
chr7	1567133	1567946	chr7-1567133-1567946	6.94e-95	0.381342	3	Promoter (2-3kb)	84262	ENST00000288607.3	2086	PSMG3	proteasome assembly chaperone 3
chr19	3450736	3451670	chr19-3450736-3451670	7.56e-95	0.460062	4	Promoter (<=1kb)	4782	ENST00000589164.1	-909	NFIC	nuclear factor I C
chr2	241899021	241900030	chr2-241899021-241900030	7.75e-95	0.403764	4	Promoter (<=1kb)	285095	ENST00000452112.5	0	FAM240C	family with sequence similarity 240 member C
chr6	6820389	6821520	chr6-6820389-6821520	8.69e-95	0.449259	3	Distal Intergenic	101928004	ENST00000689004.1	-19218	LOC101928004	uncharacterized LOC101928004
chr7	112080469	112082829	chr7-112080469-112082829	8.71e-95	0.505899	5	Intron (ENST00000428084.6/9732, intron 1 of 52)	9732	ENST00000445943.5	-76338	DOCK4	dedicator of cytokinesis 4
chr1	1136108	1138000	chr1-1136108-1138000	8.99e-95	0.437475	3	Promoter (<=1kb)	254099	ENST00000416774.1	0	LINC01342	long intergenic non-protein coding RNA 1342
chr13	95540604	95541553	chr13-95540604-95541553	9.31e-95	0.260223	0	Intron (ENST00000376873.7/9071, intron 1 of 4)	100874194	ENST00000416909.1	-6694	CLDN10-AS1	CLDN10 antisense RNA 1
chr3	8498806	8499952	chr3-8498806-8499952	9.38e-95	0.295791	1	Promoter (1-2kb)	100288428	ENST00000446281.5	1646	LMCD1-AS1	LMCD1 antisense RNA 1
chr10	436940	437807	chr10-436940-437807	9.71e-95	0.710204	7	Exon (ENST00000425723.2/ENST00000425723.2, exon 1 of 2)	22982	ENST00000421992.2	-46924	DIP2C	disco interacting protein 2 homolog C
chr1	28112487	28113606	chr1-28112487-28113606	1.02e-94	0.480602	5	Distal Intergenic	2140	ENST00000540618.5	-23850	EYA3	EYA transcriptional coactivator and phosphatase 3
chr8	141205659	141207590	chr8-141205659-141207590	1.12e-94	0.443575	3	3' UTR	22898	ENST00000520725.5	13328	DENND3	DENN domain containing 3
chr21	45697859	45699454	chr21-45697859-45699454	1.14e-94	0.393704	4	Intron (ENST00000465077.5/54039, intron 1 of 3)	54039	ENST00000594149.5	24304	PCBP3	poly(rC) binding protein 3
chr3	64612795	64613796	chr3-64612795-64613796	1.22e-94	0.291395	1	Promoter (2-3kb)	56999	ENST00000481060.2	2354	ADAMTS9	ADAM metallopeptidase with thrombospondin type 1 motif 9
chr7	101126054	1.01127e+08	chr7-101126054-101127472.3	1.27e-94	1.01634	9	Promoter (<=1kb)	5054	ENST00000223095.5	0	SERPINE1	serpin family E member 1
chr7	156918901	156919933	chr7-156918901-156919933	1.32e-94	0.271756	1	Distal Intergenic	64327	ENST00000434453.1	-25685	LMBR1	limb development membrane protein 1
chr5	114055038	114055922	chr5-114055038-114055922	1.65e-94	0.269657	0	Promoter (<=1kb)	3781	ENST00000512927.2	-4	KCNN2	potassium calcium-activated channel subfamily N member 2
chr1	201274886	201276002	chr1-201274886-201276002	1.7e-94	0.440125	3	Distal Intergenic	5317	ENST00000263946.7	-7450	PKP1	plakophilin 1
chr7	100538583	100539826	chr7-100538583-100539826	1.8e-94	0.825177	9	Promoter (<=1kb)	3268	ENST00000300176.9	0	AGFG2	ArfGAP with FG repeats 2
chr9	89555922	89557173	chr9-89555922-89557173	1.8e-94	0.454245	3	Distal Intergenic	105376139	ENST00000649980.1	45966	LOC105376139	uncharacterized LOC105376139
chr13	51770949	51771915	chr13-51770949-51771915	1.83e-94	0.263758	0	Promoter (2-3kb)	79758	ENST00000469957.5	2209	DHRS12	dehydrogenase/reductase 12
chr19	6730007	6731530	chr19-6730007-6731530	2.48e-94	0.451044	3	Promoter (<=1kb)	718	ENST00000600744.1	0	C3	complement C3
chr2	60094190	60095129	chr2-60094190-60095129	2.6e-94	0.278308	0	Intron (ENST00000606382.1/ENST00000606382.1, intron 1 of 3)	106660609	ENST00000441598.2	287907	MIR4432HG	MIR4432 host gene
chr22	19607134	19608068	chr22-19607134-19608068	2.82e-94	0.716927	6	Distal Intergenic	150185	ENST00000629028.1	-40295	LINC00895	long intergenic non-protein coding RNA 895
chr1	1073175	1.0746e+06	chr1-1073175-1074604.2	2.93e-94	1.00762	9	Promoter (<=1kb)	401934	ENST00000453464.3	0	RNF223	ring finger protein 223
chr17	67421420	67422757	chr17-67421420-67422757	3.22e-94	0.442653	3	Intron (ENST00000581322.6/26207, intron 1 of 8)	26207	ENST00000584554.1	-34781	PITPNC1	phosphatidylinositol transfer protein cytoplasmic 1
chr17	48483046	48484248	chr17-48483046-48484248	3.55e-94	0.461299	4	Distal Intergenic	101927166	ENST00000579972.1	22676	LOC101927166	uncharacterized LOC101927166
chr17	2359104	2360145	chr17-2359104-2360145	3.63e-94	0.430925	3	Promoter (1-2kb)	9905	ENST00000574650.1	-1632	SGSM2	small G protein signaling modulator 2
chr7	37942633	37943733	chr7-37942633-37943733	3.95e-94	0.278034	0	Intron (ENST00000476620.1/54749, intron 2 of 3)	54749	ENST00000425345.1	21313	EPDR1	ependymin related 1
chr12	101608191	101609294	chr12-101608191-101609294	4.17e-94	0.288722	0	Intron (ENST00000550514.5/4604, intron 1 of 6)	4604	ENST00000552198.5	-7885	MYBPC1	myosin binding protein C1
chr9	136340998	136341986	chr9-136340998-136341986	4.21e-94	0.253274	0	3' UTR	26086	ENST00000354753.7	9015	GPSM1	G protein signaling modulator 1
chr16	89833227	89834321	chr16-89833227-89834321	5.66e-94	0.40409	3	Intron (ENST00000564878.5/84501, intron 1 of 2)	84501	ENST00000566337.5	4529	SPIRE2	spire type actin nucleation factor 2
chr12	121025209	121026372	chr12-121025209-121026372	6.42e-94	0.41903	3	Promoter (<=1kb)	8638	ENST00000681005.1	-567	OASL	2'-5'-oligoadenylate synthetase like
chr9	137021761	137022769	chr9-137021761-137022769	7e-94	0.425586	3	Promoter (<=1kb)	20	ENST00000470535.2	-956	ABCA2	ATP binding cassette subfamily A member 2
chr10	113960372	113961244	chr10-113960372-113961244	7.15e-94	0.428396	3	Distal Intergenic	153	ENST00000369295.4	-82622	ADRB1	adrenoceptor beta 1
chr3	172096682	172097660	chr3-172096682-172097660	7.62e-94	0.254723	0	Intron (ENST00000415807.7/64778, intron 1 of 25)	64778	ENST00000478016.1	-29313	FNDC3B	fibronectin type III domain containing 3B
chr12	49959523	49960400	chr12-49959523-49960400	7.8e-94	0.415622	3	Promoter (1-2kb)	362	ENST00000293599.7	-1472	AQP5	aquaporin 5
chr15	53071765	53072759	chr15-53071765-53072759	1.01e-93	0.280449	0	Intron (ENST00000692805.1/105370822, intron 1 of 1)	105370822	ENST00000692805.1	36595	LINC02490	long intergenic non-protein coding RNA 2490
chr19	14784662	14786258	chr19-14784662-14786258	1.02e-93	0.472097	5	Distal Intergenic	30817	ENST00000315576.8	-6102	ADGRE2	adhesion G protein-coupled receptor E2
chr3	141104129	141105143	chr3-141104129-141105143	1.23e-93	0.256172	0	Intron (ENST00000310546.3/92369, intron 2 of 2)	92369	ENST00000507895.1	26683	SPSB4	splA/ryanodine receptor domain and SOCS box containing 4
chr15	38397771	38398897	chr15-38397771-38398897	1.59e-93	0.412531	4	Distal Intergenic	283742	ENST00000397609.6	-55230	FAM98B	family with sequence similarity 98 member B
chr21	16418832	16419853	chr21-16418832-16419853	1.83e-93	0.261479	0	Promoter (<=1kb)	388815	ENST00000664445.1	0	MIR99AHG	mir-99a-let-7c cluster host gene
chr12	95102914	95103979	chr12-95102914-95103979	1.86e-93	0.408775	3	Intron (ENST00000343958.9/55785, intron 14 of 20)	55785	ENST00000548069.5	-11127	FGD6	FYVE, RhoGEF and PH domain containing 6
chr10	48251427	48252432	chr10-48251427-48252432	1.93e-93	0.293651	1	Promoter (<=1kb)	143162	ENST00000305531.3	0	FRMPD2	FERM and PDZ domain containing 2
chr7	101019742	101020523	chr7-101019742-101020523	1.94e-93	1.05155	9	Promoter (<=1kb)	140453	ENST00000379439.3	0	MUC17	mucin 17, cell surface associated
chr1	67557534	67558714	chr1-67557534-67558714	1.96e-93	0.438312	4	Distal Intergenic	102724481	ENST00000657691.1	35167	LINC01702	long intergenic non-protein coding RNA 1702
chr10	5547851	5.54943e+06	chr10-5547851-5549427.1	2.03e-93	0.79702	7	Distal Intergenic	105376380	ENST00000659334.1	4850	LOC105376380	uncharacterized LOC105376380
chr14	90513316	90514278	chr14-90513316-90514278	2.05e-93	0.298088	1	Distal Intergenic	400238	ENST00000656418.1	56041	LINC00642	long intergenic non-protein coding RNA 642
chr9	128148746	128149851	chr9-128148746-128149851	2.09e-93	0.442053	3	Promoter (<=1kb)	3934	ENST00000373017.5	0	LCN2	lipocalin 2
chr7	131540294	131541318	chr7-131540294-131541318	2.11e-93	0.269933	0	Intron (ENST00000446198.5/5420, intron 1 of 6)	5420	ENST00000446198.5	15245	PODXL	podocalyxin like
chr16	19417315	19418257	chr16-19417315-19418257	2.21e-93	0.398105	3	Promoter (<=1kb)	79838	ENST00000542583.7	0	TMC5	transmembrane channel like 5
chr18	23872379	23873522	chr18-23872379-23873522	2.45e-93	0.453149	3	Promoter (<=1kb)	3909	ENST00000269217.11	0	LAMA3	laminin subunit alpha 3
chr1	203513892	203514745	chr1-203513892-203514745	2.51e-93	0.753938	7	Distal Intergenic	26254	ENST00000448911.1	17922	OPTC	opticin
chr4	179836182	179837309	chr4-179836182-179837309	2.6e-93	0.397298	4	Distal Intergenic	105377564	ENST00000663768.1	222483	LOC105377564	uncharacterized LOC105377564
chr7	95491568	95492596	chr7-95491568-95492596	2.79e-93	1.04812	9	Intron (ENST00000257621.4/51666, intron 1 of 1)	51666	ENST00000325885.6	5625	ASB4	ankyrin repeat and SOCS box containing 4
chr9	27654429	27655727	chr9-27654429-27655727	2.83e-93	0.254378	0	Distal Intergenic	203228	ENST00000379997.7	-80563	C9orf72	C9orf72-SMCR8 complex subunit
chr10	118818270	118819292	chr10-118818270-118819292	3.12e-93	0.694579	6	Intron (ENST00000663084.1/ENST00000663084.1, intron 3 of 3)	143384	ENST00000493518.5	-63021	CACUL1	CDK2 associated cullin domain 1
chr19	45506069	45508180	chr19-45506069-45508180	3.19e-93	0.704167	7	Promoter (<=1kb)	7408	ENST00000589627.1	0	VASP	vasodilator stimulated phosphoprotein
chr7	41096667	41097972	chr7-41096667-41097972	3.24e-93	0.438488	4	Promoter (<=1kb)	101928773	ENST00000666072.1	0	LINC01449	long intergenic non-protein coding RNA 1449
chr6	150528318	150529284	chr6-150528318-150529284	3.4e-93	0.448423	4	Distal Intergenic	57480	ENST00000367326.1	-70599	PLEKHG1	pleckstrin homology and RhoGEF domain containing G1
chr5	154653181	154654224	chr5-154653181-154654224	3.97e-93	0.268088	0	Distal Intergenic	23367	ENST00000687700.1	-28762	LARP1	La ribonucleoprotein 1, translational regulator
chr10	103676129	103677346	chr10-103676129-103677346	4.14e-93	0.461999	4	Promoter (<=1kb)	9644	ENST00000691105.1	818	SH3PXD2A	SH3 and PX domains 2A
chr6	111972921	111973902	chr6-111972921-111973902	4.46e-93	0.474544	4	Distal Intergenic	105377946	ENST00000655782.1	-63501	LINC02527	long intergenic non-protein coding RNA 2527
chr20	44406962	4.4408e+07	chr20-44406962-44408031.2	4.56e-93	0.980235	9	Promoter (<=1kb)	100500813	ENST00000578301.1	-89	MIR3646	microRNA 3646
chr16	28984377	28985570	chr16-28984377-28985570	4.56e-93	0.762676	7	Promoter (<=1kb)	27040	ENST00000395461.7	0	LAT	linker for activation of T cells
chr22	45511548	45512889	chr22-45511548-45512889	4.62e-93	0.400299	4	Intron (ENST00000411478.5/2192, intron 1 of 4)	2192	ENST00000450975.1	-4456	FBLN1	fibulin 1
chr7	99039940	9.90411e+07	chr7-99039940-99041093.1	4.97e-93	1.0889	9	Exon (ENST00000361368.7/57154, exon 13 of 18)	101927550	ENST00000482799.3	9345	LOC101927550	uncharacterized LOC101927550
chr19	38303329	3.83045e+07	chr19-38303329-38304500.2	5.15e-93	0.996706	9	Promoter (<=1kb)	64073	ENST00000588605.5	0	C19orf33	chromosome 19 open reading frame 33
chr13	44853363	44855164	chr13-44853363-44855164	6.54e-93	0.29846	0	Distal Intergenic	144817	ENST00000414562.1	-43733	LINC00330	long intergenic non-protein coding RNA 330
chr4	74793805	74794869	chr4-74793805-74794869	6.65e-93	0.266794	0	Promoter (<=1kb)	685	ENST00000395743.8	0	BTC	betacellulin
chr2	121954916	121956294	chr2-121954916-121956294	6.68e-93	0.687389	6	Intron (ENST00000657880.1/105373595, intron 2 of 8)	105373595	ENST00000657880.1	52415	LOC105373595	uncharacterized LOC105373595
chr17	19470344	19471540	chr17-19470344-19471540	6.8e-93	0.392197	4	Exon (ENST00000582654.1/ENST00000582654.1, exon 3 of 3)	105371574	ENST00000655270.1	-9324	LOC105371574	uncharacterized LOC105371574
chr5	150142800	150145101	chr5-150142800-150145101	7.02e-93	0.483045	4	Intron (ENST00000261799.9/5159, intron 1 of 22)	5159	ENST00000517957.1	-5363	PDGFRB	platelet derived growth factor receptor beta
chr7	25849294	25850312	chr7-25849294-25850312	8.75e-93	0.426203	4	Distal Intergenic	100506236	ENST00000666265.1	-17385	LOC100506236	uncharacterized LOC100506236
chr11	86954210	86955002	chr11-86954210-86955002	9.03e-93	0.255341	0	Promoter (<=1kb)	8322	ENST00000531380.2	393	FZD4	frizzled class receptor 4
chr18	49725950	49727058	chr18-49725950-49727058	9.52e-93	0.411424	4	Distal Intergenic	10449	ENST00000591171.1	59561	ACAA2	acetyl-CoA acyltransferase 2
chr12	32877397	32878425	chr12-32877397-32878425	1.01e-92	0.315385	1	Exon (ENST00000070846.11/5318, exon 3 of 14)	5318	ENST00000546741.2	18176	PKP2	plakophilin 2
chr14	68397060	68398524	chr14-68397060-68398524	1.07e-92	0.465619	5	Intron (ENST00000479335.5/5890, intron 9 of 11)	5890	ENST00000554183.1	9923	RAD51B	RAD51 paralog B
chr2	237574967	237576007	chr2-237574967-237576007	1.13e-92	0.432543	3	Promoter (<=1kb)	64284	ENST00000466244.1	0	RAB17	RAB17, member RAS oncogene family
chr11	794566	795537	chr11-794566-795537	1.13e-92	0.261223	0	Promoter (<=1kb)	79751	ENST00000481290.5	0	SLC25A22	solute carrier family 25 member 22
chr9	136996274	136997819	chr9-136996274-136997819	1.22e-92	1.045	9	Promoter (<=1kb)	9022	ENST00000494426.2	0	CLIC3	chloride intracellular channel 3
chr10	47377188	47378205	chr10-47377188-47378205	1.29e-92	0.279529	0	Intron (ENST00000585316.3/118738, intron 1 of 1)	118738	ENST00000591025.1	6056	ZNF488	zinc finger protein 488
chr3	3708118	3709573	chr3-3708118-3709573	1.3e-92	0.28747	1	Intron (ENST00000470751.5/100130207, intron 5 of 5)	57633	ENST00000319331.4	-89858	LRRN1	leucine rich repeat neuronal 1
chr20	32039973	32041070	chr20-32039973-32041070	1.32e-92	0.458531	5	Distal Intergenic	3055	ENST00000375862.7	-11127	HCK	HCK proto-oncogene, Src family tyrosine kinase
chr7	92133069	92135127	chr7-92133069-92135127	1.84e-92	0.725617	9	Promoter (<=1kb)	1595	ENST00000691309.1	0	CYP51A1	cytochrome P450 family 51 subfamily A member 1
chr8	97849274	9.78505e+07	chr8-97849274-97850537.1	1.88e-92	0.45617	3	Intron (ENST00000619747.1/55353, intron 6 of 6)	4147	ENST00000521689.5	-18303	MATN2	matrilin 2
chr11	125338778	125339782	chr11-125338778-125339782	1.88e-92	0.412032	4	Intron (ENST00000530517.5/63876, intron 3 of 11)	63876	ENST00000561298.1	7165	PKNOX2	PBX/knotted 1 homeobox 2
chr18	48896417	48897751	chr18-48896417-48897751	2.2e-92	0.496172	5	Distal Intergenic	4092	ENST00000587336.1	32431	SMAD7	SMAD family member 7
chr8	123057736	123058830	chr8-123057736-123058830	2.21e-92	0.296306	1	Intron (ENST00000520368.5/93594, intron 1 of 2)	93594	ENST00000519418.5	-13852	TBC1D31	TBC1 domain family member 31
chr9	136339206	136340246	chr9-136339206-136340246	2.31e-92	0.261173	0	Exon (ENST00000616132.4/26086, exon 8 of 9)	26086	ENST00000354753.7	7223	GPSM1	G protein signaling modulator 1
chr1	92483260	92484104	chr1-92483260-92484104	2.33e-92	0.256333	0	Promoter (<=1kb)	2672	ENST00000370332.5	0	GFI1	growth factor independent 1 transcriptional repressor
chr2	7356710	7357789	chr2-7356710-7357789	2.43e-92	0.286821	0	Distal Intergenic	105373406	ENST00000654090.1	-25438	LOC105373406	uncharacterized LOC105373406
chr9	134640614	134642467	chr9-134640614-134642467	2.46e-92	0.475656	4	Promoter (<=1kb)	1289	ENST00000371817.8	0	COL5A1	collagen type V alpha 1 chain
chr1	156896418	156897350	chr1-156896418-156897350	2.5e-92	1.02082	9	Promoter (2-3kb)	375033	ENST00000455314.5	2693	PEAR1	platelet endothelial aggregation receptor 1
chr6	116229110	116230074	chr6-116229110-116230074	2.63e-92	0.454252	4	Intron (ENST00000319550.9/221294, intron 8 of 11)	23270	ENST00000420283.3	24001	TSPYL4	TSPY like 4
chr1	116477307	116478295	chr1-116477307-116478295	2.76e-92	0.273842	1	Promoter (<=1kb)	101929023	ENST00000430316.5	0	LINC01762	long intergenic non-protein coding RNA 1762
chr16	18998325	18999358	chr16-18998325-18999358	2.86e-92	0.422776	3	Intron (ENST00000569532.5/79905, intron 1 of 14)	79905	ENST00000421369.3	14038	TMC7	transmembrane channel like 7
chr1	212667230	212668181	chr1-212667230-212668181	3.05e-92	0.479353	4	Promoter (1-2kb)	102723761	ENST00000653931.1	-1592	LINC02773	long intergenic non-protein coding RNA 2773
chr7	94877342	94879064	chr7-94877342-94879064	3.09e-92	1.05117	9	Distal Intergenic	55607	ENST00000413325.1	-28138	PPP1R9A	protein phosphatase 1 regulatory subunit 9A
chr1	10803871	10804942	chr1-10803871-10804942	3.11e-92	0.432328	3	Distal Intergenic	54897	ENST00000344008.5	-7221	CASZ1	castor zinc finger 1
chr9	87554434	87555550	chr9-87554434-87555550	3.23e-92	0.457064	5	Promoter (<=1kb)	100506897	ENST00000431813.1	980	DAPK1-IT1	DAPK1 intronic transcript 1
chr13	44904841	44905894	chr13-44904841-44905894	3.47e-92	0.399424	4	Distal Intergenic	26747	ENST00000379161.5	83577	NUFIP1	nuclear FMR1 interacting protein 1
chr19	41774166	4.17751e+07	chr19-41774166-41775133.2	3.68e-92	1.04171	9	Intron (ENST00000601409.1/112268252, intron 1 of 1)	112268252	ENST00000601409.1	11760	LOC112268252	uncharacterized LOC112268252
chr7	151900908	151902119	chr7-151900908-151902119	3.8e-92	0.396781	4	Distal Intergenic	100505483	ENST00000689578.1	23256	PRKAG2-AS1	PRKAG2 antisense RNA 1
chr12	30417452	30418499	chr12-30417452-30418499	4.13e-92	0.441155	4	Distal Intergenic	105369717	ENST00000551287.1	-120745	LINC02386	long intergenic non-protein coding RNA 2386
chr20	33789191	33790200	chr20-33789191-33790200	4.29e-92	0.433913	3	Promoter (2-3kb)	84905	ENST00000493497.1	2103	ZNF341	zinc finger protein 341
chr9	115944061	115945202	chr9-115944061-115945202	4.32e-92	0.479964	4	Distal Intergenic	58483	ENST00000374014.3	-18854	LINC00474	long intergenic non-protein coding RNA 474
chr21	45363696	45364916	chr21-45363696-45364916	5e-92	0.4904	4	Distal Intergenic	105372839	ENST00000689879.1	16102	LOC105372839	uncharacterized LOC105372839
chr7	141158372	141159251	chr7-141158372-141159251	5.27e-92	0.422051	4	Intron (ENST00000565468.6/100507421, intron 1 of 3)	100507421	ENST00000563442.1	83979	TMEM178B	transmembrane protein 178B
chr19	45668774	4.56703e+07	chr19-45668774-45670326.1	5.53e-92	0.770026	7	Promoter (<=1kb)	2696	ENST00000591322.1	0	GIPR	gastric inhibitory polypeptide receptor
chr7	128892667	128893738	chr7-128892667-128893738	5.57e-92	0.420779	3	Exon (ENST00000610776.5/375616, exon 12 of 40)	375616	ENST00000616669.4	9614	KCP	kielin cysteine rich BMP regulator
chr10	97842709	97843672	chr10-97842709-97843672	5.99e-92	0.384245	4	Intron (ENST00000427379.2/100505561, intron 1 of 2)	100505561	ENST00000427379.2	6126	GOLGA7B-DT	GOLGA7B divergent transcript
chr17	8922271	8923313	chr17-8922271-8923313	6.02e-92	0.457076	5	Intron (ENST00000269300.8/23533, intron 1 of 17)	23533	ENST00000581552.5	-9754	PIK3R5	phosphoinositide-3-kinase regulatory subunit 5
chr20	23125406	23126281	chr20-23125406-23126281	6.43e-92	0.432202	5	Exon (ENST00000443744.2/200261, exon 4 of 4)	200261	ENST00000443744.2	6350	LINC00656	long intergenic non-protein coding RNA 656
chr1	147292478	147293642	chr1-147292478-147293642	6.96e-92	0.402223	4	3' UTR	9557	ENST00000469625.2	21483	CHD1L	chromodomain helicase DNA binding protein 1 like
chr1	204319144	2.04321e+08	chr1-204319144-204321052.1	7.41e-92	1.06745	9	Intron (ENST00000272203.8/22874, intron 1 of 22)	22874	ENST00000637508.1	-11749	PLEKHA6	pleckstrin homology domain containing A6
chr9	98145641	9.81468e+07	chr9-98145641-98146849.1	7.66e-92	0.450601	3	Intron (ENST00000343933.9/7464, intron 2 of 11)	7464	ENST00000343933.9	26035	CORO2A	coronin 2A
chr19	38718920	38719894	chr19-38718920-38719894	7.93e-92	0.418893	3	Intron (ENST00000588618.5/81, intron 11 of 11)	81	ENST00000497637.5	-7962	ACTN4	actinin alpha 4
chr17	3802425	3803458	chr17-3802425-3803458	7.94e-92	0.445533	4	Promoter (<=1kb)	3682	ENST00000572988.1	0	ITGAE	integrin subunit alpha E
chr7	1520286	1521262	chr7-1520286-1521262	8e-92	1.02254	9	Distal Intergenic	7975	ENST00000343242.9	-9440	MAFK	MAF bZIP transcription factor K
chr4	141853057	141854095	chr4-141853057-141854095	8.73e-92	0.301202	1	Distal Intergenic	3600	ENST00000509249.1	131275	IL15	interleukin 15
chr3	197377623	197378833	chr3-197377623-197378833	8.89e-92	0.435312	4	Distal Intergenic	101926923	ENST00000669801.1	43679	LOC101926923	uncharacterized LOC101926923
chr17	41772856	41773833	chr17-41772856-41773833	8.99e-92	0.429514	3	Promoter (<=1kb)	3728	ENST00000420370.5	-587	JUP	junction plakoglobin
chr19	50214741	5.02158e+07	chr19-50214741-50215786.2	9.06e-92	1.02035	9	Intron (ENST00000598205.5/79784, intron 2 of 41)	79784	ENST00000596571.5	4375	MYH14	myosin heavy chain 14
chr7	139859949	139860826	chr7-139859949-139860826	9.21e-92	0.45835	5	Intron (ENST00000425687.5/6916, intron 3 of 14)	6916	ENST00000414041.2	30647	TBXAS1	thromboxane A synthase 1
chr8	95677395	95678856	chr8-95677395-95678856	9.54e-92	0.266129	0	Intron (ENST00000671532.1/100616530, intron 3 of 3)	100616530	ENST00000664790.1	66731	CFAP418-AS1	CFAP418 antisense RNA 1
chr21	42040040	42040997	chr21-42040040-42040997	1e-91	0.400622	4	Intron (ENST00000676087.1/107985502, intron 2 of 2)	107985502	ENST00000676145.1	8586	LOC107985502	uncharacterized LOC107985502
chrX	31508035	31509057	chrX-31508035-31509057	1e-91	0.301277	1	Promoter (<=1kb)	1756	ENST00000343523.7	0	DMD	dystrophin
chr1	156126059	1.56128e+08	chr1-156126059-156127776.3	1.04e-91	0.777515	7	Promoter (<=1kb)	4000	ENST00000448611.6	0	LMNA	lamin A/C
chr6	108751799	108752721	chr6-108751799-108752721	1.04e-91	0.250335	0	Promoter (<=1kb)	387111	ENST00000416890.5	0	LINC00222	long intergenic non-protein coding RNA 222
chr11	61598940	61599911	chr11-61598940-61599911	1.05e-91	0.392091	4	Intron (ENST00000667359.1/101927495, intron 2 of 3)	101927495	ENST00000669779.1	8027	LOC101927495	uncharacterized LOC101927495
chr17	82908957	82910275	chr17-82908957-82910275	1.08e-91	0.283495	0	Promoter (<=1kb)	6904	ENST00000571618.5	680	TBCD	tubulin folding cofactor D
chr2	205745571	205747182	chr2-205745571-205747182	1.1e-91	0.432522	3	Promoter (2-3kb)	8828	ENST00000460987.1	-2509	NRP2	neuropilin 2
chr8	33562755	33563844	chr8-33562755-33563844	1.23e-91	0.298726	1	Intron (ENST00000256257.2/79845, intron 1 of 5)	79845	ENST00000256257.2	3284	RNF122	ring finger protein 122
chr19	43780333	4.37816e+07	chr19-43780333-43781635.2	1.35e-91	0.992627	9	Promoter (<=1kb)	3783	ENST00000648319.1	0	KCNN4	potassium calcium-activated channel subfamily N member 4
chr15	38129304	38130319	chr15-38129304-38130319	1.38e-91	0.478896	4	Distal Intergenic	107984773	ENST00000559232.2	-56314	LINC01852	long intergenic non-protein coding RNA 1852
chr2	197097267	197098260	chr2-197097267-197098260	1.49e-91	0.438674	4	Intron (ENST00000424317.5/91526, intron 4 of 21)	91526	ENST00000477852.1	-8392	ANKRD44	ankyrin repeat domain 44
chr2	96556533	9.65574e+07	chr2-96556533-96557448.2	1.52e-91	1.00232	9	Distal Intergenic	10865	ENST00000497920.1	9143	ARID5A	AT-rich interaction domain 5A
chr5	158774898	158776157	chr5-158774898-158776157	1.67e-91	0.394792	4	Intron (ENST00000622875.4/1879, intron 4 of 9)	1879	ENST00000622875.4	63966	EBF1	EBF transcription factor 1
chr17	48624585	48627027	chr17-48624585-48627027	2.26e-91	0.784017	7	Promoter (<=1kb)	3219	ENST00000311177.7	0	HOXB9	homeobox B9
chr5	49659565	4.96604e+07	chr5-49659565-49660438.2	2.3e-91	0.511273	4	Distal Intergenic	133418	ENST00000505896.5	751560	EMB	embigin
chr2	121707211	121708422	chr2-121707211-121708422	2.34e-91	0.292415	1	Promoter (1-2kb)	254128	ENST00000658781.1	1502	NIFK-AS1	NIFK antisense RNA 1
chr4	145909133	145910046	chr4-145909133-145910046	2.37e-91	0.335975	1	Promoter (1-2kb)	152485	ENST00000672795.1	1376	ZNF827	zinc finger protein 827
chr19	32309652	32310589	chr19-32309652-32310589	2.57e-91	0.388661	3	Distal Intergenic	22847	ENST00000311921.8	-35005	ZNF507	zinc finger protein 507
chr1	161119031	161120175	chr1-161119031-161120175	2.83e-91	0.2535	0	Promoter (<=1kb)	4817	ENST00000461376.1	123	NIT1	nitrilase 1
chr9	98781664	98782635	chr9-98781664-98782635	2.92e-91	0.413297	3	Promoter (1-2kb)	203286	ENST00000486778.1	1833	ANKS6	ankyrin repeat and sterile alpha motif domain containing 6
chr2	233974160	233975200	chr2-233974160-233975200	2.95e-91	0.785046	7	Intron (ENST00000324695.9/79054, intron 17 of 25)	79054	ENST00000477103.1	-4922	TRPM8	transient receptor potential cation channel subfamily M member 8
chr5	150617909	150620104	chr5-150617909-150620104	3.15e-91	0.284148	1	Promoter (<=1kb)	11346	ENST00000522122.1	265	SYNPO	synaptopodin
chr12	115341186	115342074	chr12-115341186-115342074	3.3e-91	0.404497	4	Distal Intergenic	105370002	ENST00000551531.1	259647	LOC105370002	uncharacterized LOC105370002
chr3	73623860	73624675	chr3-73623860-73624675	3.46e-91	0.250948	0	Promoter (<=1kb)	23024	ENST00000308537.4	165	PDZRN3	PDZ domain containing ring finger 3
chr11	17439135	17440192	chr11-17439135-17440192	3.89e-91	0.718281	6	Intron (ENST00000644772.1/6833, intron 10 of 38)	6833	ENST00000682185.1	5757	ABCC8	ATP binding cassette subfamily C member 8
chr6	37056028	3.70571e+07	chr6-37056028-37057125.1	4.13e-91	1.00323	9	Distal Intergenic	221472	ENST00000487920.1	34486	FGD2	FYVE, RhoGEF and PH domain containing 2
chr18	57141330	57142208	chr18-57141330-57142208	4.44e-91	0.290213	1	Exon (ENST00000590942.1/ENST00000590942.1, exon 2 of 3)	284257	ENST00000585477.2	-4879	BOD1L2	biorientation of chromosomes in cell division 1 like 2
chr1	61448605	61449593	chr1-61448605-61449593	4.55e-91	0.38905	4	Intron (ENST00000371191.5/4774, intron 10 of 10)	4774	ENST00000493627.1	41933	NFIA	nuclear factor I A
chr2	227817992	2.27819e+08	chr2-227817992-227819203.2	4.66e-91	0.98224	9	Promoter (2-3kb)	6364	ENST00000473642.1	2623	CCL20	C-C motif chemokine ligand 20
chr12	120327409	120328325	chr12-120327409-120328325	5.07e-91	0.256517	0	Promoter (<=1kb)	5319	ENST00000308366.9	0	PLA2G1B	phospholipase A2 group IB
chr2	165793747	165794938	chr2-165793747-165794938	6.41e-91	0.257526	0	Promoter (<=1kb)	2591	ENST00000392701.8	0	GALNT3	polypeptide N-acetylgalactosaminyltransferase 3
chr1	22184741	22185891	chr1-22184741-22185891	7.02e-91	0.672185	6	Distal Intergenic	54361	ENST00000441048.1	-40772	WNT4	Wnt family member 4
chr12	12803939	1.28051e+07	chr12-12803939-12805135.1	7.23e-91	1.02582	9	Intron (ENST00000540583.5/81575, intron 2 of 3)	51202	ENST00000541537.5	-8181	DDX47	DEAD-box helicase 47
chr5	38104282	38105280	chr5-38104282-38105280	7.42e-91	0.2871	1	Intron (ENST00000669619.1/105374731, intron 3 of 3)	101929745	ENST00000508853.1	-43200	LINC02119	long intergenic non-protein coding RNA 2119
chr7	51316327	51318117	chr7-51316327-51318117	7.48e-91	0.28053	0	Promoter (<=1kb)	23242	ENST00000265136.12	0	COBL	cordon-bleu WH2 repeat protein
chr2	20185446	2.0187e+07	chr2-20185446-20187038.2	8.06e-91	0.513365	5	Distal Intergenic	6382	ENST00000482879.5	36350	SDC1	syndecan 1
chr5	10747641	10748605	chr5-10747641-10748605	8.96e-91	0.26286	0	Exon (ENST00000230895.11/1611, exon 2 of 4)	105374652	ENST00000606513.5	-12460	DAP-DT	DAP divergent transcript
chr19	54770641	54771428	chr19-54770641-54771428	9.07e-91	0.985314	9	Promoter (<=1kb)	3802	ENST00000291633.7	816	KIR2DL1	killer cell immunoglobulin like receptor, two Ig domains and long cytoplasmic tail 1
chr19	47323200	47324928	chr19-47323200-47324928	9.19e-91	0.462886	5	Distal Intergenic	27202	ENST00000595464.3	-7247	C5AR2	complement C5a receptor 2
chr1	213585109	213586106	chr1-213585109-213586106	9.36e-91	0.272639	0	Distal Intergenic	105372912	ENST00000417161.2	92821	LOC105372912	uncharacterized LOC105372912
chr19	45645208	45646515	chr19-45645208-45646515	9.41e-91	0.790608	7	Promoter (<=1kb)	24139	ENST00000587152.6	0	EML2	EMAP like 2
chr3	16124577	16125634	chr3-16124577-16125634	1.05e-90	0.403869	4	Intron (ENST00000691919.1/ENST00000691919.1, intron 3 of 3)	117248	ENST00000339732.10	-49046	GALNT15	polypeptide N-acetylgalactosaminyltransferase 15
chr9	68740445	68741219	chr9-68740445-68741219	1.12e-90	0.392527	3	Promoter (<=1kb)	8395	ENST00000437200.5	-365	PIP5K1B	phosphatidylinositol-4-phosphate 5-kinase type 1 beta
chr20	45306265	45307257	chr20-45306265-45307257	1.13e-90	0.2545	0	Promoter (<=1kb)	11317	ENST00000343694.8	0	RBPJL	recombination signal binding protein for immunoglobulin kappa J region like
chr1	55718593	55719849	chr1-55718593-55719849	1.18e-90	0.447855	4	Intron (ENST00000643167.1/ENST00000643167.1, intron 3 of 3)	105378737	ENST00000646266.1	-103967	LOC105378737	uncharacterized LOC105378737
chr5	1161076	1162425	chr5-1161076-1162425	1.36e-90	0.445704	3	Distal Intergenic	101928857	ENST00000505972.2	16121	TERLR1	TERT regulating lncRNA 1
chr8	144011945	144013002	chr8-144011945-144013002	1.49e-90	0.492433	5	Promoter (<=1kb)	375686	ENST00000377470.8	0	SPATC1	spermatogenesis and centriole associated 1
chr7	228342	229989	chr7-228342-229989	1.62e-90	0.40948	4	Exon (ENST00000514988.1/ENST00000514988.1, exon 1 of 1)	56975	ENST00000515795.1	-15906	FAM20C	FAM20C golgi associated secretory pathway kinase
chr1	244273705	244274822	chr1-244273705-244274822	1.63e-90	0.437509	4	Distal Intergenic	105373262	ENST00000689658.1	50355	LOC105373262	uncharacterized LOC105373262
chr3	104804855	104806041	chr3-104804855-104806041	1.64e-90	0.702352	6	Distal Intergenic	214	ENST00000306107.9	-560868	ALCAM	activated leukocyte cell adhesion molecule
chr3	58163955	58164938	chr3-58163955-58164938	1.79e-90	0.279842	0	Promoter (<=1kb)	2317	ENST00000419752.4	0	FLNB	filamin B
chr16	17274984	17276013	chr16-17274984-17276013	1.8e-90	0.422266	3	Intron (ENST00000261381.7/64131, intron 2 of 11)	64131	ENST00000575674.1	-15956	XYLT1	xylosyltransferase 1
chr17	55750631	55751702	chr17-55750631-55751702	1.87e-90	0.924756	9	Promoter (<=1kb)	58488	ENST00000268896.10	0	PCTP	phosphatidylcholine transfer protein
chr2	224484700	2.24486e+08	chr2-224484700-224486062.2	1.88e-90	0.959374	9	Promoter (<=1kb)	8452	ENST00000536702.1	0	CUL3	cullin 3
chr1	2132907	2.13397e+06	chr1-2132907-2133969.1	1.89e-90	0.494382	4	Promoter (<=1kb)	5590	ENST00000471018.6	0	PRKCZ	protein kinase C zeta
chr4	95129588	95130595	chr4-95129588-95130595	2.01e-90	0.433117	4	Exon (ENST00000515059.6/658, exon 9 of 13)	658	ENST00000394931.1	25233	BMPR1B	bone morphogenetic protein receptor type 1B
chr3	12444817	12445723	chr3-12444817-12445723	2.02e-90	0.410415	3	Distal Intergenic	5468	ENST00000684277.1	20243	PPARG	peroxisome proliferator activated receptor gamma
chr4	153517693	153518552	chr4-153517693-153518552	2.03e-90	0.251828	0	Intron (ENST00000409663.7/23240, intron 3 of 34)	23240	ENST00000462540.1	-35629	TMEM131L	transmembrane 131 like
chr19	17079489	17080806	chr19-17079489-17080806	2.04e-90	0.458761	4	Intron (ENST00000682292.1/4650, intron 1 of 39)	4650	ENST00000594824.5	3703	MYO9B	myosin IXB
chr11	120121421	120122485	chr11-120121421-120122485	2.14e-90	0.415518	3	Promoter (<=1kb)	23650	ENST00000525887.5	0	TRIM29	tripartite motif containing 29
chr5	160164887	160166025	chr5-160164887-160166025	2.21e-90	0.482439	4	Distal Intergenic	2172	ENST00000393980.8	-21342	FABP6	fatty acid binding protein 6
chr12	104998575	104999745	chr12-104998575-104999745	2.5e-90	0.27264	0	3' UTR	121053	ENST00000280749.5	12236	NOPCHAP1	NOP protein chaperone 1
chr12	95607557	95608931	chr12-95607557-95608931	2.53e-90	0.277119	0	Intron (ENST00000626376.2/100132594, intron 1 of 1)	100132594	ENST00000688412.1	-40301	PGAM1P5	phosphoglycerate mutase 1 pseudogene 5
chr1	167160970	167161973	chr1-167160970-167161973	2.55e-90	0.985119	9	Intron (ENST00000632571.1/10223, intron 1 of 3)	10223	ENST00000632571.1	4506	GPA33	glycoprotein A33
chr13	18211582	18212604	chr13-18211582-18212604	2.57e-90	0.397343	2	Promoter (<=1kb)	26080	ENST00000651051.1	0	FAM230C	family with sequence similarity 230 member C
chr7	55132501	5.51344e+07	chr7-55132501-55134415.3	2.8e-90	0.987384	9	Intron (ENST00000344576.7/1956, intron 1 of 15)	1956	ENST00000450046.1	22778	EGFR	epidermal growth factor receptor
chr7	99562690	99563750	chr7-99562690-99563750	3.02e-90	1.0302	9	3' UTR	79027	ENST00000394163.2	3828	ZNF655	zinc finger protein 655
chr2	53515513	53516538	chr2-53515513-53516538	3.37e-90	0.695996	6	Distal Intergenic	105374601	ENST00000482339.2	89540	LOC105374601	uncharacterized LOC105374601
chr1	19924973	19926051	chr1-19924973-19926051	3.7e-90	0.406038	3	Promoter (1-2kb)	30814	ENST00000375116.3	-1356	PLA2G2E	phospholipase A2 group IIE
chr17	49894545	49895669	chr17-49894545-49895669	3.76e-90	1.06107	9	Intron (ENST00000515692.1/ENST00000515692.1, intron 2 of 4)	255061	ENST00000436235.6	-46476	TAC4	tachykinin precursor 4
chr10	132458561	132459454	chr10-132458561-132459454	3.76e-90	0.753055	7	Distal Intergenic	170393	ENST00000392630.7	13372	LINC02870	long intergenic non-protein coding RNA 2870
chr1	210464110	210465227	chr1-210464110-210465227	4.04e-90	0.754541	7	5' UTR	55733	ENST00000367009.2	24527	HHAT	hedgehog acyltransferase
chr1	211515072	211516228	chr1-211515072-211516228	4.05e-90	0.689754	7	Distal Intergenic	343035	ENST00000680073.1	-22910	RD3	RD3 regulator of GUCY2D
chr1	143719967	143721246	chr1-143719967-143721246	4.09e-90	0.787274	7	Exon (ENST00000517017.1/ENST00000517017.1, exon 1 of 1)	26863	ENST00000384010.1	8324	RNVU1-18	RNA, variant U1 small nuclear 18
chr14	102928197	102929419	chr14-102928197-102929419	4.13e-90	0.394189	3	Promoter (<=1kb)	81693	ENST00000558590.1	0	AMN	amnion associated transmembrane protein
chr13	113980774	113982001	chr13-113980774-113982001	4.26e-90	0.438258	3	Exon (ENST00000334062.8/22821, exon 23 of 24)	100507747	ENST00000636427.3	-6698	C13orf46	chromosome 13 open reading frame 46
chr22	45934342	45935419	chr22-45934342-45935419	4.27e-90	0.420939	3	Intron (ENST00000339464.9/7477, intron 2 of 3)	7477	ENST00000409496.7	37296	WNT7B	Wnt family member 7B
chr11	68014288	68015240	chr11-68014288-68015240	4.37e-90	0.423372	3	Promoter (<=1kb)	221	ENST00000617449.4	0	ALDH3B1	aldehyde dehydrogenase 3 family member B1
chr14	100142066	100143049	chr14-100142066-100143049	4.46e-90	0.429384	3	Promoter (<=1kb)	51466	ENST00000556258.1	886	EVL	Enah/Vasp-like
chr12	52415846	52416923	chr12-52415846-52416923	5.66e-90	0.383622	4	Intron (ENST00000548135.1/ENST00000548135.1, intron 2 of 2)	3888	ENST00000257974.3	-9511	KRT82	keratin 82
chr19	51784671	51785796	chr19-51784671-51785796	6.1e-90	0.443035	5	Intron (ENST00000594900.1/2357, intron 1 of 2)	2359	ENST00000339223.5	-9361	FPR3	formyl peptide receptor 3
chr6	109322445	109323728	chr6-109322445-109323728	6.16e-90	0.466939	5	Intron (ENST00000368966.10/221262, intron 35 of 45)	221262	ENST00000506861.1	13138	CCDC162P	coiled-coil domain containing 162, pseudogene
chr6	139839252	139840390	chr6-139839252-139840390	7.75e-90	0.485285	5	Promoter (<=1kb)	100132735	ENST00000646293.1	0	FILNC1	FOXO induced long non-coding RNA 1
chr6	143396992	143398128	chr6-143396992-143398128	8.22e-90	0.309288	1	Distal Intergenic	134637	ENST00000606514.5	43849	ADAT2	adenosine deaminase tRNA specific 2
chr20	31610322	31611314	chr20-31610322-31611314	8.42e-90	0.439645	3	Distal Intergenic	100422904	ENST00000578262.1	3136	MIR3193	microRNA 3193
chr8	98157416	98158929	chr8-98157416-98158929	8.63e-90	0.453937	4	Promoter (1-2kb)	10940	ENST00000517435.1	1458	POP1	POP1 homolog, ribonuclease P/MRP subunit
chr2	88698359	88699485	chr2-88698359-88699485	8.69e-90	0.275264	0	Exon (ENST00000283646.5/22934, exon 2 of 9)	22934	ENST00000283646.5	6686	RPIA	ribose 5-phosphate isomerase A
chr2	42835664	42837371	chr2-42835664-42837371	8.82e-90	0.449214	4	Distal Intergenic	23498	ENST00000406924.6	-43071	HAAO	3-hydroxyanthranilate 3,4-dioxygenase
chr16	81266377	81267341	chr16-81266377-81267341	9.21e-90	0.388749	3	Intron (ENST00000563804.5/53630, intron 4 of 9)	53630	ENST00000564552.1	27686	BCO1	beta-carotene oxygenase 1
chr17	27545498	27546438	chr17-27545498-27546438	9.8e-90	0.258027	0	Intron (ENST00000644974.2/8844, intron 1 of 20)	8844	ENST00000398985.1	-13879	KSR1	kinase suppressor of ras 1
chr20	51354190	5.13554e+07	chr20-51354190-51355356.1	1e-89	1.00012	9	Distal Intergenic	4773	ENST00000496054.1	43863	NFATC2	nuclear factor of activated T cells 2
chr7	100611826	100612872	chr7-100611826-100612872	1e-89	0.8376	9	Promoter (<=1kb)	64598	ENST00000223054.8	0	MOSPD3	motile sperm domain containing 3
chr17	68704736	68705859	chr17-68704736-68705859	1.02e-89	0.374587	4	Intron (ENST00000587999.1/ENST00000587999.1, intron 2 of 2)	101928104	ENST00000585484.1	76582	LINC01482	long intergenic non-protein coding RNA 1482
chr2	113282721	113284613	chr2-113282721-113284613	1.14e-89	0.275896	1	Distal Intergenic	7849	ENST00000681162.1	-3800	PAX8	paired box 8
chr18	54828067	54829345	chr18-54828067-54829345	1.17e-89	0.262093	0	Promoter (<=1kb)	5874	ENST00000262094.10	0	RAB27B	RAB27B, member RAS oncogene family
chr9	127741510	127743417	chr9-127741510-127743417	1.2e-89	0.712089	6	Promoter (1-2kb)	10044	ENST00000484160.1	1303	SH2D3C	SH2 domain containing 3C
chr8	25243300	25244712	chr8-25243300-25244712	1.22e-89	0.493549	5	Exon (ENST00000276440.12/80005, exon 2 of 52)	80005	ENST00000495236.1	-51870	DOCK5	dedicator of cytokinesis 5
chr3	146511151	146512141	chr3-146511151-146512141	1.46e-89	0.299079	1	Distal Intergenic	5359	ENST00000470496.1	9571	PLSCR1	phospholipid scramblase 1
chr11	72584063	72584984	chr11-72584063-72584984	1.58e-89	0.478128	5	Promoter (<=1kb)	105369378	ENST00000545254.1	0	PDE2A-AS2	PDE2A antisense RNA 2
chr1	186578110	186579016	chr1-186578110-186579016	1.64e-89	0.737066	7	Exon (ENST00000456921.1/ENST00000456921.1, exon 1 of 1)	5743	ENST00000466691.1	96853	PTGS2	prostaglandin-endoperoxide synthase 2
chr5	150781488	150782550	chr5-150781488-150782550	1.68e-89	0.435752	4	Promoter (2-3kb)	85027	ENST00000648745.1	2683	SMIM3	small integral membrane protein 3
chr13	21636958	21637930	chr13-21636958-21637930	1.74e-89	0.400133	3	Distal Intergenic	221154	ENST00000468222.2	-32777	MICU2	mitochondrial calcium uptake 2
chr12	4700352	4701373	chr12-4700352-4701373	1.76e-89	0.413142	4	Exon (ENST00000527518.1/101929549, exon 4 of 4)	4704	ENST00000540688.1	15372	NDUFA9	NADH:ubiquinone oxidoreductase subunit A9
chr1	153608584	1.5361e+08	chr1-153608584-153609579.3	1.81e-89	0.963309	9	Promoter (<=1kb)	140576	ENST00000368704.5	0	S100A16	S100 calcium binding protein A16
chr3	30518005	30518955	chr3-30518005-30518955	1.95e-89	0.258699	0	Promoter (<=1kb)	101928015	ENST00000657930.1	0	LINC01985	long intergenic non-protein coding RNA 1985
chr9	89623287	89624704	chr9-89623287-89624704	2.01e-89	0.261446	0	Distal Intergenic	100129066	ENST00000617436.1	-15110	LOC100129066	uncharacterized LOC100129066
chr1	51334296	51335355	chr1-51334296-51335355	2.02e-89	0.397409	3	Promoter (2-3kb)	22996	ENST00000262676.9	-2950	TTC39A	tetratricopeptide repeat domain 39A
chr1	43581883	43582917	chr1-43581883-43582917	2.24e-89	0.406174	3	Promoter (<=1kb)	5792	ENST00000467464.1	0	PTPRF	protein tyrosine phosphatase receptor type F
chr13	24175840	24177105	chr13-24175840-24177105	2.28e-89	0.25303	0	Intron (ENST00000382141.4/221178, intron 3 of 15)	100313842	ENST00000516886.1	13424	MIR2276	microRNA 2276
chr16	23712768	23713744	chr16-23712768-23713744	2.43e-89	0.402456	3	Promoter (<=1kb)	10595	ENST00000256797.9	0	ERN2	endoplasmic reticulum to nucleus signaling 2
chr12	71162888	71163755	chr12-71162888-71163755	2.48e-89	0.310801	1	Intron (ENST00000393330.6/7103, intron 4 of 11)	7103	ENST00000550818.1	-4889	TSPAN8	tetraspanin 8
chr19	52665043	52666212	chr19-52665043-52666212	2.52e-89	1.02127	9	Intron (ENST00000601257.5/55769, intron 2 of 6)	55769	ENST00000600714.5	-4199	ZNF83	zinc finger protein 83
chr2	233480018	233481312	chr2-233480018-233481312	2.53e-89	0.415644	3	Promoter (<=1kb)	55230	ENST00000464956.1	330	USP40	ubiquitin specific peptidase 40
chr17	1039007	1040155	chr17-1039007-1040155	2.57e-89	0.427879	5	Promoter (<=1kb)	29	ENST00000571022.5	0	ABR	ABR activator of RhoGEF and GTPase
chr14	101364603	101365728	chr14-101364603-101365728	3.36e-89	0.389694	4	Distal Intergenic	338002	ENST00000556987.1	42194	LINC00524	long intergenic non-protein coding RNA 524
chr3	57971901	57973244	chr3-57971901-57973244	3.85e-89	0.405714	3	Distal Intergenic	2317	ENST00000682097.1	-35154	FLNB	filamin B
chr22	46103995	46104947	chr22-46103995-46104947	3.88e-89	0.265239	0	Intron (ENST00000381051.6/400931, intron 4 of 4)	406883	ENST00000362116.3	-7802	MIRLET7A3	microRNA let-7a-3
chr14	68783725	68784216	chr14-68783725-68784216	4.02e-89	0.25692	0	Distal Intergenic	107984709	ENST00000691194.1	-3507	LOC107984709	uncharacterized LOC107984709
chr18	58310244	58311155	chr18-58310244-58311155	4.07e-89	0.272837	0	Intron (ENST00000400345.8/23327, intron 5 of 30)	23327	ENST00000592601.5	-3400	NEDD4L	NEDD4 like E3 ubiquitin protein ligase
chr4	7828030	7829014	chr4-7828030-7829014	4.1e-89	0.43652	4	Intron (ENST00000360265.9/60312, intron 5 of 15)	60312	ENST00000614385.1	-11982	AFAP1	actin filament associated protein 1
chr18	3214491	3215587	chr18-3214491-3215587	4.88e-89	0.41629	3	5' UTR	8736	ENST00000261606.11	4262	MYOM1	myomesin 1
chr11	1060588	1061523	chr11-1060588-1061523	5.03e-89	0.392338	3	Distal Intergenic	101927503	ENST00000534584.2	10708	LINC02688	long intergenic non-protein coding RNA 2688
chr7	130355689	130357657	chr7-130355689-130357657	5.12e-89	0.460808	4	Intron (ENST00000463587.5/93979, intron 4 of 4)	93979	ENST00000479492.1	-5784	CPA5	carboxypeptidase A5
chr1	36400665	36402596	chr1-36400665-36402596	5.28e-89	0.498868	5	Promoter (2-3kb)	84967	ENST00000315732.3	-2757	LSM10	LSM10, U7 small nuclear RNA associated
chr19	46624864	46625788	chr19-46624864-46625788	5.52e-89	0.435069	4	Promoter (<=1kb)	5739	ENST00000291294.7	0	PTGIR	prostaglandin I2 receptor
chr4	169341321	169342667	chr4-169341321-169342667	5.62e-89	0.267286	0	Distal Intergenic	57630	ENST00000284637.14	-70365	SH3RF1	SH3 domain containing ring finger 1
chr22	39283193	39283979	chr22-39283193-39283979	5.74e-89	0.764478	8	Distal Intergenic	6122	ENST00000464182.5	29726	RPL3	ribosomal protein L3
chr5	135998996	135999998	chr5-135998996-135999998	5.88e-89	0.456639	5	Distal Intergenic	7045	ENST00000504185.5	-28990	TGFBI	transforming growth factor beta induced
chr8	122318277	122319634	chr8-122318277-122319634	6.04e-89	0.387886	4	Distal Intergenic	105375734	ENST00000533992.1	108917	SMILR	smooth muscle induced lncRNA, enhancer of proliferation
chr8	11628325	11629395	chr8-11628325-11629395	6.11e-89	0.293083	0	Promoter (2-3kb)	105379242	ENST00000653416.2	-2810	LOC105379242	uncharacterized LOC105379242
chr17	41521659	4.15229e+07	chr17-41521659-41522942.1	6.66e-89	0.772252	7	Promoter (<=1kb)	3866	ENST00000393976.6	0	KRT15	keratin 15
chr7	155843522	155844934	chr7-155843522-155844934	8.03e-89	0.432	3	Distal Intergenic	6469	ENST00000297261.7	-31059	SHH	sonic hedgehog signaling molecule
chr1	88773130	88774662	chr1-88773130-88774662	8.11e-89	0.41749	3	Promoter (1-2kb)	5586	ENST00000436111.1	1675	PKN2	protein kinase N2
chr8	22227290	22228324	chr8-22227290-22228324	8.15e-89	0.436451	3	Promoter (<=1kb)	9796	ENST00000523252.1	0	PHYHIP	phytanoyl-CoA 2-hydroxylase interacting protein
chr22	44026443	44027566	chr22-44026443-44027566	8.19e-89	0.531612	5	Promoter (<=1kb)	29780	ENST00000619710.4	139	PARVB	parvin beta
chr1	229693876	229694854	chr1-229693876-229694854	8.44e-89	0.410982	4	Distal Intergenic	9816	ENST00000434387.1	43029	URB2	URB2 ribosome biogenesis homolog
chr7	3754600	3755593	chr7-3754600-3755593	8.51e-89	0.396909	4	Intron (ENST00000404826.7/221935, intron 4 of 44)	221935	ENST00000426596.1	-195327	SDK1	sidekick cell adhesion molecule 1
chr14	103711547	103712617	chr14-103711547-103712617	8.89e-89	0.422806	3	Promoter (<=1kb)	7517	ENST00000553264.5	0	XRCC3	X-ray repair cross complementing 3
chr3	193711971	193712845	chr3-193711971-193712845	9.62e-89	0.622249	6	Distal Intergenic	4976	ENST00000495261.1	20577	OPA1	OPA1 mitochondrial dynamin like GTPase
chr12	113415810	113416796	chr12-113415810-113416796	9.68e-89	0.409814	5	Intron (ENST00000547342.1/10993, intron 2 of 5)	113675	ENST00000403593.9	-5584	SDSL	serine dehydratase like
chr2	160205154	160206138	chr2-160205154-160206138	9.81e-89	0.432279	3	Exon (ENST00000485635.1/3694, exon 2 of 10)	3694	ENST00000620391.4	-4841	ITGB6	integrin subunit beta 6
chr2	46854460	46855896	chr2-46854460-46855896	9.91e-89	0.416913	4	Promoter (<=1kb)	100134259	ENST00000495449.1	0	LINC01119	long intergenic non-protein coding RNA 1119
chr22	49952666	49953654	chr22-49952666-49953654	1.05e-88	0.255448	0	Distal Intergenic	415116	ENST00000467480.1	-7114	PIM3	Pim-3 proto-oncogene, serine/threonine kinase
chr6	168885717	1.68887e+08	chr6-168885717-168886800.1	1.09e-88	0.767169	7	Distal Intergenic	105378146	ENST00000669060.1	77515	LOC105378146	uncharacterized LOC105378146
chr16	55444614	55445522	chr16-55444614-55445522	1.13e-88	0.442958	5	Promoter (<=1kb)	107984884	ENST00000565307.1	0	MMP2-AS1	MMP2 antisense RNA 1
chr8	50056117	50057366	chr8-50056117-50057366	1.19e-88	0.413742	4	Intron (ENST00000518864.5/54212, intron 2 of 19)	54212	ENST00000643740.1	-106765	SNTG1	syntrophin gamma 1
chr12	49894105	49895002	chr12-49894105-49895002	1.25e-88	0.409816	3	Promoter (2-3kb)	23017	ENST00000552863.5	2067	FAIM2	Fas apoptotic inhibitory molecule 2
chr19	40714616	40716094	chr19-40714616-40716094	1.3e-88	0.419087	3	Promoter (<=1kb)	79934	ENST00000678569.1	0	COQ8B	coenzyme Q8B
chr17	3659461	3660474	chr17-3659461-3660474	1.38e-88	0.43434	4	Promoter (1-2kb)	105371492	ENST00000575741.1	-1369	CTNS-AS1	CTNS antisense RNA 1
chr7	99126750	99127916	chr7-99126750-99127916	1.42e-88	1.00245	9	Intron (ENST00000361368.7/57154, intron 1 of 17)	57154	ENST00000472627.1	16103	SMURF1	SMAD specific E3 ubiquitin protein ligase 1
chr1	15260935	15262154	chr1-15260935-15262154	1.5e-88	0.452154	5	Intron (ENST00000683790.1/114827, intron 2 of 33)	114827	ENST00000375998.8	9150	FHAD1	forkhead associated phosphopeptide binding domain 1
chr8	133689211	133690227	chr8-133689211-133690227	1.57e-88	0.276954	1	Distal Intergenic	101927798	ENST00000517380.1	87125	LOC101927798	uncharacterized LOC101927798
chr6	41286264	41287245	chr6-41286264-41287245	1.58e-88	0.429023	5	Promoter (<=1kb)	54210	ENST00000589614.5	0	TREM1	triggering receptor expressed on myeloid cells 1
chr11	75174213	7.51755e+07	chr11-75174213-75175512.1	1.59e-88	0.475584	5	Intron (ENST00000526660.5/11309, intron 2 of 2)	11309	ENST00000526839.1	8339	SLCO2B1	solute carrier organic anion transporter family member 2B1
chr12	101925121	101926262	chr12-101925121-101926262	1.65e-88	0.452337	4	Intron (ENST00000549066.1/55332, intron 2 of 2)	55332	ENST00000546729.1	5102	DRAM1	DNA damage regulated autophagy modulator 1
chr7	92751845	92752918	chr7-92751845-92752918	1.67e-88	1.03072	9	Intron (ENST00000265734.8/1021, intron 3 of 7)	1021	ENST00000473078.1	-26135	CDK6	cyclin dependent kinase 6
chr11	85742656	85743601	chr11-85742656-85743601	1.78e-88	0.398201	3	Intron (ENST00000389960.8/54843, intron 4 of 18)	54843	ENST00000524452.5	14124	SYTL2	synaptotagmin like 2
chr3	129022009	129023172	chr3-129022009-129023172	1.83e-88	0.441571	4	Intron (ENST00000683648.1/79825, intron 2 of 7)	79825	ENST00000481536.2	-7277	EFCC1	EF-hand and coiled-coil domain containing 1
chr8	138672614	138673579	chr8-138672614-138673579	2.05e-88	0.305993	1	Intron (ENST00000341807.8/169044, intron 15 of 38)	169044	ENST00000341807.8	48614	COL22A1	collagen type XXII alpha 1 chain
chr19	17796135	17796991	chr19-17796135-17796991	2.07e-88	1.00398	9	Promoter (<=1kb)	10331	ENST00000595387.1	978	B3GNT3	UDP-GlcNAc:betaGal beta-1,3-N-acetylglucosaminyltransferase 3
chr5	134058573	134059618	chr5-134058573-134059618	2.13e-88	0.422273	3	Distal Intergenic	7416	ENST00000265333.8	-53598	VDAC1	voltage dependent anion channel 1
chr10	118792041	118793110	chr10-118792041-118793110	2.19e-88	0.460347	5	Intron (ENST00000663084.1/ENST00000663084.1, intron 3 of 3)	143384	ENST00000493518.5	-36792	CACUL1	CDK2 associated cullin domain 1
chr1	202235726	2.02238e+08	chr1-202235726-202237819.1	2.22e-88	0.761548	7	Exon (ENST00000367278.8/59352, exon 4 of 18)	59352	ENST00000503519.1	10303	LGR6	leucine rich repeat containing G protein-coupled receptor 6
chr7	98540416	98541452	chr7-98540416-98541452	2.29e-88	0.999043	9	Distal Intergenic	4885	ENST00000265634.4	-75833	NPTX2	neuronal pentraxin 2
chr3	184262276	184263531	chr3-184262276-184263531	2.29e-88	0.253081	0	Promoter (<=1kb)	94032	ENST00000296238.4	-723	CAMK2N2	calcium/calmodulin dependent protein kinase II inhibitor 2
chr17	181267	183124	chr17-181267-183124	2.38e-88	0.281303	0	Promoter (<=1kb)	8447	ENST00000613549.3	0	DOC2B	double C2 domain beta
chr1	53123603	53124492	chr1-53123603-53124492	2.45e-88	0.402805	4	Intron (ENST00000611397.5/6512, intron 2 of 9)	6512	ENST00000620347.5	18085	SLC1A7	solute carrier family 1 member 7
chr12	52148268	52149251	chr12-52148268-52149251	2.47e-88	0.423189	3	Distal Intergenic	283404	ENST00000640420.1	-14864	LINC00592	long intergenic non-protein coding RNA 592
chr1	208030050	208031102	chr1-208030050-208031102	2.57e-88	0.412825	4	Promoter (<=1kb)	5362	ENST00000483048.1	0	PLXNA2	plexin A2
chr18	6370610	6371658	chr18-6370610-6371658	2.78e-88	0.288837	1	Promoter (2-3kb)	100422840	ENST00000637586.1	2767	MIR4317	microRNA 4317
chr19	55667831	55668751	chr19-55667831-55668751	2.83e-88	1.00048	9	3' UTR	11338	ENST00000587275.1	5312	U2AF2	U2 small nuclear RNA auxiliary factor 2
chr21	15140023	15141088	chr21-15140023-15141088	2.88e-88	0.276792	0	Promoter (1-2kb)	107985483	ENST00000674143.1	-1374	LOC107985483	uncharacterized LOC107985483
chr13	101739439	101740439	chr13-101739439-101740439	3.22e-88	0.314111	1	Intron (ENST00000376143.5/2259, intron 3 of 4)	2259	ENST00000468052.1	134855	FGF14	fibroblast growth factor 14
chr1	3312897	3314414	chr1-3312897-3314414	3.24e-88	0.46704	4	Exon (ENST00000669140.1/105378604, exon 2 of 2)	105378604	ENST00000669140.1	8735	LOC105378604	uncharacterized LOC105378604
chr1	204450335	2.04451e+08	chr1-204450335-204451358.1	3.4e-88	0.768288	7	Promoter (<=1kb)	5287	ENST00000479079.1	-205	PIK3C2B	phosphatidylinositol-4-phosphate 3-kinase catalytic subunit type 2 beta
chr21	17660608	17661587	chr21-17660608-17661587	3.51e-88	0.641516	6	Distal Intergenic	10950	ENST00000457956.1	-47663	BTG3	BTG anti-proliferation factor 3
chr7	74475360	7.44764e+07	chr7-74475360-74476394.1	3.57e-88	1.00983	9	Intron (ENST00000265755.7/9569, intron 1 of 26)	9569	ENST00000455841.6	21390	GTF2IRD1	GTF2I repeat domain containing 1
chr8	100868387	100870216	chr8-100868387-100870216	3.57e-88	0.411401	3	Distal Intergenic	7534	ENST00000523848.5	54772	YWHAZ	tyrosine 3-monooxygenase/tryptophan 5-monooxygenase activation protein zeta
chr6	44381466	44382387	chr6-44381466-44382387	3.6e-88	0.436392	5	Distal Intergenic	988	ENST00000371477.4	-5319	CDC5L	cell division cycle 5 like
chr4	23788065	23789097	chr4-23788065-23789097	3.73e-88	0.423053	3	Intron (ENST00000509702.5/10891, intron 13 of 14)	105374527	ENST00000506514.1	8475	LOC105374527	uncharacterized LOC105374527
chr2	220619463	220620491	chr2-220619463-220620491	3.8e-88	1.00917	9	Intron (ENST00000414512.1/105373895, intron 1 of 4)	105373895	ENST00000657044.1	17053	LOC105373895	uncharacterized LOC105373895
chr7	94347919	94348961	chr7-94347919-94348961	3.92e-88	0.406562	4	Intron (ENST00000642601.1/101927525, intron 6 of 8)	107986821	ENST00000649265.1	36781	LOC107986821	uncharacterized LOC107986821
chr12	92593374	9.25946e+07	chr12-92593374-92594579.1	3.93e-88	0.484536	2	Distal Intergenic	440107	ENST00000397833.3	-108264	PLEKHG7	pleckstrin homology and RhoGEF domain containing G7
chr11	118605102	118606183	chr11-118605102-118606183	3.95e-88	0.420498	4	Promoter (<=1kb)	23187	ENST00000361417.6	-257	PHLDB1	pleckstrin homology like domain family B member 1
chr19	45680929	4.56822e+07	chr19-45680929-45682190.1	4.13e-88	0.741871	7	3' UTR	2696	ENST00000593127.1	3292	GIPR	gastric inhibitory polypeptide receptor
chr1	9472751	9473739	chr1-9472751-9473739	4.21e-88	0.406738	4	Distal Intergenic	100506022	ENST00000641940.1	-32187	LINC02606	long intergenic non-protein coding RNA 2606
chr1	91827060	91828205	chr1-91827060-91828205	4.24e-88	0.291442	1	Intron (ENST00000533089.5/7049, intron 1 of 19)	7049	ENST00000525962.5	33388	TGFBR3	transforming growth factor beta receptor 3
chr1	226121076	226123253	chr1-226121076-226123253	4.25e-88	0.710238	7	Distal Intergenic	107985353	ENST00000440540.1	-24750	ACBD3-AS1	ACBD3 antisense RNA 1
chr12	124764650	124765543	chr12-124764650-124765543	4.26e-88	0.381177	4	Distal Intergenic	949	ENST00000545305.1	20950	SCARB1	scavenger receptor class B member 1
chr13	30847587	30848506	chr13-30847587-30848506	4.5e-88	0.382194	4	Distal Intergenic	440132	ENST00000690833.1	-14863	LINC00545	long intergenic non-protein coding RNA 545
chr9	98989231	98990833	chr9-98989231-98990833	4.57e-88	0.446861	4	Exon (ENST00000610452.1/1306, exon 5 of 43)	1306	ENST00000375001.8	45324	COL15A1	collagen type XV alpha 1 chain
chr8	100415616	1.00418e+08	chr8-100415616-100417653.1	4.64e-88	0.990609	9	Intron (ENST00000664475.1/ENST00000664475.1, intron 1 of 1)	100616451	ENST00000584480.1	32853	MIR4471	microRNA 4471
chr2	219125015	219125957	chr2-219125015-219125957	4.74e-88	0.43091	4	Promoter (<=1kb)	79840	ENST00000491159.5	0	NHEJ1	non-homologous end joining factor 1
chr1	14258810	14259900	chr1-14258810-14259900	5.01e-88	0.390502	4	Promoter (<=1kb)	107985468	ENST00000657859.1	0	LOC107985468	uncharacterized LOC107985468
chr16	19005461	1.90065e+07	chr16-19005461-19006523.1	5.52e-88	0.769802	7	Intron (ENST00000569532.5/79905, intron 1 of 14)	79905	ENST00000421369.3	21174	TMC7	transmembrane channel like 7
chr19	54186575	54187528	chr19-54186575-54187528	5.57e-88	0.264228	0	Promoter (<=1kb)	79143	ENST00000449249.5	750	MBOAT7	membrane bound O-acyltransferase domain containing 7
chr3	192830803	192831930	chr3-192830803-192831930	5.74e-88	0.411985	4	Intron (ENST00000392452.3/151963, intron 1 of 1)	2257	ENST00000450716.5	-63039	FGF12	fibroblast growth factor 12
chr12	58302269	58303221	chr12-58302269-58303221	6.11e-88	0.289005	1	Distal Intergenic	105369785	ENST00000548215.1	214377	LINC02403	long intergenic non-protein coding RNA 2403
chr5	103427971	103429082	chr5-103427971-103429082	6.12e-88	0.307197	1	Distal Intergenic	102467212	ENST00000503367.2	112903	LINC02115	long intergenic non-protein coding RNA 2115
chr6	30091162	30092487	chr6-30091162-30092487	6.17e-88	0.415332	3	Distal Intergenic	104533120	ENST00000440874.1	-12753	TRIM31-AS1	TRIM31 antisense RNA 1
chr13	110346334	110348504	chr13-110346334-110348504	6.44e-88	1.04412	9	Intron (ENST00000400163.7/1284, intron 3 of 4)	102465872	ENST00000616690.1	5376	MIR8073	microRNA 8073
[truncated: 35,400 more rows]

## Sheet: promoter_regions
chr	start	end	region	p_val	avg_log2FC	cluster	annotation	geneId	transcriptId	distanceToTSS	SYMBOL	GENENAME
chr7	99374005	99375882	chr7-99374005-99375882	0	1.49064	9	Promoter (<=1kb)	10095	ENST00000443222.6	0	ARPC1B	actin related protein 2/3 complex subunit 1B
chr7	114085470	114086497	chr7-114085470-114086497	0	0.478705	0	Promoter (<=1kb)	93986	ENST00000412402.5	0	FOXP2	forkhead box P2
chr12	56476710	56477633	chr12-56476710-56477633	7.29e-303	0.426852	0	Promoter (<=1kb)	27165	ENST00000476991.5	0	GLS2	glutaminase 2
chr8	55100870	55102456	chr8-55100870-55102456	3.53e-301	0.429279	0	Promoter (<=1kb)	114786	ENST00000327381.7	0	XKR4	XK related 4
chr7	142753501	142754430	chr7-142753501-142754430	4.36e-301	0.426259	0	Promoter (2-3kb)	5644	ENST00000463701.1	2391	PRSS1	serine protease 1
chr2	115161781	115162517	chr2-115161781-115162517	3.21e-285	0.410983	0	Promoter (<=1kb)	57628	ENST00000310323.12	0	DPP10	dipeptidyl peptidase like 10
chr12	14938106	14938987	chr12-14938106-14938987	1.88e-279	0.402741	0	Promoter (<=1kb)	121506	ENST00000266397.7	0	ERP27	endoplasmic reticulum protein 27
chr17	50209246	50211179	chr17-50209246-50211179	4.15e-269	0.810402	4	Promoter (<=1kb)	101927230	ENST00000657387.1	274	LINC01969	long intergenic non-protein coding RNA 1969
chr7	99142100	99144763	chr7-99142100-99144763	5.1e-266	1.17564	9	Promoter (<=1kb)	57154	ENST00000361368.7	0	SMURF1	SMAD specific E3 ubiquitin protein ligase 1
chr1	229888823	229889763	chr1-229888823-229889763	3.39e-250	0.38875	0	Promoter (2-3kb)	101927504	ENST00000669450.1	2239	LINC01682	long intergenic non-protein coding RNA 1682
chr3	192514019	192515713	chr3-192514019-192515713	5.15e-242	0.398647	0	Promoter (<=1kb)	100873987	ENST00000443165.1	0	FGF12-AS2	FGF12 antisense RNA 2
chr12	101045669	101046694	chr12-101045669-101046694	1.23e-236	0.374209	0	Promoter (1-2kb)	121601	ENST00000550015.1	-1294	ANO4	anoctamin 4
chr6	72182322	72183669	chr6-72182322-72183669	1.2e-232	0.37666	0	Promoter (<=1kb)	22999	ENST00000517433.5	0	RIMS1	regulating synaptic membrane exocytosis 1
chr18	31101088	31102666	chr18-31101088-31102666	2.45e-228	0.371117	0	Promoter (<=1kb)	101927698	ENST00000654403.2	0	DSCAS	DSC1/DSC2 antisense RNA
chr5	114360540	114362835	chr5-114360540-114362835	2.89e-226	0.381346	0	Promoter (<=1kb)	3781	ENST00000673685.1	0	KCNN2	potassium calcium-activated channel subfamily N member 2
chr8	109580755	109581650	chr8-109580755-109581650	1.41e-224	0.354223	0	Promoter (<=1kb)	55638	ENST00000527707.5	0	SYBU	syntabulin
chr7	123198141	123199369	chr7-123198141-123199369	4.67e-224	0.368065	0	Promoter (<=1kb)	6561	ENST00000194130.7	600	SLC13A1	solute carrier family 13 member 1
chr3	123636197	123637106	chr3-123636197-123637106	2.99e-213	0.356016	0	Promoter (1-2kb)	4638	ENST00000689446.1	1824	MYLK	myosin light chain kinase
chr8	109579672	109580581	chr8-109579672-109580581	4.39e-213	0.353287	0	Promoter (<=1kb)	55638	ENST00000529175.5	0	SYBU	syntabulin
chr1	159929104	159930054	chr1-159929104-159930054	6.18e-213	0.384576	0	Promoter (2-3kb)	57549	ENST00000496645.5	2415	IGSF9	immunoglobulin superfamily member 9
chr3	112087574	112088475	chr3-112087574-112088475	2.86e-212	0.344169	0	Promoter (1-2kb)	79669	ENST00000497610.1	1136	C3orf52	chromosome 3 open reading frame 52
chr10	122845553	122846513	chr10-122845553-122846513	2.56e-211	0.36867	0	Promoter (<=1kb)	100533195	ENST00000338948.3	0	FAM24B-CUZD1	FAM24B-CUZD1 readthrough
chr3	184261161	184262168	chr3-184261161-184262168	8.91e-210	0.393183	0	Promoter (<=1kb)	94032	ENST00000296238.4	0	CAMK2N2	calcium/calmodulin dependent protein kinase II inhibitor 2
chr9	2640699	2641576	chr9-2640699-2641576	3.42e-207	0.355704	0	Promoter (1-2kb)	7436	ENST00000680219.1	-1584	VLDLR	very low density lipoprotein receptor
chr7	43938683	43939778	chr7-43938683-43939778	1.22e-206	0.357859	0	Promoter (<=1kb)	51619	ENST00000473007.7	252	UBE2D4	ubiquitin conjugating enzyme E2 D4 (putative)
chr7	99372164	99373152	chr7-99372164-99373152	1.34e-201	1.47582	9	Promoter (1-2kb)	10095	ENST00000443222.6	-1097	ARPC1B	actin related protein 2/3 complex subunit 1B
chr6	106782279	106783229	chr6-106782279-106783229	5.79e-201	0.373428	0	Promoter (<=1kb)	100422737	ENST00000653256.1	0	LINC02532	long intergenic non-protein coding RNA 2532
chr7	127593253	127594295	chr7-127593253-127594295	3.29e-200	0.35557	0	Promoter (<=1kb)	105375489	ENST00000473728.1	0	LOC105375489	uncharacterized LOC105375489
chr14	81535978	81536856	chr14-81535978-81536856	4.09e-200	0.34939	0	Promoter (2-3kb)	6400	ENST00000336735.9	-2125	SEL1L	SEL1L adaptor subunit of ERAD E3 ubiquitin ligase
chr2	115160506	115161742	chr2-115160506-115161742	6.31e-197	0.356154	0	Promoter (<=1kb)	107985937	ENST00000664094.1	0	LOC107985937	uncharacterized LOC107985937
chr14	52044856	52045789	chr14-52044856-52045789	9.6e-197	0.325105	0	Promoter (2-3kb)	22795	ENST00000554284.1	-2745	NID2	nidogen 2
chr11	57501840	57502740	chr11-57501840-57502740	1.77e-195	0.347971	0	Promoter (<=1kb)	8501	ENST00000525764.5	-521	SLC43A1	solute carrier family 43 member 1
chr2	79119895	79120838	chr2-79119895-79120838	2.14e-193	0.354455	0	Promoter (<=1kb)	5967	ENST00000488524.1	0	REG1A	regenerating family member 1 alpha
chr3	169666238	169667093	chr3-169666238-169667093	1.59e-192	0.342197	0	Promoter (2-3kb)	2122	ENST00000486748.2	-2463	MECOM	MDS1 and EVI1 complex locus
chr6	148743249	148744473	chr6-148743249-148744473	7.05e-192	0.326494	0	Promoter (2-3kb)	10090	ENST00000367463.5	-2557	UST	uronyl 2-sulfotransferase
chr6	157999066	158000120	chr6-157999066-158000120	2.52e-191	0.351849	0	Promoter (<=1kb)	100874300	ENST00000442328.1	-987	SYNJ2-IT1	SYNJ2 intronic transcript 1
chr7	98228538	98229553	chr7-98228538-98229553	2.14e-189	0.346679	0	Promoter (<=1kb)	25851	ENST00000479975.5	0	TECPR1	tectonin beta-propeller repeat containing 1
chr13	83881709	83882610	chr13-83881709-83882610	1.45e-187	0.32914	0	Promoter (<=1kb)	114798	ENST00000377084.3	0	SLITRK1	SLIT and NTRK like family member 1
chr14	26597851	26598798	chr14-26597851-26598798	7.67e-186	0.342005	0	Promoter (<=1kb)	102725045	ENST00000653681.1	0	NOVA1-DT	NOVA1 divergent transcript
chr12	21774289	21775754	chr12-21774289-21775754	5.57e-185	0.358568	0	Promoter (<=1kb)	3764	ENST00000240662.3	0	KCNJ8	potassium inwardly rectifying channel subfamily J member 8
chr12	4015210	4016173	chr12-4015210-4016173	2.08e-184	0.361829	0	Promoter (2-3kb)	105369611	ENST00000654858.1	2307	LOC105369611	uncharacterized LOC105369611
chr12	89311422	89312404	chr12-89311422-89312404	5.13e-184	0.31436	0	Promoter (1-2kb)	728084	ENST00000549278.2	-1856	LINC02458	long intergenic non-protein coding RNA 2458
chr10	23191683	23192637	chr10-23191683-23192637	9.53e-182	0.347765	0	Promoter (<=1kb)	256297	ENST00000376504.4	0	PTF1A	pancreas associated transcription factor 1a
chr8	101260022	101260939	chr8-101260022-101260939	2.84e-181	0.324053	0	Promoter (1-2kb)	105375679	ENST00000523121.1	1964	LINC02844	long intergenic non-protein coding RNA 2844
chr11	94705067	94706056	chr11-94705067-94706056	7.38e-181	0.325855	0	Promoter (<=1kb)	154810	ENST00000299004.13	-375	AMOTL1	angiomotin like 1
chr1	92485389	92486235	chr1-92485389-92486235	3.24e-180	0.326084	0	Promoter (<=1kb)	2672	ENST00000427103.5	0	GFI1	growth factor independent 1 transcriptional repressor
chr7	142885246	142886274	chr7-142885246-142886274	3.87e-180	0.43275	1	Promoter (<=1kb)	55503	ENST00000359396.9	0	TRPV6	transient receptor potential cation channel subfamily V member 6
chr20	31818611	31819695	chr20-31818611-31819695	7.26e-180	0.331614	0	Promoter (<=1kb)	85366	ENST00000375994.6	0	MYLK2	myosin light chain kinase 2
chr19	45670460	4.56716e+07	chr19-45670460-45671647.1	7.73e-178	0.980899	7	Promoter (<=1kb)	2696	ENST00000591322.1	204	GIPR	gastric inhibitory polypeptide receptor
chr7	98210244	98211843	chr7-98210244-98211843	9.78e-178	0.335001	0	Promoter (<=1kb)	168620	ENST00000609256.2	0	BHLHA15	basic helix-loop-helix family member a15
chr10	98269130	98270076	chr10-98269130-98270076	1.2e-177	0.431858	1	Promoter (<=1kb)	84171	ENST00000260702.4	-936	LOXL4	lysyl oxidase like 4
chr12	54353096	54354050	chr12-54353096-54354050	8.77e-176	0.330869	0	Promoter (<=1kb)	102724050	ENST00000550474.5	0	GPR84-AS1	GPR84, ZNF385A, ITGA5 and GTSF1 antisense RNA 1
chr10	44991869	44992719	chr10-44991869-44992719	2.69e-175	0.332376	0	Promoter (1-2kb)	83937	ENST00000493490.1	1331	RASSF4	Ras association domain family member 4
chr17	56915426	5.69164e+07	chr17-56915426-56916421.2	4.06e-175	1.37919	9	Promoter (1-2kb)	7706	ENST00000648772.1	-1346	TRIM25	tripartite motif containing 25
chr8	109602574	109603706	chr8-109602574-109603706	2.91e-174	0.36023	0	Promoter (<=1kb)	55638	ENST00000533394.5	0	SYBU	syntabulin
chr3	66822991	66824056	chr3-66822991-66824056	1.42e-172	0.316028	0	Promoter (<=1kb)	105377144	ENST00000661256.1	383	LOC105377144	uncharacterized LOC105377144
chr11	12193171	12194073	chr11-12193171-12194073	2.19e-171	0.323004	0	Promoter (1-2kb)	9645	ENST00000527195.1	-1872	MICAL2	microtubule associated monooxygenase, calponin and LIM domain containing 2
chr3	20181954	20182882	chr3-20181954-20182882	2.86e-171	0.298152	0	Promoter (1-2kb)	151648	ENST00000456624.1	1150	SGO1	shugoshin 1
chr19	45691585	4.56928e+07	chr19-45691585-45692805.1	3.81e-171	0.845839	7	Promoter (<=1kb)	54814	ENST00000677024.1	0	QPCTL	glutaminyl-peptide cyclotransferase like
chr12	21528944	21529946	chr12-21528944-21529946	7.03e-171	0.297085	0	Promoter (<=1kb)	80763	ENST00000537527.1	992	SPX	spexin hormone
chr16	25216465	25217398	chr16-25216465-25217398	1.6e-170	0.336616	0	Promoter (<=1kb)	343	ENST00000219660.6	0	AQP8	aquaporin 8
chr6	35797969	35798804	chr6-35797969-35798804	1.91e-169	0.326555	0	Promoter (<=1kb)	1208	ENST00000616014.3	-625	CLPS	colipase
chr10	80277344	80278298	chr10-80277344-80278298	3.33e-169	0.328539	0	Promoter (1-2kb)	4143	ENST00000485270.5	-1865	MAT1A	methionine adenosyltransferase 1A
chr7	142748985	142749977	chr7-142748985-142749977	6.59e-168	0.340984	0	Promoter (<=1kb)	5644	ENST00000486171.5	0	PRSS1	serine protease 1
chr9	33795264	33796346	chr9-33795264-33796346	2.86e-167	0.343698	0	Promoter (<=1kb)	5646	ENST00000379405.4	0	PRSS3	serine protease 3
chr2	75570644	75571584	chr2-75570644-75571584	1.33e-166	0.343242	0	Promoter (<=1kb)	84141	ENST00000233712.5	-922	EVA1A	eva-1 homolog A, regulator of programmed cell death
chr16	1940506	1941462	chr16-1940506-1941462	2.59e-166	0.335004	0	Promoter (<=1kb)	51734	ENST00000489198.1	477	MSRB1	methionine sulfoxide reductase B1
chr10	62817690	62818549	chr10-62817690-62818549	5.77e-166	0.31247	0	Promoter (<=1kb)	1959	ENST00000691610.1	110	EGR2	early growth response 2
chr17	56887658	56888663	chr17-56887658-56888663	1.69e-164	1.3529	9	Promoter (2-3kb)	100500827	ENST00000581261.1	2692	MIR3614	microRNA 3614
chr7	92528089	92529079	chr7-92528089-92529079	4.08e-164	0.960582	9	Promoter (<=1kb)	5189	ENST00000438045.5	0	PEX1	peroxisomal biogenesis factor 1
chr7	44767884	44768768	chr7-44767884-44768768	8.53e-164	0.325599	0	Promoter (2-3kb)	83637	ENST00000482322.1	2140	ZMIZ2	zinc finger MIZ-type containing 2
chr6	147176569	147177561	chr6-147176569-147177561	1.98e-163	0.285442	0	Promoter (2-3kb)	729178	ENST00000662679.1	-2516	STXBP5-AS1	STXBP5 antisense RNA 1
chr14	24273892	24275011	chr14-24273892-24275011	2.6e-163	0.329781	0	Promoter (2-3kb)	5875	ENST00000559586.5	-2281	RABGGTA	Rab geranylgeranyltransferase subunit alpha
chr14	38208715	38209679	chr14-38208715-38209679	3.83e-163	0.338	0	Promoter (<=1kb)	6751	ENST00000267377.3	811	SSTR1	somatostatin receptor 1
chr6	76774462	76775404	chr6-76774462-76775404	1.18e-162	0.330741	0	Promoter (<=1kb)	105377862	ENST00000669468.1	0	LOC105377862	uncharacterized LOC105377862
chr7	130386572	130387456	chr7-130386572-130387456	3.52e-162	0.320189	0	Promoter (1-2kb)	1357	ENST00000478096.1	1937	CPA1	carboxypeptidase A1
chr7	1025872	1026802	chr7-1025872-1026802	2.15e-161	0.320751	0	Promoter (1-2kb)	84310	ENST00000412051.5	1537	C7orf50	chromosome 7 open reading frame 50
chr3	99965076	99966442	chr3-99965076-99966442	1.87e-160	0.310499	0	Promoter (<=1kb)	100500859	ENST00000577308.1	-678	MIR3921	microRNA 3921
chr10	79344502	79345409	chr10-79344502-79345409	1.15e-159	0.318168	0	Promoter (2-3kb)	10105	ENST00000498681.5	-2060	PPIF	peptidylprolyl isomerase F
chr1	225824860	225825722	chr1-225824860-225825722	1.3e-159	0.313468	0	Promoter (<=1kb)	2052	ENST00000366837.5	0	EPHX1	epoxide hydrolase 1
chr1	205449709	2.05451e+08	chr1-205449709-205450624.1	1.88e-159	1.03092	7	Promoter (<=1kb)	93273	ENST00000367154.5	0	LEMD1	LEM domain containing 1
chr13	40536262	40537290	chr13-40536262-40537290	4.55e-159	0.346552	0	Promoter (<=1kb)	646982	ENST00000615137.1	-455	LINC00598	long intergenic non-protein coding RNA 598
chr8	30562702	30563534	chr8-30562702-30563534	5.84e-159	0.316271	0	Promoter (<=1kb)	11030	ENST00000520916.1	-516	RBPMS	RNA binding protein, mRNA processing factor
chr20	50274235	50275581	chr20-50274235-50275581	6.18e-159	0.594442	5	Promoter (<=1kb)	100506115	ENST00000622604.4	-89	PELATON	plaque enriched lncRNA in atherosclerotic and inflammatory bowel macrophage regulation
chr5	94707121	94708092	chr5-94707121-94708092	1.37e-158	0.292527	0	Promoter (2-3kb)	79772	ENST00000509850.2	2601	MCTP1	multiple C2 and transmembrane domain containing 1
chr16	67461640	67462690	chr16-67461640-67462690	1.49e-158	0.581968	3	Promoter (2-3kb)	9114	ENST00000426604.7	-2415	ATP6V0D1	ATPase H+ transporting V0 subunit d1
chr2	17539966	17540986	chr2-17539966-17540986	5.58e-158	0.323465	0	Promoter (<=1kb)	7447	ENST00000457525.5	0	VSNL1	visinin like 1
chr4	180057515	180059719	chr4-180057515-180059719	6.04e-158	0.307715	0	Promoter (<=1kb)	105377564	ENST00000663768.1	73	LOC105377564	uncharacterized LOC105377564
chr8	116324546	116325640	chr8-116324546-116325640	7.11e-158	0.311471	0	Promoter (<=1kb)	100859921	ENST00000505156.2	0	LINC00536	long intergenic non-protein coding RNA 536
chr14	24098807	24099716	chr14-24098807-24099716	1.64e-157	0.318834	0	Promoter (<=1kb)	5106	ENST00000559503.1	295	PCK2	phosphoenolpyruvate carboxykinase 2, mitochondrial
chr8	109973919	109974863	chr8-109973919-109974863	1.77e-157	0.32467	0	Promoter (<=1kb)	27012	ENST00000297404.1	0	KCNV1	potassium voltage-gated channel modifier subfamily V member 1
chr7	94394145	94395108	chr7-94394145-94395108	6.26e-156	0.60835	4	Promoter (<=1kb)	1278	ENST00000297268.11	0	COL1A2	collagen type I alpha 2 chain
chr2	218293091	218293956	chr2-218293091-218293956	8.49e-156	0.320239	0	Promoter (<=1kb)	64114	ENST00000440422.5	-505	TMBIM1	transmembrane BAX inhibitor motif containing 1
chr7	99207700	99208661	chr7-99207700-99208661	1.51e-155	1.37767	9	Promoter (<=1kb)	402569	ENST00000327442.7	0	KPNA7	karyopherin subunit alpha 7
chr5	147831282	147832167	chr5-147831282-147832167	2.11e-155	0.309455	0	Promoter (<=1kb)	6690	ENST00000296695.10	0	SPINK1	serine peptidase inhibitor Kazal type 1
chr7	27129886	27131546	chr7-27129886-27131546	2.42e-155	0.653974	4	Promoter (<=1kb)	100133311	ENST00000518848.5	0	HOXA-AS3	HOXA cluster antisense RNA 3
chr7	101200618	101201428	chr7-101200618-101201428	2.94e-155	1.33599	9	Promoter (<=1kb)	346606	ENST00000223114.9	0	MOGAT3	monoacylglycerol O-acyltransferase 3
chr5	173328024	173328935	chr5-173328024-173328935	2.33e-154	0.321688	0	Promoter (<=1kb)	8614	ENST00000265087.9	0	STC2	stanniocalcin 2
chr4	141332274	141333323	chr4-141332274-141333323	5.19e-154	0.336346	0	Promoter (<=1kb)	100507639	ENST00000653420.1	0	LINC02432	long intergenic non-protein coding RNA 2432
chr19	45676860	4.5678e+07	chr19-45676860-45677998.1	1.6e-153	0.917018	7	Promoter (<=1kb)	2696	ENST00000591224.1	0	GIPR	gastric inhibitory polypeptide receptor
chr13	80132384	80133507	chr13-80132384-80133507	1.88e-153	0.435394	1	Promoter (<=1kb)	105370275	ENST00000647704.1	861	LOC105370275	uncharacterized LOC105370275
chr12	114683941	114684973	chr12-114683941-114684973	8.66e-153	0.626733	4	Promoter (<=1kb)	6926	ENST00000349155.7	0	TBX3	T-box transcription factor 3
chr7	44224415	44225315	chr7-44224415-44225315	1.07e-152	0.305697	0	Promoter (<=1kb)	816	ENST00000425809.5	598	CAMK2B	calcium/calmodulin dependent protein kinase II beta
chr7	101016816	1.01018e+08	chr7-101016816-101017872.2	3.45e-152	1.28046	9	Promoter (<=1kb)	10071	ENST00000473098.5	0	MUC12	mucin 12, cell surface associated
chr2	113977745	113978693	chr2-113977745-113978693	1.41e-150	0.418438	1	Promoter (<=1kb)	440900	ENST00000670955.1	-175	LINC01191	long intergenic non-protein coding RNA 1191
chr10	24039659	24040588	chr10-24039659-24040588	5.18e-150	0.290409	0	Promoter (1-2kb)	56243	ENST00000636305.1	-1543	KIAA1217	KIAA1217
chr6	159807039	159808079	chr6-159807039-159808079	1.14e-149	0.401651	1	Promoter (<=1kb)	154197	ENST00000609658.1	-849	PNLDC1	PARN like ribonuclease domain containing exonuclease 1
chr12	52901254	52902195	chr12-52901254-52902195	3.71e-149	0.300884	0	Promoter (<=1kb)	3856	ENST00000547031.5	0	KRT8	keratin 8
chr12	87782701	87784780	chr12-87782701-87784780	8.38e-149	0.30128	0	Promoter (<=1kb)	400058	ENST00000599191.1	0	MKRN9P	makorin ring finger protein 9, pseudogene
chr14	61526382	61527338	chr14-61526382-61527338	8.7e-149	0.334666	0	Promoter (<=1kb)	5583	ENST00000553846.1	-599	PRKCH	protein kinase C eta
chr14	26872352	26873280	chr14-26872352-26873280	1.26e-148	0.294636	0	Promoter (<=1kb)	101927081	ENST00000661570.1	0	MIR4307HG	MIR4307 host gene
chr19	39204546	39205409	chr19-39204546-39205409	1.35e-148	0.332015	0	Promoter (<=1kb)	342898	ENST00000318438.7	-283	SYCN	syncollin
chr7	30694032	30695002	chr7-30694032-30695002	1.71e-148	0.325096	0	Promoter (2-3kb)	11185	ENST00000484180.1	-2983	INMT	indolethylamine N-methyltransferase
chr2	46981097	46982308	chr2-46981097-46982308	3.24e-147	0.326655	0	Promoter (2-3kb)	57217	ENST00000491786.5	2357	TTC7A	tetratricopeptide repeat domain 7A
chr3	146251503	146252298	chr3-146251503-146252298	4.09e-147	0.309685	0	Promoter (<=1kb)	57088	ENST00000383083.6	-324	PLSCR4	phospholipid scramblase 4
chr7	99678656	9.96807e+07	chr7-99678656-99680665.2	2.23e-146	1.26003	9	Promoter (<=1kb)	1577	ENST00000222982.8	0	CYP3A5	cytochrome P450 family 3 subfamily A member 5
chr8	22927628	22928569	chr8-22927628-22928569	4.82e-146	0.334204	0	Promoter (<=1kb)	157310	ENST00000256404.8	0	PEBP4	phosphatidylethanolamine binding protein 4
chr7	130379672	130380685	chr7-130379672-130380685	8.62e-146	0.346225	0	Promoter (<=1kb)	1357	ENST00000481342.5	0	CPA1	carboxypeptidase A1
chr18	12091301	12092428	chr18-12091301-12092428	1.11e-145	0.32072	0	Promoter (1-2kb)	342850	ENST00000587848.3	-1415	ANKRD62	ankyrin repeat domain 62
chr16	4263002	4264728	chr16-4263002-4264728	2.96e-145	0.541802	4	Promoter (<=1kb)	7023	ENST00000572393.1	0	TFAP4	transcription factor AP-4
chr4	144645519	144646424	chr4-144645519-144646424	3.22e-145	0.283128	0	Promoter (<=1kb)	64399	ENST00000296575.8	0	HHIP	hedgehog interacting protein
chr18	37253711	37254655	chr18-37253711-37254655	1.35e-144	0.309222	0	Promoter (<=1kb)	56853	ENST00000590011.1	0	CELF4	CUGBP Elav-like family member 4
chr19	35909060	35910409	chr19-35909060-35910409	1.46e-144	0.650752	5	Promoter (<=1kb)	7305	ENST00000585626.1	-765	TYROBP	transmembrane immune signaling adaptor TYROBP
chr18	3449574	3450594	chr18-3449574-3450594	2.17e-143	0.324149	0	Promoter (<=1kb)	7050	ENST00000405385.7	0	TGIF1	TGFB induced factor homeobox 1
chr3	183810430	183811509	chr3-183810430-183811509	2.38e-143	0.294821	0	Promoter (<=1kb)	100874113	ENST00000609871.5	0	YEATS2-AS1	YEATS2 antisense RNA 1
chr1	46600895	46601925	chr1-46600895-46601925	3.15e-143	0.296777	0	Promoter (2-3kb)	8569	ENST00000371946.9	2289	MKNK1	MAPK interacting serine/threonine kinase 1
chr18	74507338	74508323	chr18-74507338-74508323	3.47e-143	0.310521	0	Promoter (<=1kb)	55748	ENST00000584581.5	-522	CNDP2	carnosine dipeptidase 2
chr3	73621825	73622712	chr3-73621825-73622712	8.9e-143	0.293717	0	Promoter (<=1kb)	101927249	ENST00000608304.5	112	PDZRN3-AS1	PDZRN3 antisense RNA 1
chr2	17538557	17539470	chr2-17538557-17539470	1.56e-142	0.307536	0	Promoter (<=1kb)	7447	ENST00000404666.6	0	VSNL1	visinin like 1
chr7	112421697	112423543	chr7-112421697-112423543	3.38e-142	0.327928	0	Promoter (<=1kb)	3475	ENST00000675578.1	0	IFRD1	interferon related developmental regulator 1
chr6	93419241	93420170	chr6-93419241-93420170	4.59e-142	0.299191	0	Promoter (<=1kb)	2045	ENST00000369303.9	0	EPHA7	EPH receptor A7
chr6	125747560	125748512	chr6-125747560-125748512	6.87e-142	0.259352	0	Promoter (<=1kb)	23493	ENST00000368365.5	0	HEY2	hes related family bHLH transcription factor with YRPW motif 2
chr19	750460	752103	chr19-750460-752103	1.65e-141	0.552313	3	Promoter (<=1kb)	126353	ENST00000215582.8	0	MISP	mitotic spindle positioning
chr4	185773187	185774122	chr4-185773187-185774122	2.83e-141	0.291113	0	Promoter (1-2kb)	8470	ENST00000430503.5	1154	SORBS2	sorbin and SH3 domain containing 2
chr5	16178530	16180934	chr5-16178530-16180934	9.84e-141	0.325342	0	Promoter (<=1kb)	401176	ENST00000509037.1	0	MARCHF11-DT	MARCHF11 divergent transcript
chr20	17699687	17701183	chr20-17699687-17701183	1.27e-140	0.305021	0	Promoter (<=1kb)	140836	ENST00000427254.1	0	BANF2	BANF family member 2
chr17	56833085	56835567	chr17-56833085-56835567	1.72e-140	0.965406	9	Promoter (<=1kb)	339210	ENST00000397861.7	0	C17orf67	chromosome 17 open reading frame 67
chr13	80339768	80340639	chr13-80339768-80340639	3.09e-140	0.282938	0	Promoter (<=1kb)	10253	ENST00000377102.5	-109	SPRY2	sprouty RTK signaling antagonist 2
chr6	70394214	70395322	chr6-70394214-70395322	4.11e-140	0.291921	0	Promoter (<=1kb)	101928353	ENST00000418403.3	0	LINC01610	long intergenic non-protein coding RNA 1610
chr3	180036407	180037436	chr3-180036407-180037436	6.69e-140	0.326834	0	Promoter (<=1kb)	51555	ENST00000467460.6	0	PEX5L	peroxisomal biogenesis factor 5 like
chr19	45613912	4.56151e+07	chr19-45613912-45615134.1	7.38e-140	0.972849	7	Promoter (1-2kb)	24139	ENST00000592433.5	1018	EML2	EMAP like 2
chr5	168403516	168405002	chr5-168403516-168405002	8.42e-140	0.575007	4	Promoter (1-2kb)	23286	ENST00000519659.5	-1256	WWC1	WW and C2 domain containing 1
chr3	11136753	1.11378e+07	chr3-11136753-11137785.1	1.11e-139	0.5892	4	Promoter (<=1kb)	3269	ENST00000438284.2	0	HRH1	histamine receptor H1
chr1	16623675	16624663	chr1-16623675-16624663	1.55e-139	0.520702	3	Promoter (1-2kb)	84809	ENST00000639481.1	1723	CROCCP2	CROCC pseudogene 2
chr3	160869760	160870741	chr3-160869760-160870741	2.32e-139	0.291422	0	Promoter (<=1kb)	151742	ENST00000480117.1	0	PPM1L	protein phosphatase, Mg2+/Mn2+ dependent 1L
chr16	20611250	20612609	chr16-20611250-20612609	2.5e-139	0.312279	0	Promoter (1-2kb)	6296	ENST00000568235.5	1007	ACSM3	acyl-CoA synthetase medium chain family member 3
chr8	21126420	21127332	chr8-21126420-21127332	3.08e-139	0.277902	0	Promoter (1-2kb)	105379316	ENST00000662185.1	1756	LOC105379316	uncharacterized LOC105379316
chr14	52068786	52069845	chr14-52068786-52069845	6.57e-139	0.311355	0	Promoter (<=1kb)	22795	ENST00000216286.10	0	NID2	nidogen 2
chr4	10056034	10057272	chr4-10056034-10057272	1.66e-138	0.391058	1	Promoter (1-2kb)	56606	ENST00000513129.1	-1098	SLC2A9	solute carrier family 2 member 9
chr10	77497936	77498858	chr10-77497936-77498858	1.91e-138	0.30079	0	Promoter (<=1kb)	3778	ENST00000640311.1	112	KCNMA1	potassium calcium-activated channel subfamily M alpha 1
chr8	68330389	68332886	chr8-68330389-68332886	2.12e-138	0.307085	0	Promoter (<=1kb)	116328	ENST00000518698.6	0	C8orf34	chromosome 8 open reading frame 34
chr1	26541642	26542737	chr1-26541642-26542737	7.61e-138	0.692526	5	Promoter (<=1kb)	6195	ENST00000530003.5	-375	RPS6KA1	ribosomal protein S6 kinase A1
chr7	74387319	74388229	chr7-74387319-74388229	8.37e-138	0.277472	0	Promoter (<=1kb)	7461	ENST00000474962.1	-441	CLIP2	CAP-Gly domain containing linker protein 2
chr8	30563920	30564774	chr8-30563920-30564774	1.53e-137	0.300295	0	Promoter (<=1kb)	11030	ENST00000520916.1	0	RBPMS	RNA binding protein, mRNA processing factor
chr8	17607860	17609084	chr8-17607860-17609084	1.88e-137	0.322116	0	Promoter (1-2kb)	107986919	ENST00000660331.1	1185	LOC107986919	uncharacterized LOC107986919
chr7	155951328	155952320	chr7-155951328-155952320	3.91e-137	0.535688	3	Promoter (<=1kb)	389602	ENST00000684576.1	0	LOC389602	uncharacterized LOC389602
chr7	36091971	36092961	chr7-36091971-36092961	2.65e-135	0.316666	0	Promoter (2-3kb)	101928618	ENST00000654124.1	-2294	LOC101928618	uncharacterized LOC101928618
chr9	128607391	128608347	chr9-128607391-128608347	8.8e-135	0.312171	0	Promoter (<=1kb)	6709	ENST00000631121.1	0	SPTAN1	spectrin alpha, non-erythrocytic 1
chr13	96089728	96090691	chr13-96089728-96090691	9.69e-135	0.309153	0	Promoter (<=1kb)	266722	ENST00000376705.4	0	HS6ST3	heparan sulfate 6-O-sulfotransferase 3
chr15	24144726	24145667	chr15-24144726-24145667	3.37e-134	0.279093	0	Promoter (<=1kb)	791114	ENST00000565295.6	0	PWRN1	Prader-Willi region non-protein coding RNA 1
chr7	142751148	142752158	chr7-142751148-142752158	5.13e-134	0.29877	0	Promoter (<=1kb)	5644	ENST00000463701.1	38	PRSS1	serine protease 1
chr13	112902136	112903070	chr13-112902136-112903070	8.14e-134	0.373934	1	Promoter (<=1kb)	23263	ENST00000397036.4	0	MCF2L	MCF.2 cell line derived transforming sequence like
chr9	82488373	82489386	chr9-82488373-82489386	8.65e-134	0.301996	0	Promoter (2-3kb)	107987087	ENST00000589973.2	-2566	LOC107987087	uncharacterized LOC107987087
chr6	35796880	35797708	chr6-35796880-35797708	1.66e-133	0.293463	0	Promoter (<=1kb)	1208	ENST00000259938.7	0	CLPS	colipase
chr2	164839945	164842494	chr2-164839945-164842494	4.27e-133	0.305684	0	Promoter (<=1kb)	101929633	ENST00000670672.1	0	LOC101929633	uncharacterized LOC101929633
chr15	101023796	101024742	chr15-101023796-101024742	5.16e-133	0.507561	4	Promoter (1-2kb)	79705	ENST00000538064.1	1456	LRRK1	leucine rich repeat kinase 1
chr9	101443006	101444196	chr9-101443006-101444196	1.12e-132	0.31549	0	Promoter (<=1kb)	229	ENST00000648758.1	-579	ALDOB	aldolase, fructose-bisphosphate B
chr18	31497496	31498783	chr18-31497496-31498783	1.31e-132	0.30176	0	Promoter (<=1kb)	1829	ENST00000261590.13	0	DSG2	desmoglein 2
chr1	205933409	2.05934e+08	chr1-205933409-205934325.1	2.29e-132	0.949211	7	Promoter (<=1kb)	103021296	ENST00000421166.1	-803	SLC26A9-AS1	SLC26A9 and RAB7B antisense RNA 1
chr12	26134741	26135712	chr12-26134741-26135712	2.97e-132	0.385644	1	Promoter (<=1kb)	8082	ENST00000539019.1	0	SSPN	sarcospan
chr7	135188022	135189991	chr7-135188022-135189991	3.25e-132	0.29021	0	Promoter (<=1kb)	29062	ENST00000684486.1	531	WDR91	WD repeat domain 91
chr16	75218430	75219338	chr16-75218430-75219338	4.05e-132	0.30226	0	Promoter (<=1kb)	1504	ENST00000361017.9	0	CTRB1	chymotrypsinogen B1
chr5	180330575	180331612	chr5-180330575-180331612	5.49e-132	0.500781	4	Promoter (<=1kb)	9945	ENST00000518185.1	0	GFPT2	glutamine-fructose-6-phosphate transaminase 2
chr18	79943669	79944680	chr18-79943669-79944680	5.72e-132	0.299741	0	Promoter (<=1kb)	80148	ENST00000466449.5	0	SLC66A2	solute carrier family 66 member 2
chr2	237413792	237414949	chr2-237413792-237414949	8.29e-132	0.534002	4	Promoter (<=1kb)	1293	ENST00000295550.9	0	COL6A3	collagen type VI alpha 3 chain
chr10	97583863	97584801	chr10-97583863-97584801	9.69e-132	0.370774	1	Promoter (<=1kb)	112817	ENST00000465608.1	0	HOGA1	4-hydroxy-2-oxoglutarate aldolase 1
chr5	78547104	78548702	chr5-78547104-78548702	1.15e-131	0.561602	4	Promoter (<=1kb)	10184	ENST00000515007.6	449	LHFPL2	LHFPL tetraspan subfamily member 2
chr6	13012045	13012878	chr6-13012045-13012878	1.61e-131	0.268161	0	Promoter (<=1kb)	221692	ENST00000675203.2	-676	PHACTR1	phosphatase and actin regulator 1
chr19	50823313	50824286	chr19-50823313-50824286	3.13e-131	0.313829	0	Promoter (<=1kb)	3816	ENST00000301420.3	0	KLK1	kallikrein 1
chr20	3818033	3819151	chr20-3818033-3819151	3.99e-131	0.319583	0	Promoter (1-2kb)	55317	ENST00000246041.6	-1373	AP5S1	adaptor related protein complex 5 subunit sigma 1
chr2	218001304	218002221	chr2-218001304-218002221	4.55e-131	0.275801	0	Promoter (<=1kb)	7145	ENST00000682258.1	774	TNS1	tensin 1
chr5	151686401	151687534	chr5-151686401-151687534	4.56e-131	0.588017	4	Promoter (<=1kb)	6678	ENST00000231061.9	0	SPARC	secreted protein acidic and cysteine rich
chr3	73473523	73474729	chr3-73473523-73474729	4.6e-131	0.281236	0	Promoter (<=1kb)	23024	ENST00000462146.6	0	PDZRN3	PDZ domain containing ring finger 3
chr1	94739374	94740466	chr1-94739374-94740466	5.7e-131	0.539479	4	Promoter (2-3kb)	101928079	ENST00000424711.1	2029	SLC44A3-AS1	SLC44A3 antisense RNA 1
chr9	98072332	98073261	chr9-98072332-98073261	9.31e-131	0.478823	3	Promoter (1-2kb)	54187	ENST00000461452.1	-1382	NANS	N-acetylneuraminate synthase
chr19	15672524	15673876	chr19-15672524-15673876	1e-130	0.521184	3	Promoter (<=1kb)	66002	ENST00000547332.5	0	CYP4F12	cytochrome P450 family 4 subfamily F member 12
chr11	121828913	121829929	chr11-121828913-121829929	1.1e-130	0.535241	4	Promoter (<=1kb)	107984402	ENST00000652677.1	0	LOC107984402	uncharacterized LOC107984402
chr3	148827296	148828228	chr3-148827296-148828228	1.33e-130	0.267896	0	Promoter (<=1kb)	1360	ENST00000282957.9	0	CPB1	carboxypeptidase B1
chr8	109974932	109976297	chr8-109974932-109976297	2.15e-130	0.288197	0	Promoter (<=1kb)	27012	ENST00000524391.6	0	KCNV1	potassium voltage-gated channel modifier subfamily V member 1
chr17	6752192	6753423	chr17-6752192-6753423	6.3e-130	0.550634	4	Promoter (2-3kb)	54739	ENST00000573760.1	-2024	XAF1	XIAP associated factor 1
chr14	50769719	50770738	chr14-50769719-50770738	9.12e-130	0.27798	0	Promoter (2-3kb)	51199	ENST00000474937.1	2260	NIN	ninein
chr19	11157400	11158342	chr19-11157400-11158342	1.75e-129	0.309959	0	Promoter (1-2kb)	147841	ENST00000423327.2	-1593	SPC24	SPC24 component of NDC80 kinetochore complex
chr6	24797477	24798310	chr6-24797477-24798310	1.9e-129	0.27512	0	Promoter (<=1kb)	101928603	ENST00000565469.4	607	ARMH2	armadillo like helical domain containing 2
chr8	48619744	48620688	chr8-48619744-48620688	1.4e-128	0.541022	4	Promoter (<=1kb)	101929217	ENST00000521660.1	0	LOC101929217	uncharacterized LOC101929217
chr19	15640260	15641537	chr19-15640260-15641537	1.85e-128	0.511563	3	Promoter (<=1kb)	4051	ENST00000592279.6	0	CYP4F3	cytochrome P450 family 4 subfamily F member 3
chr7	98968147	98969204	chr7-98968147-98969204	3.23e-128	1.21431	9	Promoter (<=1kb)	8295	ENST00000360902.2	-983	TRRAP	transformation/transcription domain associated protein
chr17	39632271	39633390	chr17-39632271-39633390	3.37e-128	0.533262	3	Promoter (<=1kb)	84152	ENST00000580029.1	133	PPP1R1B	protein phosphatase 1 regulatory inhibitor subunit 1B
chr16	58501510	58502321	chr16-58501510-58502321	6.71e-128	0.291217	0	Promoter (<=1kb)	65009	ENST00000566618.5	7	NDRG4	NDRG family member 4
chr3	155704068	155705549	chr3-155704068-155705549	1.29e-127	0.361438	1	Promoter (<=1kb)	23007	ENST00000334686.6	0	PLCH1	phospholipase C eta 1
chr6	81941006	81942344	chr6-81941006-81942344	1.41e-127	0.273284	0	Promoter (2-3kb)	102724168	ENST00000684960.1	-2566	LINC02542	long intergenic non-protein coding RNA 2542
chr7	100428008	100430148	chr7-100428008-100430148	1.68e-127	0.832564	9	Promoter (<=1kb)	55063	ENST00000398027.6	0	ZCWPW1	zinc finger CW-type and PWWP domain containing 1
chr3	157120004	157121051	chr3-157120004-157121051	1.69e-127	0.319924	0	Promoter (1-2kb)	339894	ENST00000471357.1	1953	LINC00880	long intergenic non-protein coding RNA 880
chr11	1410877	1411990	chr11-1410877-1411990	1.79e-127	0.311399	0	Promoter (<=1kb)	9024	ENST00000382179.5	0	BRSK2	BR serine/threonine kinase 2
chr2	219571619	219572403	chr2-219571619-219572403	3.45e-127	0.302513	0	Promoter (<=1kb)	3623	ENST00000243786.3	0	INHA	inhibin subunit alpha
chr17	57106258	5.71081e+07	chr17-57106258-57108110.2	4.01e-127	1.20387	9	Promoter (<=1kb)	8165	ENST00000573326.1	0	AKAP1	A-kinase anchoring protein 1
chr5	63958973	63959887	chr5-63958973-63959887	5.46e-127	0.258929	0	Promoter (2-3kb)	3350	ENST00000323865.5	2558	HTR1A	5-hydroxytryptamine receptor 1A
chr10	45445259	45446207	chr10-45445259-45446207	6.44e-127	0.285246	0	Promoter (1-2kb)	240	ENST00000498461.1	1838	ALOX5	arachidonate 5-lipoxygenase
chr17	41521659	41522942	chr17-41521659-41522942	7.43e-127	0.50839	3	Promoter (<=1kb)	3866	ENST00000393976.6	0	KRT15	keratin 15
chr17	802202	803142	chr17-802202-803142	7.47e-127	0.291736	0	Promoter (<=1kb)	64359	ENST00000571281.1	842	NXN	nucleoredoxin
chr8	34174929	34176280	chr8-34174929-34176280	1.05e-126	0.294475	0	Promoter (<=1kb)	105379365	ENST00000518217.1	43	LOC105379365	uncharacterized LOC105379365
chr11	10490151	10491726	chr11-10490151-10491726	1.13e-126	0.52529	4	Promoter (1-2kb)	272	ENST00000533116.1	-1641	AMPD3	adenosine monophosphate deaminase 3
chr7	97972850	97973943	chr7-97972850-97973943	1.24e-126	0.309972	0	Promoter (<=1kb)	440	ENST00000641784.1	0	ASNS	asparagine synthetase (glutamine-hydrolyzing)
chr20	44406962	44408031	chr20-44406962-44408031	1.55e-126	0.512954	3	Promoter (<=1kb)	100500813	ENST00000578301.1	-89	MIR3646	microRNA 3646
chr11	27468382	27469285	chr11-27468382-27469285	2.79e-125	0.28028	0	Promoter (2-3kb)	105376671	ENST00000525833.5	-2444	LGR4-AS1	LGR4 antisense RNA 1
chr19	45632147	45633186	chr19-45632147-45633186	3.5e-125	0.912427	7	Promoter (<=1kb)	24139	ENST00000588496.5	0	EML2	EMAP like 2
chr6	168097637	168098552	chr6-168097637-168098552	3.92e-125	0.290704	0	Promoter (2-3kb)	79981	ENST00000644440.1	2959	FRMD1	FERM domain containing 1
chr8	144260660	144261555	chr8-144260660-144261555	4.4e-125	0.287663	0	Promoter (1-2kb)	102465906	ENST00000616126.1	1182	MIR7112	microRNA 7112
chr1	26862543	26863656	chr1-26862543-26863656	8.2e-125	0.503424	3	Promoter (<=1kb)	2810	ENST00000339276.6	0	SFN	stratifin
chr1	22652547	22653659	chr1-22652547-22653659	8.37e-125	0.536065	5	Promoter (<=1kb)	713	ENST00000510260.5	0	C1QB	complement C1q B chain
chr11	75301045	75302273	chr11-75301045-75302273	1.24e-124	0.302847	0	Promoter (1-2kb)	408	ENST00000527385.1	1397	ARRB1	arrestin beta 1
chr1	23799212	23800014	chr1-23799212-23800014	1.46e-124	0.512487	3	Promoter (<=1kb)	2582	ENST00000429356.5	0	GALE	UDP-galactose-4-epimerase
chr1	31575180	31576964	chr1-31575180-31576964	2.62e-124	0.532373	3	Promoter (<=1kb)	105378626	ENST00000435872.1	0	LOC105378626	uncharacterized LOC105378626
chr2	113117335	113118365	chr2-113117335-113118365	3.08e-124	0.507565	3	Promoter (<=1kb)	3557	ENST00000361779.7	0	IL1RN	interleukin 1 receptor antagonist
chr12	106644626	106645628	chr12-106644626-106645628	3.17e-124	0.37361	1	Promoter (<=1kb)	5992	ENST00000551640.5	-254	RFX4	regulatory factor X4
chr5	44388298	44389134	chr5-44388298-44389134	3.66e-124	0.283945	0	Promoter (<=1kb)	101927075	ENST00000502457.1	0	FGF10-AS1	FGF10 antisense RNA 1
chr7	100722325	100723232	chr7-100722325-100723232	4.46e-124	0.270805	0	Promoter (1-2kb)	2056	ENST00000252723.3	1857	EPO	erythropoietin
chr7	99209885	9.92109e+07	chr7-99209885-99210871.1	4.89e-124	1.22314	9	Promoter (1-2kb)	402569	ENST00000327442.7	-1770	KPNA7	karyopherin subunit alpha 7
chr12	56230295	56231384	chr12-56230295-56231384	5.63e-124	0.317322	0	Promoter (<=1kb)	283375	ENST00000266980.8	0	SLC39A5	solute carrier family 39 member 5
chr7	92641638	92643407	chr7-92641638-92643407	6.68e-124	1.1799	9	Promoter (<=1kb)	112268009	ENST00000661747.1	0	LOC112268009	uncharacterized LOC112268009
chr22	47116250	47117156	chr22-47116250-47117156	7.32e-124	0.282074	0	Promoter (<=1kb)	100128818	ENST00000639527.1	59	LPEQ6126	uncharacterized LOC100128818
chr1	1915599	1916559	chr1-1915599-1916559	9.39e-124	0.300699	0	Promoter (<=1kb)	163688	ENST00000462293.1	190	CALML6	calmodulin like 6
chr4	87341837	87343419	chr4-87341837-87343419	1.19e-123	0.273201	0	Promoter (1-2kb)	345275	ENST00000508163.1	1791	HSD17B13	hydroxysteroid 17-beta dehydrogenase 13
chr2	218002598	218003555	chr2-218002598-218003555	4.11e-123	0.286058	0	Promoter (<=1kb)	7145	ENST00000682258.1	0	TNS1	tensin 1
chr11	75151806	75152692	chr11-75151806-75152692	4.79e-123	0.271513	0	Promoter (<=1kb)	11309	ENST00000534004.5	0	SLCO2B1	solute carrier organic anion transporter family member 2B1
chr8	37495514	37496466	chr8-37495514-37496466	6.24e-123	0.26359	0	Promoter (1-2kb)	100507420	ENST00000522718.5	-1601	LINC01605	long intergenic non-protein coding RNA 1605
chr12	95737814	95738755	chr12-95737814-95738755	6.55e-123	0.290443	0	Promoter (1-2kb)	59277	ENST00000552603.1	1240	NTN4	netrin 4
chr12	7060032	7061111	chr12-7060032-7061111	1.31e-122	0.560377	4	Promoter (<=1kb)	716	ENST00000328916.7	0	C1S	complement C1s
chr3	2098242	2100363	chr3-2098242-2100363	1.31e-122	0.344062	1	Promoter (<=1kb)	152330	ENST00000422330.5	0	CNTN4	contactin 4
chr1	22001112	22002063	chr1-22001112-22002063	1.56e-122	0.288559	0	Promoter (<=1kb)	10136	ENST00000290122.8	0	CELA3A	chymotrypsin like elastase 3A
chr1	226656193	226657123	chr1-226656193-226657123	3.6e-122	0.281292	0	Promoter (2-3kb)	100506443	ENST00000443422.1	2547	ITPKB-IT1	ITPKB intronic transcript 1
chr1	155082605	1.55084e+08	chr1-155082605-155083606.1	1.13e-121	0.905591	7	Promoter (1-2kb)	1944	ENST00000470294.5	-1910	EFNA3	ephrin A3
chr12	109915005	109916090	chr12-109915005-109916090	1.49e-121	0.275887	0	Promoter (<=1kb)	84260	ENST00000537880.1	799	TCHP	trichoplein keratin filament binding
chr22	26556733	26557651	chr22-26556733-26557651	1.62e-121	0.282062	0	Promoter (1-2kb)	100313914	ENST00000408833.1	-1410	MIR548J	microRNA 548j
chr14	29724706	29725691	chr14-29724706-29725691	2.16e-121	0.271953	0	Promoter (<=1kb)	5587	ENST00000651571.1	0	PRKD1	protein kinase D1
chr1	109762933	109764470	chr1-109762933-109764470	3.14e-121	0.508385	3	Promoter (<=1kb)	79574	ENST00000361965.9	0	EPS8L3	EPS8 like 3
chr17	1730099	1731512	chr17-1730099-1731512	3.3e-121	0.519139	4	Promoter (<=1kb)	124997	ENST00000474958.2	0	WDR81	WD repeat domain 81
chr17	57084583	57085791	chr17-57084583-57085791	4.32e-121	0.96648	9	Promoter (<=1kb)	8165	ENST00000575322.1	0	AKAP1	A-kinase anchoring protein 1
chr9	124799210	124800247	chr9-124799210-124800247	4.9e-121	0.28767	0	Promoter (<=1kb)	169611	ENST00000288815.5	-627	OLFML2A	olfactomedin like 2A
chr4	185650642	185651811	chr4-185650642-185651811	7.16e-121	0.323557	1	Promoter (<=1kb)	8470	ENST00000445625.1	877	SORBS2	sorbin and SH3 domain containing 2
chr14	50038302	50039266	chr14-50038302-50039266	8.14e-121	0.570734	5	Promoter (<=1kb)	196913	ENST00000553914.6	618	LINC01599	long intergenic non-protein coding RNA 1599
chr10	132335071	132336016	chr10-132335071-132336016	1.11e-120	0.608833	5	Promoter (<=1kb)	80313	ENST00000368612.3	0	LRRC27	leucine rich repeat containing 27
chr15	76336121	76337066	chr15-76336121-76337066	1.97e-120	0.538124	4	Promoter (<=1kb)	64843	ENST00000290759.9	0	ISL2	ISL LIM homeobox 2
chr9	113187788	113188802	chr9-113187788-113188802	3.29e-120	0.558847	5	Promoter (<=1kb)	23307	ENST00000489645.1	0	FKBP15	FKBP prolyl isomerase family member 15
chr1	178039672	178040530	chr1-178039672-178040530	1.03e-119	0.835527	7	Promoter (1-2kb)	111240474	ENST00000464428.2	-1665	CRYZL2P-SEC16B	CRYZL2P-SEC16B readthrough
chr8	17347452	17348364	chr8-17347452-17348364	1.31e-119	0.279314	0	Promoter (<=1kb)	9108	ENST00000519122.5	693	MTMR7	myotubularin related protein 7
chr19	16069827	16071066	chr19-16069827-16071066	2.98e-119	0.521717	3	Promoter (2-3kb)	7171	ENST00000647464.2	2094	TPM4	tropomyosin 4
chr7	100246656	100247911	chr7-100246656-100247911	3.76e-119	1.17035	9	Promoter (<=1kb)	352954	ENST00000538588.2	-108	CASTOR3	CASTOR family member 3
chr2	237961373	237962288	chr2-237961373-237962288	3.92e-119	0.27199	0	Promoter (<=1kb)	105373960	ENST00000686788.1	442	LOC105373960	uncharacterized LOC105373960
chr7	142759936	142760930	chr7-142759936-142760930	5.62e-119	0.295714	0	Promoter (<=1kb)	5645	ENST00000632998.1	0	PRSS2	serine protease 2
chr17	338638	340340	chr17-338638-340340	1.32e-118	0.3267	0	Promoter (<=1kb)	9501	ENST00000576420.5	0	RPH3AL	rabphilin 3A like (without C2 domains)
chr8	96160421	96161385	chr8-96160421-96161385	1.55e-118	0.292854	0	Promoter (<=1kb)	392255	ENST00000287020.7	0	GDF6	growth differentiation factor 6
chr10	59176017	59177040	chr10-59176017-59177040	5.14e-118	0.30945	0	Promoter (<=1kb)	84457	ENST00000373880.9	0	PHYHIPL	phytanoyl-CoA 2-hydroxylase interacting protein like
chr21	45977718	45978934	chr21-45977718-45978934	8.56e-118	0.486805	4	Promoter (2-3kb)	1291	ENST00000361866.8	-2836	COL6A1	collagen type VI alpha 1 chain
chr17	74568847	74570237	chr17-74568847-74570237	8.79e-118	0.536414	4	Promoter (1-2kb)	100130520	ENST00000641031.1	-1504	CD300H	CD300H molecule (gene/pseudogene)
chr12	65536687	65537632	chr12-65536687-65537632	1.1e-117	0.502798	4	Promoter (1-2kb)	100507065	ENST00000538294.1	1067	MSRB3-AS1	MSRB3 antisense RNA 1
chr17	75846594	75847570	chr17-75846594-75847570	1.19e-117	0.276026	0	Promoter (<=1kb)	23558	ENST00000589236.1	757	WBP2	WW domain binding protein 2
chr8	40882203	40883141	chr8-40882203-40883141	1.3e-117	0.250684	0	Promoter (1-2kb)	79698	ENST00000523823.1	1803	ZMAT4	zinc finger matrin-type 4
chr8	86657219	86658180	chr8-86657219-86658180	1.34e-117	0.2638	0	Promoter (<=1kb)	54714	ENST00000681546.1	0	CNGB3	cyclic nucleotide gated channel subunit beta 3
chr1	245234181	245235240	chr1-245234181-245235240	1.4e-117	0.369695	1	Promoter (<=1kb)	111216275	ENST00000446321.1	0	KIF26B-AS1	KIF26B antisense RNA 1
chr7	73319394	73320297	chr7-73319394-73320297	1.52e-117	0.254161	0	Promoter (2-3kb)	135892	ENST00000488217.1	-2452	TRIM50	tripartite motif containing 50
chr2	207238844	207239858	chr2-207238844-207239858	1.58e-117	0.541885	4	Promoter (<=1kb)	105373853	ENST00000440326.3	0	MYOSLID	myocardin-induced smooth muscle lncRNA, inducer of differentiation
chr2	44167649	44168231	chr2-44167649-44168231	2.46e-117	0.312111	0	Promoter (<=1kb)	5495	ENST00000419807.5	0	PPM1B	protein phosphatase, Mg2+/Mn2+ dependent 1B
chr15	89806268	89807213	chr15-89806268-89807213	4.78e-117	0.307325	0	Promoter (<=1kb)	290	ENST00000560028.1	-896	ANPEP	alanyl aminopeptidase, membrane
chr7	92589723	92590744	chr7-92589723-92590744	5.61e-117	0.890031	9	Promoter (<=1kb)	257415	ENST00000445716.6	0	FAM133B	family with sequence similarity 133 member B
chr19	45717016	45717965	chr19-45717016-45717965	1.12e-116	0.746454	7	Promoter (1-2kb)	23403	ENST00000591686.1	-1738	FBXO46	F-box protein 46
chr11	76385561	76386484	chr11-76385561-76386484	1.69e-116	0.262852	0	Promoter (2-3kb)	100506127	ENST00000534586.1	2776	GVQW3	GVQW motif containing 3
chr7	88758963	88760106	chr7-88758963-88760106	1.87e-116	0.294014	0	Promoter (<=1kb)	219578	ENST00000333190.5	0	ZNF804B	zinc finger protein 804B
chr3	108756906	108758012	chr3-108756906-108758012	1.99e-116	0.268452	0	Promoter (<=1kb)	105374034	ENST00000482939.1	0	LOC105374034	uncharacterized LOC105374034
chr2	217934107	217935966	chr2-217934107-217935966	2.06e-116	0.541484	4	Promoter (1-2kb)	7145	ENST00000423413.1	1196	TNS1	tensin 1
chr11	22674309	22675446	chr11-22674309-22675446	2.27e-116	0.283759	0	Promoter (<=1kb)	2620	ENST00000532398.1	0	GAS2	growth arrest specific 2
chr19	45584190	45585159	chr19-45584190-45585159	2.9e-116	0.702917	7	Promoter (<=1kb)	80207	ENST00000323060.3	0	OPA3	outer mitochondrial membrane lipid metabolism regulator OPA3
chr8	51858642	51859734	chr8-51858642-51859734	4e-116	0.264753	0	Promoter (1-2kb)	115294	ENST00000519975.1	1150	PCMTD1	protein-L-isoaspartate (D-aspartate) O-methyltransferase domain containing 1
chr2	127515622	127516698	chr2-127515622-127516698	5.73e-116	0.491254	4	Promoter (<=1kb)	55677	ENST00000478949.1	-685	IWS1	interacts with SUPT6H, CTD assembly factor 1
chr14	91875287	91876232	chr14-91875287-91876232	5.89e-116	0.256919	0	Promoter (<=1kb)	10516	ENST00000556961.1	-471	FBLN5	fibulin 5
chr20	62666451	62667542	chr20-62666451-62667542	6.37e-116	0.495824	3	Promoter (<=1kb)	100127888	ENST00000451648.1	0	SLCO4A1-AS1	SLCO4A1 antisense RNA 1
chr16	57606558	57607753	chr16-57606558-57607753	8.38e-116	0.309562	0	Promoter (2-3kb)	9289	ENST00000565587.5	-2899	ADGRG1	adhesion G protein-coupled receptor G1
chr17	50199195	50201257	chr17-50199195-50201257	1.82e-115	1.08477	9	Promoter (<=1kb)	101927230	ENST00000509943.2	0	LINC01969	long intergenic non-protein coding RNA 1969
chr11	57497307	57498271	chr11-57497307-57498271	2.32e-115	0.276193	0	Promoter (1-2kb)	8501	ENST00000533515.5	1406	SLC43A1	solute carrier family 43 member 1
chr17	78876714	78877635	chr17-78876714-78877635	3.24e-115	0.270612	0	Promoter (2-3kb)	7077	ENST00000585421.5	-2564	TIMP2	TIMP metallopeptidase inhibitor 2
chr11	824370	825333	chr11-824370-825333	7.92e-115	0.295469	0	Promoter (<=1kb)	57104	ENST00000526083.1	722	PNPLA2	patatin like phospholipase domain containing 2
chr5	34655858	34656735	chr5-34655858-34656735	8.53e-115	0.302384	0	Promoter (<=1kb)	26064	ENST00000265109.8	0	RAI14	retinoic acid induced 14
chr10	99788482	99789632	chr10-99788482-99789632	1e-114	0.458405	4	Promoter (2-3kb)	1244	ENST00000496621.1	-2657	ABCC2	ATP binding cassette subfamily C member 2
chr1	111369334	111370196	chr1-111369334-111370196	1.17e-114	0.25549	0	Promoter (1-2kb)	105378904	ENST00000423668.1	-1925	LOC105378904	uncharacterized LOC105378904
chr10	116589618	116590466	chr10-116589618-116590466	1.25e-114	0.270404	0	Promoter (<=1kb)	5407	ENST00000525157.5	0	PNLIPRP1	pancreatic lipase related protein 1
chr15	34580113	34580964	chr15-34580113-34580964	1.65e-114	0.268082	0	Promoter (<=1kb)	440270	ENST00000566091.5	535	GOLGA8B	golgin A8 family member B
chr12	125092857	125093864	chr12-125092857-125093864	1.9e-114	0.49433	3	Promoter (<=1kb)	65985	ENST00000537564.5	377	AACS	acetoacetyl-CoA synthetase
chr9	101437559	101438471	chr9-101437559-101438471	3.11e-114	0.290516	0	Promoter (1-2kb)	229	ENST00000650613.1	-1785	ALDOB	aldolase, fructose-bisphosphate B
chr15	78003281	78004248	chr15-78003281-78004248	5.65e-114	0.273092	0	Promoter (<=1kb)	23102	ENST00000497942.1	0	TBC1D2B	TBC1 domain family member 2B
chr6	6725220	6726483	chr6-6725220-6726483	6.2e-114	0.528521	5	Promoter (<=1kb)	101928047	ENST00000655459.1	184	LOC101928047	uncharacterized LOC101928047
chr2	219001559	219002511	chr2-219001559-219002511	1.66e-113	0.324791	0	Promoter (<=1kb)	100129175	ENST00000441450.1	0	LOC100129175	uncharacterized LOC100129175
chr18	12101691	12102790	chr18-12101691-12102790	1.66e-113	0.256136	0	Promoter (<=1kb)	342850	ENST00000418274.2	0	ANKRD62	ankyrin repeat domain 62
chr2	130833740	130834665	chr2-130833740-130834665	1.66e-113	0.254447	0	Promoter (2-3kb)	50649	ENST00000409359.7	-2249	ARHGEF4	Rho guanine nucleotide exchange factor 4
chr2	14634208	14635036	chr2-14634208-14635036	2.03e-113	0.299305	0	Promoter (<=1kb)	151354	ENST00000497769.2	-55	LRATD1	LRAT domain containing 1
chr2	130836344	130838426	chr2-130836344-130838426	2.29e-113	0.322648	0	Promoter (<=1kb)	50649	ENST00000409359.7	0	ARHGEF4	Rho guanine nucleotide exchange factor 4
chr3	141050876	141052033	chr3-141050876-141052033	2.74e-113	0.304092	0	Promoter (<=1kb)	92369	ENST00000310546.3	0	SPSB4	splA/ryanodine receptor domain and SOCS box containing 4
chr9	104270105	104270961	chr9-104270105-104270961	6.94e-113	0.261944	0	Promoter (<=1kb)	105376194	ENST00000493279.1	0	LOC105376194	uncharacterized LOC105376194
chr7	99325411	99326475	chr7-99325411-99326475	9.15e-113	1.02801	9	Promoter (<=1kb)	10095	ENST00000638617.1	0	ARPC1B	actin related protein 2/3 complex subunit 1B
chr8	128027332	128028954	chr8-128027332-128028954	9.19e-113	0.299261	0	Promoter (<=1kb)	5820	ENST00000652492.1	0	PVT1	Pvt1 oncogene
chr8	143573624	1.43575e+08	chr8-143573624-143574740.1	9.2e-113	1.12735	9	Promoter (<=1kb)	93100	ENST00000529179.1	583	NAPRT	nicotinate phosphoribosyltransferase
chr9	93201305	93202466	chr9-93201305-93202466	1.14e-112	0.300172	1	Promoter (2-3kb)	65268	ENST00000693671.1	-2509	WNK2	WNK lysine deficient protein kinase 2
chr9	129343312	129344420	chr9-129343312-129344420	1.2e-112	0.524504	5	Promoter (1-2kb)	100506119	ENST00000423122.2	1687	LINC01503	long intergenic non-protein coding RNA 1503
chr17	41529682	41530755	chr17-41529682-41530755	1.27e-112	0.827605	7	Promoter (1-2kb)	3880	ENST00000361566.7	-1374	KRT19	keratin 19
chr4	151168922	151169983	chr4-151168922-151169983	1.3e-112	0.466717	4	Promoter (2-3kb)	152503	ENST00000478503.6	-2602	SH3D19	SH3 domain containing 19
chr11	43920409	43921434	chr11-43920409-43921434	2.87e-112	0.510139	4	Promoter (<=1kb)	100507300	ENST00000664150.1	0	ALKBH3-AS1	ALKBH3 antisense RNA 1
chr10	116620327	116621367	chr10-116620327-116621367	3.66e-112	0.288055	0	Promoter (<=1kb)	5408	ENST00000579578.6	0	PNLIPRP2	pancreatic lipase related protein 2 (gene/pseudogene)
chr3	46088651	46090276	chr3-46088651-46090276	4.62e-112	0.567337	5	Promoter (2-3kb)	2829	ENST00000683768.1	-2826	XCR1	X-C motif chemokine receptor 1
chr2	218282381	218283403	chr2-218282381-218283403	8.68e-112	0.310833	0	Promoter (<=1kb)	64114	ENST00000425694.5	-173	TMBIM1	transmembrane BAX inhibitor motif containing 1
chr1	84892416	84893609	chr1-84892416-84893609	1.02e-111	0.293907	0	Promoter (<=1kb)	23566	ENST00000370611.4	0	LPAR3	lysophosphatidic acid receptor 3
chr19	48614541	48615453	chr19-48614541-48615453	1.43e-111	0.464365	3	Promoter (<=1kb)	54854	ENST00000263266.4	0	FAM83E	family with sequence similarity 83 member E
chr2	27078066	27078986	chr2-27078066-27078986	1.72e-111	0.469346	4	Promoter (<=1kb)	11117	ENST00000380320.9	0	EMILIN1	elastin microfibril interfacer 1
chr17	50698806	5.07e+07	chr17-50698806-50700031.1	2.39e-111	1.12758	9	Promoter (1-2kb)	91369	ENST00000513072.1	1067	ANKRD40	ankyrin repeat domain 40
chr10	73906429	73907409	chr10-73906429-73907409	2.71e-111	0.522155	4	Promoter (1-2kb)	5328	ENST00000481390.5	-1768	PLAU	plasminogen activator, urokinase
chr19	45640878	45641913	chr19-45640878-45641913	4.06e-111	0.840318	7	Promoter (<=1kb)	100287177	ENST00000591087.1	0	EML2-AS1	EML2 antisense RNA 1
chr2	100742188	100743353	chr2-100742188-100743353	5.59e-111	0.463647	4	Promoter (2-3kb)	105373508	ENST00000671633.1	2230	LOC105373508	uncharacterized LOC105373508
chr2	218381634	218383072	chr2-218381634-218383072	7.81e-111	0.51053	5	Promoter (<=1kb)	6556	ENST00000468221.5	0	SLC11A1	solute carrier family 11 member 1
chr19	50820531	50821556	chr19-50820531-50821556	1.11e-110	0.285	0	Promoter (<=1kb)	3816	ENST00000596300.1	0	KLK1	kallikrein 1
chr11	84437223	84438216	chr11-84437223-84438216	1.22e-110	0.272377	0	Promoter (<=1kb)	1740	ENST00000527466.1	0	DLG2	discs large MAGUK scaffold protein 2
chr14	100565867	100566766	chr14-100565867-100566766	1.47e-110	0.26629	0	Promoter (1-2kb)	57596	ENST00000557378.6	1304	BEGAIN	brain enriched guanylate kinase associated
chr19	289888	291166	chr19-289888-291166	2.26e-110	0.489745	3	Promoter (<=1kb)	8612	ENST00000327790.7	19	PLPP2	phospholipid phosphatase 2
chr4	154743542	154744525	chr4-154743542-154744525	2.92e-110	0.283884	0	Promoter (<=1kb)	9227	ENST00000510733.1	0	LRAT	lecithin retinol acyltransferase
chr8	120810559	120811506	chr8-120810559-120811506	3.35e-110	0.285065	0	Promoter (<=1kb)	6641	ENST00000519177.5	57	SNTB1	syntrophin beta 1
chr14	24074395	24075345	chr14-24074395-24075345	4.73e-110	0.257587	0	Promoter (<=1kb)	9362	ENST00000557829.1	-213	CPNE6	copine 6
chr2	41933878	41935122	chr2-41933878-41935122	4.94e-110	0.452044	4	Promoter (<=1kb)	101929723	ENST00000436551.2	0	LINC01914	long intergenic non-protein coding RNA 1914
chr10	125134315	125135392	chr10-125134315-125135392	5.12e-110	0.274172	0	Promoter (2-3kb)	1488	ENST00000530930.1	2858	CTBP2	C-terminal binding protein 2
chr3	170356637	170358819	chr3-170356637-170358819	5.35e-110	0.288012	0	Promoter (<=1kb)	6498	ENST00000477216.1	0	SKIL	SKI like proto-oncogene
chr12	12872097	12873301	chr12-12872097-12873301	5.46e-110	0.474008	3	Promoter (2-3kb)	387841	ENST00000459725.1	-2198	RPL13AP20	ribosomal protein L13a pseudogene 20
chr2	11679982	11680881	chr2-11679982-11680881	5.49e-110	0.252067	0	Promoter (<=1kb)	100506405	ENST00000455754.2	-553	LOC100506405	uncharacterized LOC100506405
chr5	44389220	44391113	chr5-44389220-44391113	6.67e-110	0.279819	0	Promoter (<=1kb)	2255	ENST00000264664.5	0	FGF10	fibroblast growth factor 10
chr3	197520598	197521477	chr3-197520598-197521477	8.95e-110	0.472266	3	Promoter (1-2kb)	622	ENST00000479425.5	1783	BDH1	3-hydroxybutyrate dehydrogenase 1
chr11	118911905	118912745	chr11-118911905-118912745	9.31e-110	1.15993	9	Promoter (<=1kb)	283149	ENST00000530293.1	-612	BCL9L	BCL9 like
chr12	16347098	16348172	chr12-16347098-16348172	1.2e-109	0.286619	0	Promoter (<=1kb)	4257	ENST00000536371.5	0	MGST1	microsomal glutathione S-transferase 1
chr19	8591765	8593258	chr19-8591765-8593258	1.22e-109	0.54824	4	Promoter (<=1kb)	81794	ENST00000595838.5	0	ADAMTS10	ADAM metallopeptidase with thrombospondin type 1 motif 10
chr13	29495827	29496906	chr13-29495827-29496906	1.25e-109	0.300588	0	Promoter (<=1kb)	23281	ENST00000400542.3	0	MTUS2	microtubule associated scaffold protein 2
chr7	71131143	71132021	chr7-71131143-71132021	2.98e-109	0.262034	0	Promoter (<=1kb)	64409	ENST00000333538.10	-123	GALNT17	polypeptide N-acetylgalactosaminyltransferase 17
chr6	31877112	31878141	chr6-31877112-31878141	3.67e-109	0.474426	3	Promoter (<=1kb)	107986588	ENST00000642849.1	0	EHMT2-AS1	EHMT2 and SLC44A4 antisense RNA 1
chr17	1606396	1608006	chr17-1606396-1608006	3.8e-109	0.505844	5	Promoter (1-2kb)	124935	ENST00000574274.5	-1120	SLC43A2	solute carrier family 43 member 2
chr16	8632414	8633626	chr16-8632414-8633626	5.47e-109	0.522654	5	Promoter (1-2kb)	79091	ENST00000568967.5	1167	METTL22	methyltransferase 22, Kin17 lysine
chr8	2156021	2157222	chr8-2156021-2157222	6.48e-109	0.277321	0	Promoter (<=1kb)	105377781	ENST00000685917.1	0	LOC105377781	uncharacterized LOC105377781
chr8	93423446	93424555	chr8-93423446-93424555	6.64e-109	0.456334	4	Promoter (2-3kb)	642924	ENST00000520096.5	-2566	CIBAR1-DT	CIBAR1 divergent transcript
chr15	59594172	59596623	chr15-59594172-59596623	7.94e-109	0.46727	3	Promoter (<=1kb)	9245	ENST00000558721.5	0	GCNT3	glucosaminyl (N-acetyl) transferase 3, mucin type
chr15	100713190	100714173	chr15-100713190-100714173	1.48e-108	0.475274	3	Promoter (2-3kb)	105371024	ENST00000559755.1	-2076	LOC105371024	uncharacterized LOC105371024
chr15	67139152	67140135	chr15-67139152-67140135	1.62e-108	0.256707	0	Promoter (<=1kb)	4088	ENST00000681239.1	0	SMAD3	SMAD family member 3
chr15	22903761	22904770	chr15-22903761-22904770	2.15e-108	0.260323	0	Promoter (<=1kb)	23191	ENST00000619348.4	670	CYFIP1	cytoplasmic FMR1 interacting protein 1
chr14	102252858	102253919	chr14-102252858-102253919	2.21e-108	0.252173	0	Promoter (1-2kb)	5891	ENST00000559838.5	-1054	MOK	MOK protein kinase
chr11	6475686	6476619	chr11-6475686-6476619	2.75e-108	0.273634	0	Promoter (1-2kb)	10612	ENST00000525074.5	-1227	TRIM3	tripartite motif containing 3
chr7	98354271	9.83559e+07	chr7-98354271-98355889.2	3.12e-108	1.0911	9	Promoter (<=1kb)	55971	ENST00000473569.1	0	BAIAP2L1	BAR/IMD domain containing adaptor protein 2 like 1
chr1	159960427	159961484	chr1-159960427-159961484	3.53e-108	0.460504	3	Promoter (<=1kb)	100505633	ENST00000423943.3	0	LINC01133	long intergenic non-protein coding RNA 1133
chr11	914276	915579	chr11-914276-915579	6.15e-108	0.522981	5	Promoter (<=1kb)	66005	ENST00000449825.5	0	CHID1	chitinase domain containing 1
chr1	237470587	237471681	chr1-237470587-237471681	6.24e-108	0.272702	0	Promoter (<=1kb)	100616141	ENST00000584884.1	0	MIR4428	microRNA 4428
chr11	22192636	22193805	chr11-22192636-22193805	6.34e-108	0.272113	0	Promoter (<=1kb)	203859	ENST00000682341.1	0	ANO5	anoctamin 5
chr5	136058105	136059093	chr5-136058105-136059093	6.81e-108	0.495548	4	Promoter (<=1kb)	7045	ENST00000513497.1	0	TGFBI	transforming growth factor beta induced
chr19	18253296	18254293	chr19-18253296-18254293	7.82e-108	0.418442	3	Promoter (<=1kb)	729966	ENST00000600667.2	-865	LOC729966	uncharacterized LOC729966
chr17	81162299	81163211	chr17-81162299-81163211	1.72e-107	0.25502	0	Promoter (2-3kb)	388428	ENST00000414089.5	-2296	PVALEF	parvalbumin like EF-hand containing
chr19	44775532	44777318	chr19-44775532-44777318	2.05e-107	0.458162	3	Promoter (<=1kb)	23624	ENST00000341505.4	-551	CBLC	Cbl proto-oncogene C
chr4	57064825	57066533	chr4-57064825-57066533	2.4e-107	0.501894	4	Promoter (<=1kb)	3490	ENST00000512512.3	0	IGFBP7	insulin like growth factor binding protein 7
chr6	169070180	169071370	chr6-169070180-169071370	2.99e-107	0.474958	4	Promoter (2-3kb)	102724357	ENST00000435377.1	2281	LOC102724357	uncharacterized LOC102724357
chr2	67260663	67261605	chr2-67260663-67261605	3.26e-107	0.450044	4	Promoter (<=1kb)	102800447	ENST00000450294.4	0	LINC01828	long intergenic non-protein coding RNA 1828
chr2	41932031	41933000	chr2-41932031-41933000	3.46e-107	0.492169	4	Promoter (<=1kb)	101929723	ENST00000427054.5	465	LINC01914	long intergenic non-protein coding RNA 1914
chr6	109307759	109308839	chr6-109307759-109308839	5.74e-107	0.282942	0	Promoter (<=1kb)	221262	ENST00000508210.1	-431	CCDC162P	coiled-coil domain containing 162, pseudogene
chr9	133048370	133049381	chr9-133048370-133049381	7.15e-107	0.277343	0	Promoter (2-3kb)	102465528	ENST00000620452.1	-2615	MIR6877	microRNA 6877
chr12	56081341	56082352	chr12-56081341-56082352	7.22e-107	0.281896	0	Promoter (<=1kb)	2065	ENST00000683164.1	-961	ERBB3	erb-b2 receptor tyrosine kinase 3
chr7	22192423	22194255	chr7-22192423-22194255	1.1e-106	0.284306	0	Promoter (<=1kb)	9771	ENST00000401957.6	0	RAPGEF5	Rap guanine nucleotide exchange factor 5
chr16	67664094	67664950	chr16-67664094-67664950	1.28e-106	0.257103	0	Promoter (<=1kb)	84080	ENST00000602942.5	0	ENKD1	enkurin domain containing 1
chr4	76984563	76985542	chr4-76984563-76985542	1.47e-106	0.444996	4	Promoter (<=1kb)	55752	ENST00000512778.1	0	SEPTIN11	septin 11
chr1	21976489	21977455	chr1-21976489-21977455	1.69e-106	0.270315	0	Promoter (<=1kb)	23436	ENST00000337107.11	0	CELA3B	chymotrypsin like elastase 3B
chr3	129233159	129234356	chr3-129233159-129234356	2.35e-106	0.559066	5	Promoter (2-3kb)	105374102	ENST00000689412.1	2606	LOC105374102	uncharacterized LOC105374102
chr3	124780174	124781571	chr3-124780174-124781571	2.74e-106	0.473825	4	Promoter (<=1kb)	3693	ENST00000461306.1	0	ITGB5	integrin subunit beta 5
chr2	131040609	131041572	chr2-131040609-131041572	2.88e-106	0.263958	0	Promoter (<=1kb)	113523639	ENST00000532720.1	0	SMIM39	small integral membrane protein 39
chr7	99408318	99409264	chr7-99408318-99409264	4.07e-106	0.966016	9	Promoter (<=1kb)	11333	ENST00000350498.8	0	PDAP1	PDGFA associated protein 1
chr19	55070748	5.50718e+07	chr19-55070748-55071817.2	4.1e-106	1.08253	9	Promoter (<=1kb)	112724	ENST00000593134.1	0	RDH13	retinol dehydrogenase 13
chr11	65606534	65607803	chr11-65606534-65607803	5e-106	0.501548	4	Promoter (<=1kb)	4296	ENST00000532507.5	0	MAP3K11	mitogen-activated protein kinase kinase kinase 11
chr15	33067833	33069407	chr15-33067833-33069407	1.26e-105	0.337285	1	Promoter (<=1kb)	342184	ENST00000334528.13	0	FMN1	formin 1
chr2	166375516	166376441	chr2-166375516-166376441	1.34e-105	0.260265	0	Promoter (<=1kb)	6335	ENST00000642356.2	0	SCN9A	sodium voltage-gated channel alpha subunit 9
[truncated: 13,373 more rows]

## Sheet: subcluster_promoter_genes
Cluster_0	Cluster_1	Cluster_2	Cluster_3	Cluster_4	Cluster_5	Cluster_6	Cluster_7	Cluster_8	Cluster_9
[truncated: 5,059 more rows]
