# Supplementary material for: Analysis of single nuclear chromatin accessibility reveals unique myeloid populations in human pancreatic ductal adenocarcinoma
Source: Clin Transl Med. 2024 Mar 1;14(3):e1595. doi: 10.1002/ctm2.1595 (PMC10905544; doi:10.1002/ctm2.1595)
Supplement: Supplementary file 3 — Table S3 [file CTM2-14-e1595-s003.xlsx]

## Sheet: all_regions
chr	start	end	region	p_val	avg_log2FC	cluster	annotation	geneId	transcriptId	distanceToTSS	SYMBOL	GENENAME
chr2	217905319	217906115	chr2-217905319-217906115	2.49355e-17	0.648799	3	Promoter (<=1kb)	7145	ENST00000413554.5	0	TNS1	tensin 1
chr1	6028043	6028875	chr1-6028043-6028875	5.58406e-17	0.63427	3	Promoter (<=1kb)	8514	ENST00000669250.1	746	KCNAB2	potassium voltage-gated channel subfamily A regulatory beta subunit 2
chr8	58396352	58397503	chr8-58396352-58397503	2.30372e-16	0.647708	3	Distal Intergenic	137886	ENST00000522978.1	-13856	UBXN2B	UBX domain protein 2B
chr17	67260312	67261184	chr17-67260312-67261184	4.28043e-16	0.562987	3	Exon (ENST00000650446.1/101928021, exon 4 of 5)	9931	ENST00000581159.5	-14323	HELZ	helicase with zinc finger
chr7	3103630	3105306	chr7-3103630-3105306	1.49046e-14	0.573263	3	Intron (ENST00000667422.1/105375130, intron 1 of 1)	105375130	ENST00000667422.1	12743	LOC105375130	uncharacterized LOC105375130
chr22	46853793	46854632	chr22-46853793-46854632	9.00196e-14	0.565207	3	Intron (ENST00000380995.5/25771, intron 5 of 13)	642757	ENST00000625149.1	61276	TBC1D22A-AS1	TBC1D22A antisense RNA 1
chr17	1229044	1230223	chr17-1229044-1230223	1.25268e-13	0.38954	1	Promoter (<=1kb)	29	ENST00000574139.7	0	ABR	ABR activator of RhoGEF and GTPase
chr10	132773897	132776008	chr10-132773897-132776008	1.83893e-13	1.04276	4	Intron (ENST00000368594.8/3632, intron 12 of 15)	3632	ENST00000445580.1	8073	INPP5A	inositol polyphosphate-5-phosphatase A
chr10	71817514	71818460	chr10-71817514-71818460	1.93902e-13	0.384187	1	Promoter (<=1kb)	5660	ENST00000495196.1	811	PSAP	prosaposin
chr17	43768011	43769019	chr17-43768011-43769019	2.83182e-13	0.544304	3	3' UTR	1845	ENST00000590753.1	5749	DUSP3	dual specificity phosphatase 3
chr21	38273917	38274834	chr21-38273917-38274834	3.01622e-13	0.485779	3	Promoter (1-2kb)	3772	ENST00000398930.5	1494	KCNJ15	potassium inwardly rectifying channel subfamily J member 15
chr7	105013513	105014537	chr7-105013513-105014537	8.22102e-13	0.574559	3	Promoter (<=1kb)	100216545	ENST00000693268.1	0	KMT2E-AS1	KMT2E antisense RNA 1
chr3	32002850	32003793	chr3-32002850-32003793	8.51031e-13	0.358621	1	Intron (ENST00000479173.1/114884, intron 2 of 3)	344787	ENST00000489408.1	21079	ZNF860	zinc finger protein 860
chr17	78388083	78389200	chr17-78388083-78389200	9.01368e-13	0.371936	1	Intron (ENST00000586325.5/9489, intron 2 of 3)	9489	ENST00000585521.2	9386	PGS1	phosphatidylglycerophosphate synthase 1
chr3	9396491	9.39808e+06	chr3-9396491-9398076.1	1.14496e-12	0.396348	1	Promoter (<=1kb)	440944	ENST00000468186.5	0	THUMPD3-AS1	THUMPD3 antisense RNA 1
chr6	161356624	161357420	chr6-161356624-161357420	1.34117e-12	0.331908	1	Intron (ENST00000366898.6/5071, intron 11 of 11)	56895	ENST00000320285.9	-82563	AGPAT4	1-acylglycerol-3-phosphate O-acyltransferase 4
chr19	7545408	7546335	chr19-7545408-7546335	1.4756e-12	0.357063	1	Promoter (2-3kb)	10908	ENST00000595889.1	2900	PNPLA6	patatin like phospholipase domain containing 6
chr1	182169012	182169869	chr1-182169012-182169869	2.47967e-12	0.530591	3	Intron (ENST00000663078.1/400799, intron 2 of 4)	400799	ENST00000608183.1	74530	LINC01344	long intergenic non-protein coding RNA 1344
chr11	17921635	17922654	chr11-17921635-17922654	2.78756e-12	0.508675	3	Intron (ENST00000528369.5/26297, intron 1 of 2)	26297	ENST00000528369.5	16978	SERGEF	secretion regulating guanine nucleotide exchange factor
chr16	72920989	72922421	chr16-72920989-72922421	3.03503e-12	0.344371	1	Intron (ENST00000268489.10/463, intron 3 of 9)	463	ENST00000563625.1	-31155	ZFHX3	zinc finger homeobox 3
chr12	104641428	104642361	chr12-104641428-104642361	3.26738e-12	0.533575	3	Promoter (1-2kb)	112268100	ENST00000690187.1	-1812	LOC112268100	uncharacterized LOC112268100
chr11	47378174	4.73791e+07	chr11-47378174-47379091.1	3.4125e-12	0.371564	1	Promoter (<=1kb)	6688	ENST00000378538.8	0	SPI1	Spi-1 proto-oncogene
chr3	183375457	183376428	chr3-183375457-183376428	3.41541e-12	0.538708	3	Exon (ENST00000461074.1/23101, exon 3 of 3)	23101	ENST00000459750.5	24065	MCF2L2	MCF.2 cell line derived transforming sequence-like 2
chr19	8640074	8640989	chr19-8640074-8640989	3.49474e-12	0.493142	3	Intron (ENST00000691075.1/105372267, intron 3 of 5)	105372267	ENST00000593792.1	9403	NFILZ	NFIL3 like basic leucine zipper
chr6	44626823	44627811	chr6-44626823-44627811	3.64752e-12	0.345214	1	Distal Intergenic	101929770	ENST00000671451.1	-100110	LOC101929770	uncharacterized LOC101929770
chr10	104278881	104279865	chr10-104278881-104279865	3.97898e-12	0.337406	1	Exon (ENST00000338595.7/119391, exon 5 of 7)	119391	ENST00000369707.2	3719	GSTO2	glutathione S-transferase omega 2
chr21	41247410	41248357	chr21-41247410-41248357	4.15213e-12	0.950589	4	Intron (ENST00000328735.10/25825, intron 6 of 7)	25825	ENST00000475618.1	-4108	BACE2	beta-secretase 2
chr17	1771076	1771956	chr17-1771076-1771956	7.12213e-12	0.495314	3	Promoter (<=1kb)	5176	ENST00000572048.1	0	SERPINF1	serpin family F member 1
chr3	18745264	18746177	chr3-18745264-18746177	7.14802e-12	0.51001	3	Promoter (<=1kb)	105376976	ENST00000453361.1	0	LOC105376976	uncharacterized LOC105376976
chr8	16196119	16197168	chr8-16196119-16197168	8.99967e-12	0.495252	3	Intron (ENST00000518960.5/4481, intron 2 of 3)	4481	ENST00000350896.3	-3328	MSR1	macrophage scavenger receptor 1
chr1	153357271	153358009	chr1-153357271-153358009	1.82707e-11	0.480226	3	Promoter (<=1kb)	6280	ENST00000368738.4	0	S100A9	S100 calcium binding protein A9
chr8	11862221	11863196	chr8-11862221-11863196	2.18423e-11	0.539904	3	Promoter (2-3kb)	1508	ENST00000678615.1	2642	CTSB	cathepsin B
chr20	50347574	50348530	chr20-50347574-50348530	2.23171e-11	0.458275	3	Distal Intergenic	101927586	ENST00000689787.1	-26088	LINC01271	long intergenic non-protein coding RNA 1271
chr8	27378430	27379446	chr8-27378430-27379446	2.38122e-11	0.491257	3	Promoter (1-2kb)	2185	ENST00000412793.5	-1205	PTK2B	protein tyrosine kinase 2 beta
chr2	32264413	32266149	chr2-32264413-32266149	2.71201e-11	0.356017	1	Promoter (<=1kb)	58484	ENST00000402280.6	0	NLRC4	NLR family CARD domain containing 4
chr9	94642868	94643786	chr9-94642868-94643786	2.73357e-11	0.339567	1	Promoter (2-3kb)	2203	ENST00000415431.5	-2619	FBP1	fructose-bisphosphatase 1
chr12	113403456	113404445	chr12-113403456-113404445	2.99341e-11	0.48964	3	Promoter (<=1kb)	10993	ENST00000257549.9	0	SDS	serine dehydratase
chr12	55848841	55849558	chr12-55848841-55849558	3.85877e-11	0.3182	1	Distal Intergenic	4327	ENST00000552872.5	-5875	MMP19	matrix metallopeptidase 19
chr19	1251871	1253615	chr19-1251871-1253615	4.64239e-11	0.577843	2	Promoter (<=1kb)	90007	ENST00000590136.1	-69	MIDN	midnolin
chr3	168156476	168157151	chr3-168156476-168157151	6.03906e-11	0.43575	3	Distal Intergenic	27333	ENST00000470487.6	-60552	GOLIM4	golgi integral membrane protein 4
chr2	85168285	85169364	chr2-85168285-85169364	6.20707e-11	0.335992	1	Intron (ENST00000282111.4/83439, intron 3 of 11)	100874334	ENST00000433581.1	-17045	TCF7L1-IT1	TCF7L1 intronic transcript 1
chr8	22210259	22211582	chr8-22210259-22211582	6.42321e-11	0.390287	2	Intron (ENST00000354870.5/649, intron 20 of 20)	649	ENST00000522332.1	11843	BMP1	bone morphogenetic protein 1
chr1	235938421	235939267	chr1-235938421-235939267	6.82307e-11	0.472569	3	Distal Intergenic	105373212	ENST00000443207.1	32558	LINC02768	long intergenic non-protein coding RNA 2768
chr16	50588391	5.05897e+07	chr16-50588391-50589696.1	7.61163e-11	0.355489	1	Intron (ENST00000564336.1/85407, intron 3 of 4)	85407	ENST00000566396.1	-35529	NKD1	NKD inhibitor of WNT signaling pathway 1
chr22	35328231	35329176	chr22-35328231-35329176	1.01143e-10	0.487126	3	Intron (ENST00000447733.5/10043, intron 7 of 14)	10043	ENST00000491987.1	4363	TOM1	target of myb1 membrane trafficking protein
chr8	133177868	133179136	chr8-133177868-133179136	1.06009e-10	0.347046	1	Distal Intergenic	8840	ENST00000377862.6	-11903	CCN4	cellular communication network factor 4
chr7	55534266	55535280	chr7-55534266-55535280	1.10417e-10	0.41345	2	Promoter (2-3kb)	81552	ENST00000433959.5	2414	VOPP1	VOPP1 WW domain binding protein
chr6	35047194	35048130	chr6-35047194-35048130	1.43481e-10	0.448903	3	Intron (ENST00000360359.5/23294, intron 11 of 23)	23294	ENST00000470698.1	-10118	ANKS1A	ankyrin repeat and sterile alpha motif domain containing 1A
chr16	11624708	11625648	chr16-11624708-11625648	1.45885e-10	0.345336	1	Intron (ENST00000576036.5/9516, intron 1 of 3)	9516	ENST00000576036.5	3562	LITAF	lipopolysaccharide induced TNF factor
chr3	12458635	12459495	chr3-12458635-12459495	1.54083e-10	0.327834	1	Distal Intergenic	80746	ENST00000680458.1	-24926	TSEN2	tRNA splicing endonuclease subunit 2
chr20	23162136	23163130	chr20-23162136-23163130	1.80962e-10	0.430059	3	Distal Intergenic	100505664	ENST00000669811.1	-16142	LOC100505664	uncharacterized LOC100505664
chr8	673219	674092	chr8-673219-674092	1.83706e-10	0.304302	1	Promoter (<=1kb)	157697	ENST00000523415.5	0	ERICH1	glutamate rich 1
chr15	64089074	64090068	chr15-64089074-64090068	1.86542e-10	0.318003	1	Intron (ENST00000300030.8/84191, intron 1 of 4)	84191	ENST00000557835.5	3727	CIAO2A	cytosolic iron-sulfur assembly component 2A
chr15	64878627	64879379	chr15-64878627-64879379	1.91015e-10	0.431254	3	Exon (ENST00000665850.1/ENST00000665850.1, exon 2 of 2)	348094	ENST00000496480.5	-32523	ANKDD1A	ankyrin repeat and death domain containing 1A
chr7	5477692	5479059	chr7-5477692-5479059	2.13063e-10	0.333306	1	3' UTR	693174	ENST00000385238.1	16858	MIR589	microRNA 589
chr1	150186818	150187633	chr1-150186818-150187633	2.17882e-10	0.476057	3	Distal Intergenic	105371433	ENST00000647691.1	13769	LINC02988	long intergenic non-protein coding RNA 2988
chr22	46106958	46107897	chr22-46106958-46107897	2.37844e-10	0.868236	4	Intron (ENST00000435439.5/400931, intron 4 of 5)	406883	ENST00000362116.3	-4852	MIRLET7A3	microRNA let-7a-3
chr18	76494858	76495877	chr18-76494858-76495877	2.5188e-10	0.486467	3	Promoter (<=1kb)	400658	ENST00000622985.1	0	ZNF516-DT	ZNF516 divergent transcript
chr9	133862406	133863523	chr9-133862406-133863523	2.56435e-10	0.346514	1	Intron (ENST00000406606.7/7410, intron 2 of 26)	7410	ENST00000472905.1	75778	VAV2	vav guanine nucleotide exchange factor 2
chr14	61525181	61526090	chr14-61525181-61526090	2.68061e-10	0.476268	3	Promoter (<=1kb)	5583	ENST00000555382.5	0	PRKCH	protein kinase C eta
chr14	102088260	102089008	chr14-102088260-102089008	3.02679e-10	0.470706	3	Promoter (1-2kb)	3320	ENST00000556554.1	-1216	HSP90AA1	heat shock protein 90 alpha family class A member 1
chr10	99993986	99994947	chr10-99993986-99994947	3.09285e-10	0.443255	3	Intron (ENST00000324109.9/23268, intron 1 of 16)	23268	ENST00000324109.9	15000	DNMBP	dynamin binding protein
chr12	6950800	6951720	chr12-6950800-6951720	3.29624e-10	0.322384	1	Promoter (<=1kb)	5777	ENST00000538715.5	0	PTPN6	protein tyrosine phosphatase non-receptor type 6
chr20	45153031	45154343	chr20-45153031-45154343	3.30372e-10	0.450581	3	Distal Intergenic	101929863	ENST00000636811.1	-14055	LOC101929863	uncharacterized LOC101929863
chr16	57166719	57167500	chr16-57166719-57167500	3.48836e-10	0.394371	3	3' UTR	80011	ENST00000565956.5	6288	PSME3IP1	proteasome activator subunit 3 interacting protein 1
chr10	45373292	45374497	chr10-45373292-45374497	3.58972e-10	0.322515	1	Promoter (<=1kb)	240	ENST00000542434.5	0	ALOX5	arachidonate 5-lipoxygenase
chr17	60140793	60141895	chr17-60140793-60141895	3.5957e-10	0.308703	1	Distal Intergenic	100996660	ENST00000667343.2	-5050	LOC100996660	uncharacterized LOC100996660
chr5	172886675	172888226	chr5-172886675-172888226	3.6215e-10	0.507502	3	Intron (ENST00000393784.8/57222, intron 1 of 9)	57222	ENST00000686449.1	8400	ERGIC1	endoplasmic reticulum-golgi intermediate compartment 1
chr8	22580002	22580873	chr8-22580002-22580873	3.72106e-10	0.409494	3	Promoter (<=1kb)	64236	ENST00000436754.5	0	PDLIM2	PDZ and LIM domain 2
chr16	96412	97813	chr16-96412-97813	4.02807e-10	0.490607	3	Promoter (<=1kb)	8131	ENST00000464069.1	347	NPRL3	NPR3 like, GATOR1 complex subunit
chr15	90566222	90567117	chr15-90566222-90567117	4.05453e-10	0.32293	1	Intron (ENST00000268184.11/64784, intron 2 of 14)	64784	ENST00000687075.1	26140	CRTC3	CREB regulated transcription coactivator 3
chr20	63686194	63687773	chr20-63686194-63687773	4.16573e-10	0.505224	2	Promoter (<=1kb)	100533107	ENST00000480273.5	0	RTEL1-TNFRSF6B	RTEL1-TNFRSF6B readthrough (NMD candidate)
chr17	58339021	58339762	chr17-58339021-58339762	4.6409e-10	0.391487	2	Promoter (1-2kb)	100506779	ENST00000579859.1	1663	TSPOAP1-AS1	TSPOAP1, SUPT4H1 and RNF43 antisense RNA 1
chr11	110374847	110375626	chr11-110374847-110375626	5.34417e-10	0.304367	1	Intron (ENST00000526605.6/105369486, intron 2 of 2)	105369486	ENST00000655432.1	8488	LINC02732	long intergenic non-protein coding RNA 2732
chr2	186949630	186950437	chr2-186949630-186950437	5.84472e-10	0.457004	3	Distal Intergenic	105373786	ENST00000453517.5	-52783	CALCRL-AS1	CALCRL and TFPI antisense RNA 1
chr3	53155422	53156474	chr3-53155422-53156474	5.84766e-10	0.854339	4	Promoter (<=1kb)	5580	ENST00000478843.5	0	PRKCD	protein kinase C delta
chr12	49962706	49963672	chr12-49962706-49963672	6.53724e-10	0.805748	4	Promoter (<=1kb)	101927318	ENST00000550530.1	0	AQP5-AS1	AQP5 and AQP2 antisense RNA 2
chr20	23125406	23126281	chr20-23125406-23126281	7.10572e-10	0.370605	1	Exon (ENST00000443744.2/200261, exon 4 of 4)	200261	ENST00000443744.2	6350	LINC00656	long intergenic non-protein coding RNA 656
chr4	84681552	84682419	chr4-84681552-84682419	7.41783e-10	0.435802	3	Promoter (<=1kb)	23001	ENST00000425179.2	529	WDFY3	WD repeat and FYVE domain containing 3
chr11	78851846	78852767	chr11-78851846-78852767	7.49222e-10	0.323576	1	Intron (ENST00000278550.12/26011, intron 12 of 33)	26011	ENST00000533525.1	-46435	TENM4	teneurin transmembrane protein 4
chr2	119598089	119599252	chr2-119598089-119599252	8.37118e-10	0.846473	4	Intron (ENST00000295220.10/200373, intron 7 of 24)	200373	ENST00000597189.1	-3411	CFAP221	cilia and flagella associated protein 221
chr12	1812432	1813331	chr12-1812432-1813331	8.41511e-10	0.319006	1	Promoter (<=1kb)	93589	ENST00000542340.1	-634	CACNA2D4	calcium voltage-gated channel auxiliary subunit alpha2delta 4
chr5	172150361	172151214	chr5-172150361-172151214	8.62751e-10	0.39498	2	Intron (ENST00000176763.10/6793, intron 2 of 18)	6793	ENST00000519710.1	5511	STK10	serine/threonine kinase 10
chr19	17475282	17476300	chr19-17475282-17476300	8.65906e-10	0.479338	3	Intron (ENST00000600277.5/376497, intron 2 of 5)	376497	ENST00000600297.1	4744	SLC27A1	solute carrier family 27 member 1
chr19	48907331	48909397	chr19-48907331-48909397	8.87576e-10	0.320356	1	Promoter (1-2kb)	4924	ENST00000465524.5	-1821	NUCB1	nucleobindin 1
chr6	107654546	107655392	chr6-107654546-107655392	9.36784e-10	0.312594	1	Intron (ENST00000317357.10/55084, intron 6 of 6)	55084	ENST00000494935.1	19556	SOBP	sine oculis binding protein homolog
chr11	72439960	72442227	chr11-72439960-72442227	9.95787e-10	0.288763	1	Distal Intergenic	81570	ENST00000437826.6	-5280	CLPB	caseinolytic mitochondrial matrix peptidase chaperone subunit B
chr3	196145665	196146387	chr3-196145665-196146387	1.01624e-09	0.296158	1	Promoter (2-3kb)	401109	ENST00000689269.1	2848	LINC00885	long intergenic non-protein coding RNA 885
chr17	1231284	1232144	chr17-1231284-1232144	1.09542e-09	0.441145	3	Promoter (1-2kb)	29	ENST00000574139.7	-1546	ABR	ABR activator of RhoGEF and GTPase
chr2	98469863	98470740	chr2-98469863-98470740	1.10907e-09	0.410284	3	Intron (ENST00000409016.8/3631, intron 1 of 25)	3631	ENST00000409540.7	24913	INPP4A	inositol polyphosphate-4-phosphatase type I A
chr15	69725775	69726679	chr15-69725775-69726679	1.18309e-09	0.308581	1	Intron (ENST00000647319.1/104472713, intron 7 of 11)	104472713	ENST00000674248.1	33265	PCAT29	prostate cancer associated transcript 29
chr6	28981537	28982568	chr6-28981537-28982568	1.24704e-09	0.449531	3	Distal Intergenic	414761	ENST00000438190.1	-3635	HCG15	HLA complex group 15
chr19	44905460	44906276	chr19-44905460-44906276	1.25498e-09	0.444372	3	Promoter (<=1kb)	348	ENST00000446996.5	0	APOE	apolipoprotein E
chr1	43381490	43382820	chr1-43381490-43382820	1.39037e-09	0.310246	1	Promoter (2-3kb)	107984947	ENST00000436713.1	-2293	MED8-AS1	MED8 antisense RNA 1
chr12	561737	562629	chr12-561737-562629	1.41494e-09	0.346294	1	3' UTR	283358	ENST00000535402.1	9662	B4GALNT3	beta-1,4-N-acetyl-galactosaminyltransferase 3
chr3	184472692	184474196	chr3-184472692-184474196	1.42917e-09	0.438915	3	Distal Intergenic	105374251	ENST00000451348.1	-30917	LINC01839	long intergenic non-protein coding RNA 1839
chr5	123429929	123430872	chr5-123429929-123430872	1.50268e-09	0.423	3	Distal Intergenic	153241	ENST00000306481.11	-6337	CEP120	centrosomal protein 120
chr5	140611779	140612742	chr5-140611779-140612742	1.52112e-09	0.465097	3	Distal Intergenic	112267855	ENST00000638148.1	-17209	LOC112267855	uncharacterized LOC112267855
chr17	49193812	49194587	chr17-49193812-49194587	1.58119e-09	0.306346	1	Distal Intergenic	2793	ENST00000503070.5	14325	GNGT2	G protein subunit gamma transducin 2
chr13	110520442	110521537	chr13-110520442-110521537	1.58852e-09	0.491064	3	Exon (ENST00000692587.1/ENST00000692587.1, exon 1 of 1)	100874203	ENST00000417970.2	-12263	COL4A2-AS1	COL4A2 antisense RNA 1
chr1	153622815	153623713	chr1-153622815-153623713	1.60509e-09	0.309286	1	Intron (ENST00000440685.7/6284, intron 3 of 3)	6284	ENST00000392622.3	3335	S100A13	S100 calcium binding protein A13
chr16	85309552	85310614	chr16-85309552-85310614	1.66736e-09	0.458723	3	Intron (ENST00000637419.1/23199, intron 1 of 2)	100847022	ENST00000583199.1	-3227	MIR5093	microRNA 5093
chr16	31395297	31396143	chr16-31395297-31396143	1.71782e-09	0.424543	3	Promoter (1-2kb)	3681	ENST00000389202.3	1962	ITGAD	integrin subunit alpha D
chr3	120202789	120203758	chr3-120202789-120203758	1.74603e-09	0.39023	3	Intron (ENST00000495912.5/165829, intron 2 of 3)	165829	ENST00000461057.1	40358	GPR156	G protein-coupled receptor 156
chr16	74320811	74321983	chr16-74320811-74321983	1.77153e-09	0.306892	1	Intron (ENST00000565313.1/ENST00000565313.1, intron 1 of 2)	283922	ENST00000561921.1	13363	PDPR2P	pyruvate dehydrogenase phosphatase regulatory subunit 2, pseudogene
chr10	113150981	113151768	chr10-113150981-113151768	1.91499e-09	0.418083	3	Promoter (<=1kb)	6934	ENST00000369386.5	0	TCF7L2	transcription factor 7 like 2
chr2	120344920	120347366	chr2-120344920-120347366	1.96138e-09	0.386746	3	Promoter (<=1kb)	3625	ENST00000295228.4	0	INHBB	inhibin subunit beta B
chr5	36679840	36680846	chr5-36679840-36680846	2.12838e-09	0.316211	1	Promoter (<=1kb)	6507	ENST00000506178.1	0	SLC1A3	solute carrier family 1 member 3
chr9	124281856	124282592	chr9-124281856-124282592	2.14482e-09	0.458253	3	Intron (ENST00000540326.5/10783, intron 1 of 9)	10783	ENST00000423785.5	-3848	NEK6	NIMA related kinase 6
chr2	218257313	218258269	chr2-218257313-218258269	2.18603e-09	0.436219	3	Promoter (1-2kb)	151306	ENST00000479077.5	-1227	GPBAR1	G protein-coupled bile acid receptor 1
chr3	187738493	187739476	chr3-187738493-187739476	2.19694e-09	0.460588	3	Promoter (<=1kb)	604	ENST00000438077.1	-549	BCL6	BCL6 transcription repressor
chr4	26331116	26332092	chr4-26331116-26332092	2.28694e-09	0.294602	1	Intron (ENST00000512351.5/3516, intron 1 of 4)	3516	ENST00000514675.5	8246	RBPJ	recombination signal binding protein for immunoglobulin kappa J region
chr16	67666092	67667069	chr16-67666092-67667069	2.43717e-09	0.360686	2	Promoter (<=1kb)	388284	ENST00000403458.9	0	C16orf86	chromosome 16 open reading frame 86
chr10	124306902	124307253	chr10-124306902-124307253	2.58133e-09	0.370177	3	Distal Intergenic	4942	ENST00000471127.1	96083	OAT	ornithine aminotransferase
chr1	206672795	206673897	chr1-206672795-206673897	2.59771e-09	0.400947	3	Intron (ENST00000489878.1/8444, intron 3 of 3)	9261	ENST00000367103.4	-11008	MAPKAPK2	MAPK activated protein kinase 2
chr6	109454336	109455219	chr6-109454336-109455219	2.63436e-09	0.370971	2	Promoter (<=1kb)	64780	ENST00000456101.6	426	MICAL1	microtubule associated monooxygenase, calponin and LIM domain containing 1
chr9	71691803	71692954	chr9-71691803-71692954	2.74382e-09	0.299971	1	Intron (ENST00000377044.9/23670, intron 21 of 23)	23670	ENST00000538669.1	-4375	CEMIP2	cell migration inducing hyaluronidase 2
chr6	139989779	139990650	chr6-139989779-139990650	2.74766e-09	0.403196	3	Promoter (<=1kb)	103352541	ENST00000668850.1	413	LOC103352541	uncharacterized LOC103352541
chr19	8487006	8487987	chr19-8487006-8487987	2.81285e-09	0.316417	1	Promoter (<=1kb)	4670	ENST00000598999.1	848	HNRNPM	heterogeneous nuclear ribonucleoprotein M
chr3	183257771	183258786	chr3-183257771-183258786	2.88377e-09	0.290064	1	Exon (ENST00000365632.1/ENST00000365632.1, exon 1 of 1)	84002	ENST00000464923.1	3146	B3GNT5	UDP-GlcNAc:betaGal beta-1,3-N-acetylglucosaminyltransferase 5
chr18	13255064	13255968	chr18-13255064-13255968	2.95171e-09	0.384116	3	Intron (ENST00000590371.5/753, intron 1 of 2)	753	ENST00000676891.1	-10674	LDLRAD4	low density lipoprotein receptor class A domain containing 4
chr21	33402011	33404781	chr21-33402011-33404781	3.0049e-09	0.480828	3	Promoter (<=1kb)	3460	ENST00000290219.11	0	IFNGR2	interferon gamma receptor 2
chr1	161216536	161218519	chr1-161216536-161218519	3.28924e-09	0.418412	3	Promoter (1-2kb)	2207	ENST00000289902.2	1241	FCER1G	Fc epsilon receptor Ig
chr17	29789003	29789876	chr17-29789003-29789876	3.36298e-09	0.312743	1	Intron (ENST00000269033.7/85464, intron 2 of 14)	85464	ENST00000649863.1	-27586	SSH2	slingshot protein phosphatase 2
chr8	38938108	38939072	chr8-38938108-38939072	3.43946e-09	0.449669	3	Intron (ENST00000521746.5/59339, intron 3 of 8)	59339	ENST00000518070.1	-11481	PLEKHA2	pleckstrin homology domain containing A2
chr4	10020809	10021835	chr4-10020809-10021835	3.47674e-09	0.337524	1	Promoter (<=1kb)	56606	ENST00000264784.8	0	SLC2A9	solute carrier family 2 member 9
chr1	114126366	114127344	chr1-114126366-114127344	3.50963e-09	0.312595	1	Intron (ENST00000610121.5/148281, intron 3 of 6)	148281	ENST00000607941.5	25096	SYT6	synaptotagmin 6
chr2	233059913	233060793	chr2-233059913-233060793	3.66927e-09	0.438852	3	Promoter (<=1kb)	3635	ENST00000359570.9	0	INPP5D	inositol polyphosphate-5-phosphatase D
chr1	234777847	234779289	chr1-234777847-234779289	3.78944e-09	0.316265	1	Distal Intergenic	100130249	ENST00000624397.1	-17791	LINC02961	long intergenic non-protein coding RNA 2961
chr8	100720546	100721566	chr8-100720546-100721566	3.87738e-09	0.314401	1	Promoter (<=1kb)	26986	ENST00000677765.1	0	PABPC1	poly(A) binding protein cytoplasmic 1
chr17	81870598	81872383	chr17-81870598-81872383	4.0449e-09	0.330343	1	Promoter (<=1kb)	396	ENST00000269321.12	0	ARHGDIA	Rho GDP dissociation inhibitor alpha
chr22	46070720	46071992	chr22-46070720-46071992	4.14689e-09	0.40036	2	Promoter (<=1kb)	400931	ENST00000691934.1	-308	MIRLET7BHG	MIRLET7B host gene
chr10	101972989	101973956	chr10-101972989-101973956	4.17296e-09	0.266345	1	Intron (ENST00000370033.9/79591, intron 20 of 25)	79591	ENST00000456149.1	28108	ARMH3	armadillo like helical domain containing 3
chr3	45061806	45062707	chr3-45061806-45062707	4.65179e-09	0.280846	1	Distal Intergenic	7123	ENST00000428034.1	31676	CLEC3B	C-type lectin domain family 3 member B
chr8	20111559	20112519	chr8-20111559-20112519	4.6722e-09	0.318651	1	Intron (ENST00000519197.2/105379311, intron 1 of 3)	105379311	ENST00000519197.2	32445	LOC105379311	uncharacterized LOC105379311
chr10	73908886	73909780	chr10-73908886-73909780	4.67238e-09	0.442922	3	Promoter (<=1kb)	5328	ENST00000481390.5	0	PLAU	plasminogen activator, urokinase
chr15	90915605	90916472	chr15-90915605-90916472	5.22421e-09	0.305918	1	Promoter (<=1kb)	4122	ENST00000559341.5	0	MAN2A2	mannosidase alpha class 2A member 2
chr17	4759403	4760525	chr17-4759403-4760525	5.42767e-09	0.297864	1	Distal Intergenic	9032	ENST00000576530.2	-11359	TM4SF5	transmembrane 4 L six family member 5
chr22	37574344	37575285	chr22-37574344-37575285	5.57676e-09	0.418139	3	Intron (ENST00000215886.6/3957, intron 1 of 3)	3957	ENST00000215886.6	4802	LGALS2	galectin 2
chr14	75188433	75189353	chr14-75188433-75189353	5.90932e-09	0.306519	1	Distal Intergenic	10972	ENST00000555085.1	-11821	TMED10	transmembrane p24 trafficking protein 10
chr7	141960323	141961423	chr7-141960323-141961423	6.21714e-09	0.282759	1	Intron (ENST00000465654.5/8972, intron 2 of 5)	5726	ENST00000547270.1	12350	TAS2R38	taste 2 receptor member 38
chr16	85002054	85003338	chr16-85002054-85003338	6.34331e-09	0.367842	2	Promoter (1-2kb)	55625	ENST00000569017.1	1672	ZDHHC7	zinc finger DHHC-type palmitoyltransferase 7
chr17	74712493	74713514	chr17-74712493-74713514	6.48775e-09	0.306382	1	Promoter (<=1kb)	146722	ENST00000326165.11	0	CD300LF	CD300 molecule like family member f
chr2	240960326	240961195	chr2-240960326-240961195	6.54467e-09	0.392709	3	Promoter (<=1kb)	200772	ENST00000438506.1	-526	UICLM	up-regulated in colorectal cancer liver metastasis
chr8	142339324	142340743	chr8-142339324-142340743	6.78829e-09	0.30093	1	Intron (ENST00000524325.6/203062, intron 4 of 13)	203062	ENST00000518928.1	-13099	TSNARE1	t-SNARE domain containing 1
chr1	203229377	203230232	chr1-203229377-203230232	6.79335e-09	0.291813	1	Promoter (<=1kb)	1118	ENST00000367229.6	0	CHIT1	chitinase 1
chr19	41298021	41298834	chr19-41298021-41298834	7.07517e-09	0.369721	2	Promoter (<=1kb)	11100	ENST00000600493.1	0	HNRNPUL1	heterogeneous nuclear ribonucleoprotein U like 1
chr11	72741147	72742092	chr11-72741147-72742092	7.17257e-09	0.288573	1	Intron (ENST00000393609.8/116985, intron 1 of 34)	116985	ENST00000393609.8	10316	ARAP1	ArfGAP with RhoGAP domain, ankyrin repeat and PH domain 1
chr7	151339458	151340254	chr7-151339458-151340254	7.18615e-09	0.27408	1	Promoter (1-2kb)	51667	ENST00000413040.7	-1518	NUB1	negative regulator of ubiquitin like proteins 1
chr9	88425323	88426244	chr9-88425323-88426244	7.40163e-09	0.30526	1	Intron (ENST00000485804.5/10927, intron 1 of 4)	10927	ENST00000483785.1	35952	SPIN1	spindlin 1
chr1	35864663	35865529	chr1-35864663-35865529	7.48537e-09	0.281687	1	Distal Intergenic	26523	ENST00000373206.5	-4279	AGO1	argonaute RISC component 1
chr9	131705803	131707176	chr9-131705803-131707176	7.7337e-09	0.271752	1	Promoter (2-3kb)	2889	ENST00000372190.7	2545	RAPGEF1	Rap guanine nucleotide exchange factor 1
chr2	232538372	232539220	chr2-232538372-232539220	7.83076e-09	0.314387	1	Promoter (<=1kb)	1146	ENST00000651502.1	-472	CHRNG	cholinergic receptor nicotinic gamma subunit
chr5	1501641	1502693	chr5-1501641-1502693	8.2159e-09	0.31604	1	Intron (ENST00000475622.5/79888, intron 1 of 16)	79888	ENST00000507282.1	-6713	LPCAT1	lysophosphatidylcholine acyltransferase 1
chr4	184432532	184433331	chr4-184432532-184433331	8.3857e-09	0.414856	3	Intron (ENST00000393593.8/3660, intron 1 of 8)	3660	ENST00000502750.1	-13901	IRF2	interferon regulatory factor 2
chr2	31414433	31415389	chr2-31414433-31415389	8.42307e-09	0.752351	4	Promoter (<=1kb)	7498	ENST00000379416.4	0	XDH	xanthine dehydrogenase
chr7	47191727	47192653	chr7-47191727-47192653	8.62702e-09	0.274177	1	Distal Intergenic	64759	ENST00000428457.1	87665	TNS3	tensin 3
chr5	42991821	42992964	chr5-42991821-42992964	8.81118e-09	0.36086	2	Promoter (<=1kb)	643977	ENST00000655830.2	88	FLJ32255	uncharacterized LOC643977
chr8	129994691	129995712	chr8-129994691-129995712	8.88887e-09	0.306607	1	Intron (ENST00000523509.5/51571, intron 1 of 13)	100847051	ENST00000582634.1	12741	MIR5194	microRNA 5194
chr13	111217209	111218335	chr13-111217209-111218335	9.13845e-09	0.290854	1	5' UTR	8874	ENST00000375723.5	11920	ARHGEF7	Rho guanine nucleotide exchange factor 7
chr6	35048357	35049209	chr6-35048357-35049209	9.30892e-09	0.36971	2	Intron (ENST00000360359.5/23294, intron 11 of 23)	23294	ENST00000470698.1	-9039	ANKS1A	ankyrin repeat and sterile alpha motif domain containing 1A
chr6	31830235	31831187	chr6-31830235-31831187	9.5385e-09	0.402649	3	Promoter (1-2kb)	50854	ENST00000649802.1	1401	SNHG32	small nucleolar RNA host gene 32
chr17	17027733	17028798	chr17-17027733-17028798	9.53857e-09	0.764312	4	Exon (ENST00000659709.1/ENST00000659709.1, exon 1 of 3)	23164	ENST00000651222.2	-13659	MPRIP	myosin phosphatase Rho interacting protein
chr2	24873569	24874413	chr2-24873569-24874413	9.73365e-09	0.299521	1	Promoter (<=1kb)	109	ENST00000427849.5	-877	ADCY3	adenylate cyclase 3
chr18	79642744	79643748	chr18-79642744-79643748	9.86038e-09	0.291467	1	Intron (ENST00000317008.4/284241, intron 2 of 4)	105372228	ENST00000587527.1	31997	LOC105372228	uncharacterized LOC105372228
chr12	122743831	122745104	chr12-122743831-122745104	1.01174e-08	0.274897	1	Distal Intergenic	8562	ENST00000455982.2	-7720	DENR	density regulated re-initiation and release factor
chr1	156160702	156161741	chr1-156160702-156161741	1.02997e-08	0.386816	2	Promoter (<=1kb)	64218	ENST00000469065.1	0	SEMA4A	semaphorin 4A
chr10	13871526	13872445	chr10-13871526-13872445	1.03767e-08	0.290013	1	Intron (ENST00000357447.7/55691, intron 2 of 24)	55691	ENST00000649155.1	-5222	FRMD4A	FERM domain containing 4A
chr7	2720594	2721665	chr7-2720594-2721665	1.08861e-08	0.291751	1	Intron (ENST00000489665.1/155185, intron 4 of 4)	155185	ENST00000489665.1	18064	AMZ1	archaelysin family metallopeptidase 1
chr1	156102752	156103630	chr1-156102752-156103630	1.13731e-08	0.284651	1	Intron (ENST00000502751.5/4000, intron 2 of 3)	4000	ENST00000496738.6	-3068	LMNA	lamin A/C
chr7	150787380	150788810	chr7-150787380-150788810	1.14298e-08	0.287602	1	Distal Intergenic	105375566	ENST00000692358.1	-6258	LOC105375566	uncharacterized LOC105375566
chr18	54240283	54241349	chr18-54240283-54241349	1.15714e-08	0.294172	1	Distal Intergenic	8932	ENST00000256429.8	-15614	MBD2	methyl-CpG binding domain protein 2
chr12	124796342	124797150	chr12-124796342-124797150	1.18311e-08	0.263426	1	Intron (ENST00000657226.1/ENST00000657226.1, intron 2 of 2)	949	ENST00000679955.1	5825	SCARB1	scavenger receptor class B member 1
chr10	95757768	95758540	chr10-95757768-95758540	1.18811e-08	0.405999	3	Promoter (1-2kb)	953	ENST00000635076.1	1589	ENTPD1	ectonucleoside triphosphate diphosphohydrolase 1
chr6	167491828	167492710	chr6-167491828-167492710	1.19154e-08	0.281914	1	Distal Intergenic	6953	ENST00000491085.1	-107318	TCP10L3	t-complex 10 like 3, pseudogene
chr11	16779115	16779920	chr11-16779115-16779920	1.22068e-08	0.26611	1	Intron (ENST00000531066.6/144100, intron 26 of 26)	144100	ENST00000533901.1	9937	PLEKHA7	pleckstrin homology domain containing A7
chr16	89863233	89864323	chr16-89863233-89864323	1.25052e-08	0.29866	1	Promoter (<=1kb)	84501	ENST00000565628.1	0	SPIRE2	spire type actin nucleation factor 2
chr6	138810733	138812414	chr6-138810733-138812414	1.38035e-08	0.263449	1	Intron (ENST00000401414.4/345930, intron 1 of 2)	345930	ENST00000367682.6	14622	ECT2L	epithelial cell transforming 2 like
chr12	57764487	57765896	chr12-57764487-57765896	1.48026e-08	0.295052	1	Promoter (<=1kb)	1594	ENST00000546567.5	0	CYP27B1	cytochrome P450 family 27 subfamily B member 1
chr12	89789719	89790508	chr12-89789719-89790508	1.50202e-08	0.38857	3	Intron (ENST00000651272.1/105369890, intron 2 of 6)	105369890	ENST00000651272.1	77671	LOC105369890	uncharacterized LOC105369890
chr2	218383610	218384610	chr2-218383610-218384610	1.57097e-08	0.418223	3	Promoter (<=1kb)	6556	ENST00000469449.1	0	SLC11A1	solute carrier family 11 member 1
chr16	29662751	29663648	chr16-29662751-29663648	1.57239e-08	0.278004	1	Promoter (<=1kb)	23475	ENST00000449759.2	0	QPRT	quinolinate phosphoribosyltransferase
chr8	42289799	42291075	chr8-42289799-42291075	1.81211e-08	0.750262	4	Promoter (<=1kb)	3551	ENST00000416505.7	0	IKBKB	inhibitor of nuclear factor kappa B kinase subunit beta
chr19	18967269	18968179	chr19-18967269-18968179	1.82694e-08	0.264199	1	Distal Intergenic	10147	ENST00000597095.5	23439	SUGP2	SURP and G-patch domain containing 2
chr20	25324354	25325184	chr20-25324354-25325184	1.86959e-08	0.27975	1	Intron (ENST00000376542.8/26090, intron 2 of 12)	26090	ENST00000672001.1	-4529	ABHD12	abhydrolase domain containing 12, lysophospholipase
chr4	10115026	10115936	chr4-10115026-10115936	1.9388e-08	0.263096	1	Promoter (<=1kb)	9948	ENST00000508079.1	403	WDR1	WD repeat domain 1
chr8	27408672	27409590	chr8-27408672-27409590	1.97327e-08	0.297015	1	Intron (ENST00000397501.5/2185, intron 7 of 35)	2185	ENST00000517339.5	11220	PTK2B	protein tyrosine kinase 2 beta
chr11	117989444	117990284	chr11-117989444-117990284	2.00294e-08	0.275092	1	Promoter (<=1kb)	3587	ENST00000534335.1	10	IL10RA	interleukin 10 receptor subunit alpha
chr2	46469983	46470732	chr2-46469983-46470732	2.07725e-08	0.398073	3	Intron (ENST00000432241.5/101805491, intron 4 of 4)	388946	ENST00000434431.2	-8833	TMEM247	transmembrane protein 247
chr20	31666315	31667195	chr20-31666315-31667195	2.07813e-08	0.298058	1	3' UTR	105372589	ENST00000412972.1	-19021	BCL2L1-AS1	BCL2L1 antisense RNA 1
chr1	27873143	27874311	chr1-27873143-27874311	2.10992e-08	0.421747	3	Promoter (<=1kb)	9473	ENST00000466068.1	571	THEMIS2	thymocyte selection associated family member 2
chr9	87853059	87853929	chr9-87853059-87853929	2.13981e-08	0.2588	1	Promoter (<=1kb)	112267903	ENST00000411992.2	0	LOC112267903	uncharacterized LOC112267903
chr3	129160531	129161963	chr3-129160531-129161963	2.15225e-08	0.466515	2	Promoter (<=1kb)	100534599	ENST00000418265.1	0	ISY1-RAB43	ISY1-RAB43 readthrough
chr4	38761185	38762093	chr4-38761185-38762093	2.25374e-08	0.421866	3	Distal Intergenic	81793	ENST00000506111.1	14103	TLR10	toll like receptor 10
chr13	33105315	33106496	chr13-33105315-33106496	2.27688e-08	0.448112	3	3' UTR	90627	ENST00000491333.1	6697	STARD13	StAR related lipid transfer domain containing 13
chr6	13574974	13575497	chr6-13574974-13575497	2.28176e-08	0.403347	3	Promoter (<=1kb)	23408	ENST00000680151.1	351	SIRT5	sirtuin 5
chr3	183779843	183780680	chr3-183779843-183780680	2.32679e-08	0.281679	1	Intron (ENST00000305135.10/55689, intron 19 of 30)	55689	ENST00000432781.1	3852	YEATS2	YEATS domain containing 2
chr15	90229940	90231695	chr15-90229940-90231695	2.34206e-08	0.273599	1	Promoter (2-3kb)	390637	ENST00000558017.5	-2113	GDPGP1	GDP-D-glucose phosphorylase 1
chr12	47824951	47825912	chr12-47824951-47825912	2.3519e-08	0.677194	4	Promoter (<=1kb)	107984503	ENST00000550684.1	-942	LINC02354	long intergenic non-protein coding RNA 2354
chr12	57831240	57832222	chr12-57831240-57832222	2.43728e-08	0.36837	3	Promoter (1-2kb)	10106	ENST00000550144.1	-1690	CTDSP2	CTD small phosphatase 2
chr2	60745488	60746780	chr2-60745488-60746780	2.48003e-08	0.353451	3	Distal Intergenic	64895	ENST00000496283.5	-9473	PAPOLG	poly(A) polymerase gamma
chr6	170271596	170273049	chr6-170271596-170273049	2.52169e-08	0.276317	1	Promoter (<=1kb)	401289	ENST00000607074.1	0	LINC01624	long intergenic non-protein coding RNA 1624
chr4	140798544	140799410	chr4-140798544-140799410	2.54478e-08	0.269897	1	Distal Intergenic	23158	ENST00000442267.3	-42159	TBC1D9	TBC1 domain family member 9
chr19	35907844	35908569	chr19-35907844-35908569	2.56761e-08	0.298367	1	Promoter (<=1kb)	7305	ENST00000424586.7	0	TYROBP	transmembrane immune signaling adaptor TYROBP
chr6	36628991	36629792	chr6-36628991-36629792	2.60163e-08	0.386254	3	Distal Intergenic	100500885	ENST00000584674.1	-6479	MIR3925	microRNA 3925
chr17	78442464	7.84435e+07	chr17-78442464-78443510.1	2.60308e-08	0.447295	3	Intron (ENST00000591369.5/8632, intron 18 of 27)	8632	ENST00000590227.5	6788	DNAH17	dynein axonemal heavy chain 17
chr14	100015037	100015952	chr14-100015037-100015952	2.64096e-08	0.26018	1	Intron (ENST00000402714.6/51466, intron 1 of 13)	51466	ENST00000544450.6	-3430	EVL	Enah/Vasp-like
chr2	46547250	46548804	chr2-46547250-46548804	2.64155e-08	0.304719	1	Intron (ENST00000465198.1/23433, intron 1 of 1)	23433	ENST00000473428.1	3483	RHOQ	ras homolog family member Q
chr1	25033704	25034864	chr1-25033704-25034864	2.65139e-08	0.419729	3	Distal Intergenic	105376879	ENST00000648660.1	-6272	LINC02793	long intergenic non-protein coding RNA 2793
chr19	46824260	46825433	chr19-46824260-46825433	2.65224e-08	0.413557	3	Distal Intergenic	1175	ENST00000600964.1	13387	AP2S1	adaptor related protein complex 2 subunit sigma 1
chr9	86358933	86359909	chr9-86358933-86359909	2.69536e-08	0.253477	1	Distal Intergenic	79670	ENST00000375960.6	-4479	TUT7	terminal uridylyl transferase 7
chr4	40829347	40830444	chr4-40829347-40830444	2.77796e-08	0.285066	1	Promoter (<=1kb)	323	ENST00000510925.5	71	APBB2	amyloid beta precursor protein binding family B member 2
chr19	16607677	16608812	chr19-16607677-16608812	2.80374e-08	0.401694	3	Intron (ENST00000409035.1/9441, intron 1 of 11)	9441	ENST00000601478.1	15849	MED26	mediator complex subunit 26
chr1	27874796	27875787	chr1-27874796-27875787	2.82291e-08	0.452934	3	Promoter (<=1kb)	9473	ENST00000482828.1	-897	THEMIS2	thymocyte selection associated family member 2
chr2	68765925	68766832	chr2-68765925-68766832	2.83368e-08	0.264264	1	Intron (ENST00000463483.5/9938, intron 2 of 7)	9938	ENST00000409030.7	-7969	ARHGAP25	Rho GTPase activating protein 25
chr17	45413305	45414104	chr17-45413305-45414104	2.9012e-08	0.411576	3	Promoter (2-3kb)	201176	ENST00000528677.1	-2879	ARHGAP27	Rho GTPase activating protein 27
chr1	236156294	236157303	chr1-236156294-236157303	2.9128e-08	0.448571	3	Intron (ENST00000419162.5/7107, intron 1 of 4)	7107	ENST00000454895.2	-11398	GPR137B	G protein-coupled receptor 137B
chr1	39540358	39541248	chr1-39540358-39541248	3.00239e-08	0.288594	1	Intron (ENST00000647627.1/728448, intron 1 of 1)	728448	ENST00000458207.5	-3076	PPIEL	peptidylprolyl isomerase E like pseudogene
chr22	46603789	46604838	chr22-46603789-46604838	3.01094e-08	0.294278	1	Intron (ENST00000447351.5/23151, intron 1 of 2)	23151	ENST00000406902.6	-15548	GRAMD4	GRAM domain containing 4
chr5	1476306	1477790	chr5-1476306-1477790	3.04882e-08	0.289512	1	Exon (ENST00000475622.5/79888, exon 9 of 17)	79888	ENST00000503252.1	-8981	LPCAT1	lysophosphatidylcholine acyltransferase 1
chr20	50274235	50275581	chr20-50274235-50275581	3.06463e-08	0.391442	1	Promoter (<=1kb)	100506115	ENST00000622604.4	-89	PELATON	plaque enriched lncRNA in atherosclerotic and inflammatory bowel macrophage regulation
chr12	94263357	94264177	chr12-94263357-94264177	3.07017e-08	0.290087	1	Promoter (<=1kb)	10154	ENST00000545312.1	836	PLXNC1	plexin C1
chr16	88598797	88599836	chr16-88598797-88599836	3.0946e-08	0.292905	1	Promoter (<=1kb)	124245	ENST00000568072.1	0	ZC3H18	zinc finger CCCH-type containing 18
chr5	180093394	180094390	chr5-180093394-180094390	3.12391e-08	0.288487	1	Distal Intergenic	255426	ENST00000519456.1	21010	RASGEF1C	RasGEF domain family member 1C
chr6	7126402	7127199	chr6-7126402-7127199	3.14423e-08	0.281022	1	Intron (ENST00000379933.7/6239, intron 1 of 11)	6239	ENST00000483150.1	-12046	RREB1	ras responsive element binding protein 1
chr16	72853702	72854493	chr16-72853702-72854493	3.17106e-08	0.257742	1	Intron (ENST00000268489.10/463, intron 4 of 9)	463	ENST00000563625.1	35341	ZFHX3	zinc finger homeobox 3
chr1	172766289	172767327	chr1-172766289-172767327	3.30581e-08	0.439745	3	Distal Intergenic	356	ENST00000340030.4	107145	FASLG	Fas ligand
chr6	41191178	41192236	chr6-41191178-41192236	3.31092e-08	0.366919	3	3' UTR	79865	ENST00000483722.2	8913	TREML2	triggering receptor expressed on myeloid cells like 2
chr3	171044997	171046046	chr3-171044997-171046046	3.39226e-08	0.256438	1	Intron (ENST00000655926.1/ENST00000655926.1, intron 2 of 2)	6514	ENST00000469787.1	-18254	SLC2A2	solute carrier family 2 member 2
chr20	3713856	3714870	chr20-3713856-3714870	3.41994e-08	0.260368	1	Promoter (1-2kb)	6614	ENST00000344754.6	-1256	SIGLEC1	sialic acid binding Ig like lectin 1
chr15	39326770	39327736	chr15-39326770-39327736	3.42177e-08	0.278649	1	Intron (ENST00000560484.1/ENST00000560484.1, intron 1 of 3)	400360	ENST00000561223.1	76004	LINC02915	long intergenic non-protein coding RNA 2915
chr9	125785036	125785946	chr9-125785036-125785946	3.42798e-08	0.427958	3	Exon (ENST00000672674.1/5090, exon 4 of 10)	5090	ENST00000673571.1	34562	PBX3	PBX homeobox 3
chr19	45098021	45098928	chr19-45098021-45098928	3.46631e-08	0.271998	1	Promoter (1-2kb)	284352	ENST00000544897.5	-1136	PPP1R37	protein phosphatase 1 regulatory subunit 37
chr17	3886658	3887367	chr17-3886658-3887367	3.48493e-08	0.273889	1	Intron (ENST00000381769.6/84254, intron 1 of 15)	84254	ENST00000381769.6	3376	CAMKK1	calcium/calmodulin dependent protein kinase kinase 1
chr16	11349335	11350348	chr16-11349335-11350348	3.51244e-08	0.400759	3	Intron (ENST00000649869.1/105371082, intron 1 of 2)	105371082	ENST00000648619.1	3865	LOC105371082	uncharacterized LOC105371082
chr1	160672938	160673970	chr1-160672938-160673970	3.53871e-08	0.28062	1	Exon (ENST00000443928.6/ENST00000443928.6, exon 1 of 4)	6504	ENST00000302035.11	-25894	SLAMF1	signaling lymphocytic activation molecule family member 1
chr12	57889243	57890309	chr12-57889243-57890309	3.54997e-08	0.28183	1	Intron (ENST00000661970.1/283387, intron 1 of 3)	283387	ENST00000659761.1	3571	LOC283387	uncharacterized LOC283387
chr4	2811763	2812756	chr4-2811763-2812756	3.59626e-08	0.445404	3	Promoter (<=1kb)	6452	ENST00000512014.5	0	SH3BP2	SH3 domain binding protein 2
chr1	2151091	2152016	chr1-2151091-2152016	3.6344e-08	0.268134	1	Intron (ENST00000378567.8/5590, intron 9 of 17)	5590	ENST00000478770.6	5704	PRKCZ	protein kinase C zeta
chr10	103450818	103451719	chr10-103450818-103451719	3.67073e-08	0.286038	1	Promoter (<=1kb)	51063	ENST00000494180.1	0	CALHM2	calcium homeostasis modulator family member 2
chr17	62882332	62883156	chr17-62882332-62883156	3.70857e-08	0.269118	1	Distal Intergenic	693218	ENST00000384821.1	-61059	MIR633	microRNA 633
chr19	3145734	3147174	chr19-3145734-3147174	3.851e-08	0.279041	1	Promoter (2-3kb)	2769	ENST00000586082.1	-2666	GNA15	G protein subunit alpha 15
chr16	29654694	29655625	chr16-29654694-29655625	3.859e-08	0.263654	1	Distal Intergenic	6693	ENST00000395389.2	-7354	SPN	sialophorin
chr16	68000101	68000989	chr16-68000101-68000989	3.88894e-08	0.284588	1	Promoter (<=1kb)	64174	ENST00000575203.5	0	DPEP2	dipeptidase 2
chr15	64587807	64588659	chr15-64587807-64588659	3.9274e-08	0.257652	1	Intron (ENST00000326648.5/23060, intron 2 of 9)	23060	ENST00000559364.1	-55111	ZNF609	zinc finger protein 609
chr11	77175668	77176526	chr11-77175668-77176526	4.00419e-08	0.272537	1	Promoter (<=1kb)	4647	ENST00000670577.1	231	MYO7A	myosin VIIA
chr10	110417076	110418048	chr10-110417076-110418048	4.00869e-08	0.719957	4	Distal Intergenic	105378482	ENST00000609514.1	78139	LOC105378482	uncharacterized LOC105378482
chr8	143544042	143545059	chr8-143544042-143545059	4.09177e-08	0.437047	3	Promoter (2-3kb)	23144	ENST00000262577.6	-2595	ZC3H3	zinc finger CCCH-type containing 3
chr12	54288399	54290030	chr12-54288399-54290030	4.13879e-08	0.263655	1	Promoter (1-2kb)	3178	ENST00000678900.1	1562	HNRNPA1	heterogeneous nuclear ribonucleoprotein A1
chr3	171564647	171565423	chr3-171564647-171565423	4.30332e-08	0.270183	1	Distal Intergenic	5337	ENST00000467432.1	77731	PLD1	phospholipase D1
chr19	8484061	8485320	chr19-8484061-8485320	4.33358e-08	0.267575	1	Promoter (<=1kb)	4670	ENST00000596295.1	-542	HNRNPM	heterogeneous nuclear ribonucleoprotein M
chr10	34031078	34031914	chr10-34031078-34031914	4.37463e-08	0.2679	1	Distal Intergenic	114515519	ENST00000434552.3	121840	LINC02629	long intergenic non-protein coding RNA 2629
chr12	93570582	93571476	chr12-93570582-93571476	4.39945e-08	0.425794	3	Promoter (<=1kb)	144481	ENST00000668485.1	0	SOCS2-AS1	SOCS2 antisense RNA 1
chr22	41983167	41983917	chr22-41983167-41983917	4.41586e-08	0.284733	1	Promoter (1-2kb)	55964	ENST00000460267.1	-1725	SEPTIN3	septin 3
chr19	47315026	47316053	chr19-47315026-47316053	4.42437e-08	0.44406	3	Intron (ENST00000594787.1/728, intron 2 of 3)	728	ENST00000355085.4	5165	C5AR1	complement C5a receptor 1
chr17	80092613	80093591	chr17-80092613-80093591	4.45155e-08	0.406087	3	Intron (ENST00000397545.9/55036, intron 17 of 19)	55036	ENST00000573903.1	4508	CCDC40	coiled-coil domain containing 40
chr1	28315111	28316102	chr1-28315111-28316102	4.47564e-08	0.367334	3	Distal Intergenic	54797	ENST00000479574.5	-12900	MED18	mediator complex subunit 18
chr19	2478181	2479377	chr19-2478181-2479377	4.77932e-08	0.430574	3	Promoter (1-2kb)	4616	ENST00000593043.1	1825	GADD45B	growth arrest and DNA damage inducible beta
chr20	35119941	35121098	chr20-35119941-35121098	4.78548e-08	0.264138	1	Intron (ENST00000374491.3/55741, intron 8 of 9)	55741	ENST00000374491.3	26221	EDEM2	ER degradation enhancing alpha-mannosidase like protein 2
chr2	173524279	173525149	chr2-173524279-173525149	4.80917e-08	0.277375	1	Distal Intergenic	83879	ENST00000468359.1	165772	CDCA7	cell division cycle associated 7
chr14	92491967	92493757	chr14-92491967-92493757	4.81361e-08	0.267382	1	3' UTR	79890	ENST00000216487.12	-20024	RIN3	Ras and Rab interactor 3
chr14	92724190	92725314	chr14-92724190-92725314	4.98099e-08	0.388635	3	Intron (ENST00000555699.5/5641, intron 2 of 11)	5641	ENST00000555169.1	-6731	LGMN	legumain
chr17	81926072	81928335	chr17-81926072-81928335	5.12769e-08	0.440356	3	Promoter (<=1kb)	4097	ENST00000357736.9	0	MAFG	MAF bZIP transcription factor G
chr16	79600399	79601246	chr16-79600399-79601246	5.14379e-08	0.353161	2	Promoter (<=1kb)	4094	ENST00000326043.5	0	MAF	MAF bZIP transcription factor
chr16	11236653	11237601	chr16-11236653-11237601	5.17839e-08	0.256284	1	Distal Intergenic	105371082	ENST00000573910.1	-12018	LOC105371082	uncharacterized LOC105371082
chr7	37284548	37285492	chr7-37284548-37285492	5.18246e-08	0.259615	1	Intron (ENST00000310758.9/9844, intron 4 of 21)	9844	ENST00000455119.5	57271	ELMO1	engulfment and cell motility 1
chr8	37948628	37949414	chr8-37948628-37949414	5.19818e-08	0.279025	1	Intron (ENST00000647937.1/155, intron 1 of 1)	137362	ENST00000307599.5	-8504	GOT1L1	glutamic-oxaloacetic transaminase 1 like 1
chr12	2878312	2879023	chr12-2878312-2879023	5.39389e-08	0.362649	3	Promoter (1-2kb)	83695	ENST00000489288.7	1089	RHNO1	RAD9-HUS1-RAD1 interacting nuclear orphan 1
chr10	7412283	7413404	chr10-7412283-7413404	5.44216e-08	0.397894	3	Promoter (<=1kb)	57713	ENST00000682180.1	-795	SFMBT2	Scm like with four mbt domains 2
chr6	158571671	158572668	chr6-158571671-158572668	5.48228e-08	0.712763	4	Intron (ENST00000367090.4/57583, intron 1 of 16)	57583	ENST00000684151.1	11580	TMEM181	transmembrane protein 181
chr12	26125844	26126861	chr12-26125844-26126861	5.60306e-08	0.440501	3	Promoter (<=1kb)	79365	ENST00000242728.5	-807	BHLHE41	basic helix-loop-helix family member e41
chr17	50148400	50149223	chr17-50148400-50149223	5.81889e-08	0.415923	3	Promoter (1-2kb)	84687	ENST00000612501.2	1454	PPP1R9B	protein phosphatase 1 regulatory subunit 9B
chr15	38005810	38006712	chr15-38005810-38006712	5.94503e-08	0.362571	3	Intron (ENST00000669882.1/ENST00000669882.1, intron 1 of 2)	145942	ENST00000559992.5	12401	TMCO5A	transmembrane and coiled-coil domains 5A
chr22	42376423	42377174	chr22-42376423-42377174	5.99388e-08	0.405382	3	Distal Intergenic	102723775	ENST00000432473.2	-7139	LINC01315	long intergenic non-protein coding RNA 1315
chr17	78416676	78417836	chr17-78416676-78417836	6.12501e-08	0.41548	3	Promoter (2-3kb)	9489	ENST00000586880.1	-2386	PGS1	phosphatidylglycerophosphate synthase 1
chr2	112839144	112840079	chr2-112839144-112840079	6.22674e-08	0.269336	1	Promoter (2-3kb)	3553	ENST00000418817.5	-2328	IL1B	interleukin 1 beta
chr11	8624586	8625753	chr11-8624586-8625753	6.31183e-08	0.479327	6	Promoter (1-2kb)	9866	ENST00000530502.1	-1741	TRIM66	tripartite motif containing 66
chr2	85706568	85707840	chr2-85706568-85707840	6.31885e-08	0.434463	3	Distal Intergenic	10578	ENST00000526018.1	11200	GNLY	granulysin
chr1	32759901	32760659	chr1-32759901-32760659	6.44156e-08	0.724593	4	Intron (ENST00000401073.7/57648, intron 1 of 6)	57648	ENST00000294521.7	-4975	KIAA1522	KIAA1522
chr2	37394059	37395009	chr2-37394059-37395009	6.44478e-08	0.279943	1	Distal Intergenic	25797	ENST00000444022.1	25778	QPCT	glutaminyl-peptide cyclotransferase
chr10	79419582	79420416	chr10-79419582-79420416	6.45727e-08	0.269497	1	Intron (ENST00000372336.4/219654, intron 2 of 3)	219654	ENST00000372333.3	23803	ZCCHC24	zinc finger CCHC-type containing 24
chr14	76832190	76833291	chr14-76832190-76833291	6.50024e-08	0.294013	1	Intron (ENST00000393774.7/145497, intron 3 of 13)	145497	ENST00000691122.1	5694	LRRC74A	leucine rich repeat containing 74A
chr1	52707721	52708399	chr1-52707721-52708399	6.72045e-08	0.267131	1	Distal Intergenic	65260	ENST00000371538.5	-9374	COA7	cytochrome c oxidase assembly factor 7
chr9	70406137	70406962	chr9-70406137-70406962	6.99121e-08	0.275278	1	Intron (ENST00000377126.4/687, intron 1 of 1)	687	ENST00000377126.4	7695	KLF9	Kruppel like factor 9
chr2	231597059	231597809	chr2-231597059-231597809	7.03104e-08	0.261349	1	Distal Intergenic	165100	ENST00000313965.4	4195	TEX44	testis expressed 44
chr15	43793154	43794058	chr15-43793154-43794058	7.08479e-08	0.270455	1	Promoter (<=1kb)	100302254	ENST00000408865.1	0	MIR1282	microRNA 1282
chr1	46301201	46302460	chr1-46301201-46302460	7.11785e-08	0.258567	1	Promoter (<=1kb)	10489	ENST00000469150.1	-421	LRRC41	leucine rich repeat containing 41
chr3	117063581	117064606	chr3-117063581-117064606	7.12347e-08	0.30979	1	Intron (ENST00000474851.1/4045, intron 1 of 4)	4045	ENST00000474851.1	74783	LSAMP	limbic system associated membrane protein
chr1	89757402	89758384	chr1-89757402-89758384	7.21862e-08	0.286601	1	Intron (ENST00000479252.1/84230, intron 2 of 3)	101927975	ENST00000432395.1	-30530	LOC101927975	uncharacterized LOC101927975
chr11	65290435	65291483	chr11-65290435-65291483	7.22907e-08	0.400517	3	Promoter (2-3kb)	23649	ENST00000534785.1	-2695	POLA2	DNA polymerase alpha 2, accessory subunit
chr15	70459667	70460675	chr15-70459667-70460675	7.23726e-08	0.43788	3	Distal Intergenic	105370880	ENST00000559752.1	45253	LINC02205	long intergenic non-protein coding RNA 2205
chr5	80125686	80126557	chr5-80125686-80126557	7.27912e-08	0.344682	2	Intron (ENST00000509193.5/256987, intron 11 of 12)	256987	ENST00000502747.1	40623	SERINC5	serine incorporator 5
chr16	4415088	4417287	chr16-4415088-4417287	7.56815e-08	0.426558	2	Promoter (<=1kb)	100529144	ENST00000572467.5	0	CORO7-PAM16	CORO7-PAM16 readthrough
chr5	143403302	1.43404e+08	chr5-143403302-143404255.1	7.63634e-08	0.432477	3	Promoter (<=1kb)	2908	ENST00000394464.7	0	NR3C1	nuclear receptor subfamily 3 group C member 1
chr5	168885078	168886139	chr5-168885078-168886139	7.6804e-08	0.262774	1	Promoter (1-2kb)	6586	ENST00000404867.7	-1740	SLIT3	slit guidance ligand 3
chr10	49076625	49077787	chr10-49076625-49077787	7.89872e-08	0.370904	3	Promoter (<=1kb)	196740	ENST00000476018.2	0	VSTM4	V-set and transmembrane domain containing 4
chr14	100602645	100604355	chr14-100602645-100604355	7.98708e-08	0.27487	1	Distal Intergenic	57596	ENST00000554140.3	-15228	BEGAIN	brain enriched guanylate kinase associated
chr9	105115209	105116026	chr9-105115209-105116026	8.09981e-08	0.278385	1	Intron (ENST00000666856.1/112268038, intron 7 of 7)	112268038	ENST00000666856.1	123195	LOC112268038	uncharacterized LOC112268038
chr22	37501361	37502310	chr22-37501361-37502310	8.2493e-08	0.716436	4	Promoter (1-2kb)	29775	ENST00000433485.1	1770	CARD10	caspase recruitment domain family member 10
chr1	108152449	108153507	chr1-108152449-108153507	8.25057e-08	0.264102	1	Intron (ENST00000565488.6/29957, intron 6 of 9)	29957	ENST00000370041.4	39311	SLC25A24	solute carrier family 25 member 24
chr10	125911750	125912771	chr10-125911750-125912771	8.35793e-08	0.582564	4	Intron (ENST00000368693.6/92565, intron 1 of 10)	92565	ENST00000368693.6	15186	FANK1	fibronectin type III and ankyrin repeat domains 1
chr3	160980849	160981669	chr3-160980849-160981669	8.43497e-08	0.269466	1	Intron (ENST00000497343.5/151742, intron 2 of 2)	151742	ENST00000480117.1	110251	PPM1L	protein phosphatase, Mg2+/Mn2+ dependent 1L
chr7	37391631	37393073	chr7-37391631-37393073	8.44083e-08	0.283834	1	Intron (ENST00000310758.9/9844, intron 1 of 21)	9844	ENST00000442504.5	-37963	ELMO1	engulfment and cell motility 1
chr11	120137673	120138625	chr11-120137673-120138625	8.54894e-08	0.689363	4	Promoter (<=1kb)	23650	ENST00000341846.10	0	TRIM29	tripartite motif containing 29
chr7	2623120	2623971	chr7-2623120-2623971	8.55766e-08	0.384545	3	Promoter (<=1kb)	107986760	ENST00000690042.1	-884	LOC107986760	uncharacterized LOC107986760
chr11	113731771	113732875	chr11-113731771-113732875	8.88547e-08	0.254951	1	Distal Intergenic	80975	ENST00000545579.6	-25398	TMPRSS5	transmembrane serine protease 5
chr6	112007519	112008431	chr6-112007519-112008431	8.89569e-08	0.281943	1	Distal Intergenic	8838	ENST00000230529.9	-45644	CCN6	cellular communication network factor 6
chr9	128783337	128784303	chr9-128783337-128784303	8.98096e-08	0.346356	3	Promoter (2-3kb)	54662	ENST00000372648.10	-2950	TBC1D13	TBC1 domain family member 13
chr17	56985412	56986392	chr17-56985412-56986392	8.98852e-08	0.278217	1	Promoter (<=1kb)	59342	ENST00000570480.5	-698	SCPEP1	serine carboxypeptidase 1
chr9	137032613	137033377	chr9-137032613-137033377	9.08776e-08	0.284093	1	Promoter (<=1kb)	401563	ENST00000672631.1	0	LINC02908	long intergenic non-protein coding RNA 2908
chr22	41334113	41336287	chr22-41334113-41336287	9.14747e-08	0.293953	1	Exon (ENST00000486331.1/23264, exon 7 of 7)	7008	ENST00000406644.7	-31046	TEF	TEF transcription factor, PAR bZIP family member
chr1	229069838	229071043	chr1-229069838-229071043	9.14854e-08	0.359437	3	Distal Intergenic	112267873	ENST00000658958.1	23852	LINC02814	long intergenic non-protein coding RNA 2814
chr15	58309899	58311170	chr15-58309899-58311170	9.25262e-08	0.299918	1	Intron (ENST00000558239.5/8854, intron 2 of 3)	8854	ENST00000559297.5	-30578	ALDH1A2	aldehyde dehydrogenase 1 family member A2
chr5	178940632	178941815	chr5-178940632-178941815	9.33439e-08	0.73407	4	Promoter (<=1kb)	285676	ENST00000320129.7	0	ZNF454	zinc finger protein 454
chr4	8188539	8189665	chr4-8188539-8189665	9.40596e-08	0.734342	4	Intron (ENST00000510763.5/54436, intron 1 of 3)	54436	ENST00000508641.2	6464	SH3TC1	SH3 domain and tetratricopeptide repeats 1
chr15	66408425	66409304	chr15-66408425-66409304	9.46396e-08	0.258687	1	Intron (ENST00000425818.2/5604, intron 1 of 4)	5604	ENST00000693150.1	6545	MAP2K1	mitogen-activated protein kinase kinase 1
chr2	134739509	134740511	chr2-134739509-134740511	9.47706e-08	0.43246	3	Intron (ENST00000392929.6/100129961, intron 3 of 3)	81615	ENST00000281924.6	-20509	TMEM163	transmembrane protein 163
chr10	75616858	75618203	chr10-75616858-75618203	9.49679e-08	0.25598	1	Intron (ENST00000611255.5/83938, intron 2 of 6)	83938	ENST00000593817.1	15618	LRMDA	leucine rich melanocyte differentiation associated
chr9	128148746	128149851	chr9-128148746-128149851	9.68743e-08	0.757368	4	Promoter (<=1kb)	3934	ENST00000373017.5	0	LCN2	lipocalin 2
chr12	111383	112443	chr12-111383-112443	9.86971e-08	0.271094	1	Promoter (<=1kb)	105369593	ENST00000540226.1	0	LOC105369593	uncharacterized LOC105369593
chr7	131889961	131890826	chr7-131889961-131890826	1.00102e-07	0.26912	1	Distal Intergenic	101928782	ENST00000452219.5	-6815	LOC101928782	uncharacterized LOC101928782
chr19	49335083	49336043	chr19-49335083-49336043	1.00757e-07	0.252475	1	Promoter (<=1kb)	951	ENST00000391859.6	0	CD37	CD37 molecule
chr7	112112579	112113424	chr7-112112579-112113424	1.01814e-07	0.387818	3	Intron (ENST00000428084.6/9732, intron 1 of 52)	9732	ENST00000476846.5	92970	DOCK4	dedicator of cytokinesis 4
chr22	19144282	19145193	chr22-19144282-19145193	1.03578e-07	0.435572	2	Promoter (<=1kb)	8220	ENST00000252137.11	0	ESS2	ess-2 splicing factor homolog
chrX	153944146	153945160	chrX-153944146-153945160	1.06031e-07	0.348221	3	Promoter (<=1kb)	5973	ENST00000393700.8	0	RENBP	renin binding protein
chr5	56159140	56159950	chr5-56159140-56159950	1.0672e-07	0.292279	1	Promoter (<=1kb)	79722	ENST00000505970.2	979	ANKRD55	ankyrin repeat domain 55
chr15	52250154	52251167	chr15-52250154-52251167	1.08314e-07	0.635119	4	3' UTR	55930	ENST00000558242.1	5728	MYO5C	myosin VC
chr19	1069016	1069932	chr19-1069016-1069932	1.08615e-07	0.268196	1	Promoter (1-2kb)	23526	ENST00000543365.5	-1289	ARHGAP45	Rho GTPase activating protein 45
chr1	27881807	27882812	chr1-27881807-27882812	1.09132e-07	0.258118	1	Promoter (<=1kb)	9473	ENST00000492877.1	-586	THEMIS2	thymocyte selection associated family member 2
chr21	33444940	33445866	chr21-33444940-33445866	1.09195e-07	0.360182	3	Intron (ENST00000421802.1/3460, intron 2 of 2)	757	ENST00000484377.5	3098	TMEM50B	transmembrane protein 50B
chr16	2473525	2474418	chr16-2473525-2474418	1.10269e-07	0.370288	3	Promoter (<=1kb)	57465	ENST00000567020.6	-633	TBC1D24	TBC1 domain family member 24
chr2	126655696	126656888	chr2-126655696-126656888	1.10829e-07	0.389833	3	Promoter (<=1kb)	2995	ENST00000484700.2	0	GYPC	glycophorin C (Gerbich blood group)
chr11	44979564	44980511	chr11-44979564-44980511	1.11205e-07	0.732699	4	Distal Intergenic	221122	ENST00000656313.1	5421	LINC02685	long intergenic non-protein coding RNA 2685
chr6	42028011	42028924	chr6-42028011-42028924	1.11289e-07	0.285913	1	Intron (ENST00000616010.4/896, intron 2 of 4)	896	ENST00000505672.5	19752	CCND3	cyclin D3
chr14	69710259	69711565	chr14-69710259-69711565	1.11556e-07	0.270506	1	3' UTR	6430	ENST00000553521.5	-15335	SRSF5	serine and arginine rich splicing factor 5
chr2	218897932	218899053	chr2-218897932-218899053	1.11826e-07	0.342237	3	Intron (ENST00000489887.1/ENST00000489887.1, intron 1 of 1)	107984111	ENST00000483911.1	14082	LOC107984111	uncharacterized LOC107984111
chr6	36962813	36964336	chr6-36962813-36964336	1.14087e-07	0.278113	1	Promoter (<=1kb)	221476	ENST00000491324.1	0	PI16	peptidase inhibitor 16
chr2	17803998	17804873	chr2-17803998-17804873	1.15758e-07	0.259338	1	Distal Intergenic	105373449	ENST00000428868.1	-3756	LOC105373449	uncharacterized LOC105373449
chr1	36124748	36125781	chr1-36124748-36125781	1.15799e-07	0.377566	3	Promoter (<=1kb)	1296	ENST00000397799.2	0	COL8A2	collagen type VIII alpha 2 chain
chr10	77898286	77899580	chr10-77898286-77899580	1.16339e-07	0.738931	4	Intron (ENST00000372391.7/9231, intron 1 of 31)	9231	ENST00000468332.6	-8779	DLG5	discs large MAGUK scaffold protein 5
chr10	132420917	132422002	chr10-132420917-132422002	1.16454e-07	0.429979	3	Exon (ENST00000428814.1/ENST00000428814.1, exon 2 of 2)	105378568	ENST00000450206.1	19482	LOC105378568	uncharacterized LOC105378568
chr15	74777200	74778228	chr15-74777200-74778228	1.16598e-07	0.388282	3	Distal Intergenic	1445	ENST00000220003.14	-3852	CSK	C-terminal Src kinase
chr20	4320034	4321294	chr20-4320034-4321294	1.17069e-07	0.271423	1	Distal Intergenic	146	ENST00000379453.6	-70747	ADRA1D	adrenoceptor alpha 1D
chr3	45034675	45036625	chr3-45034675-45036625	1.17629e-07	0.292873	1	3' UTR	7123	ENST00000428034.1	4545	CLEC3B	C-type lectin domain family 3 member B
chr5	93596682	93597648	chr5-93596682-93597648	1.18003e-07	0.256209	1	Distal Intergenic	7025	ENST00000506162.1	4709	NR2F1	nuclear receptor subfamily 2 group F member 1
chr20	5219836	5220880	chr20-5219836-5220880	1.20854e-07	0.272234	1	Distal Intergenic	8760	ENST00000379070.3	43734	CDS2	CDP-diacylglycerol synthase 2
chr2	43126848	43128138	chr2-43126848-43128138	1.21098e-07	0.289225	1	Promoter (<=1kb)	105374570	ENST00000669652.1	-681	LOC105374570	uncharacterized LOC105374570
chr4	1332651	1333711	chr4-1332651-1333711	1.2139e-07	0.382306	3	Promoter (<=1kb)	10296	ENST00000515766.1	90	MAEA	macrophage erythroblast attacher, E3 ubiquitin ligase
chr12	10167223	10168053	chr12-10167223-10168053	1.22339e-07	0.281955	1	Promoter (<=1kb)	4973	ENST00000543993.5	0	OLR1	oxidized low density lipoprotein receptor 1
chr10	24722642	24724004	chr10-24722642-24724004	1.23949e-07	0.425476	3	Promoter (<=1kb)	57584	ENST00000612832.4	0	ARHGAP21	Rho GTPase activating protein 21
chr7	77467234	77468279	chr7-77467234-77468279	1.24469e-07	0.26683	1	Distal Intergenic	101927243	ENST00000608884.2	50561	LOC101927243	uncharacterized LOC101927243
chr20	49230445	49231365	chr20-49230445-49231365	1.24841e-07	0.268261	1	Promoter (2-3kb)	55661	ENST00000471144.1	-2473	DDX27	DEAD-box helicase 27
chr14	92651012	92652314	chr14-92651012-92652314	1.25843e-07	0.283582	1	Promoter (<=1kb)	79890	ENST00000553992.1	94	RIN3	Ras and Rab interactor 3
chr10	71307212	71308083	chr10-71307212-71308083	1.31648e-07	0.360117	3	Distal Intergenic	55315	ENST00000373189.6	-11176	SLC29A3	solute carrier family 29 member 3
chr3	174330870	174331936	chr3-174330870-174331936	1.36569e-07	0.40417	3	Distal Intergenic	22871	ENST00000401917.4	55556	NLGN1	neuroligin 1
chr8	42221283	42222452	chr8-42221283-42222452	1.3731e-07	0.253639	1	Distal Intergenic	5327	ENST00000679300.1	-13574	PLAT	plasminogen activator, tissue type
chr6	42099186	42100890	chr6-42099186-42100890	1.4004e-07	0.719412	4	Distal Intergenic	647024	ENST00000356542.5	41729	C6orf132	chromosome 6 open reading frame 132
chr5	151749238	151750111	chr5-151749238-151750111	1.47438e-07	0.384186	3	Promoter (2-3kb)	475	ENST00000522314.5	2007	ATOX1	antioxidant 1 copper chaperone
chr18	13611536	13612663	chr18-13611536-13612663	1.49115e-07	0.403297	3	Promoter (<=1kb)	753	ENST00000585931.5	0	LDLRAD4	low density lipoprotein receptor class A domain containing 4
chr8	132895457	132896328	chr8-132895457-132896328	1.49182e-07	0.294777	1	Promoter (1-2kb)	7038	ENST00000523756.5	-1361	TG	thyroglobulin
chr16	997036	998161	chr16-997036-998161	1.49293e-07	0.723413	4	Promoter (<=1kb)	107984898	ENST00000565401.1	0	LOC107984898	uncharacterized LOC107984898
chr11	75181209	75183191	chr11-75181209-75183191	1.50025e-07	0.421131	3	Intron (ENST00000526660.5/11309, intron 2 of 2)	11309	ENST00000530012.1	-13063	SLCO2B1	solute carrier organic anion transporter family member 2B1
chr13	110665614	110666767	chr13-110665614-110666767	1.51434e-07	0.259831	1	Promoter (<=1kb)	79587	ENST00000537802.5	0	CARS2	cysteinyl-tRNA synthetase 2, mitochondrial
chr16	16075520	16076399	chr16-16075520-16076399	1.52464e-07	0.268226	1	Promoter (<=1kb)	4363	ENST00000575422.5	0	ABCC1	ATP binding cassette subfamily C member 1
chr3	48748405	48749162	chr3-48748405-48749162	1.52882e-07	0.260796	1	3' UTR	5576	ENST00000457914.5	3156	PRKAR2A	protein kinase cAMP-dependent type II regulatory subunit alpha
chr1	36115824	36116490	chr1-36115824-36116490	1.5293e-07	0.36556	3	Intron (ENST00000397799.2/1296, intron 1 of 3)	1296	ENST00000397799.2	8732	COL8A2	collagen type VIII alpha 2 chain
chr10	13876938	13878151	chr10-13876938-13878151	1.53183e-07	0.356804	3	Intron (ENST00000357447.7/55691, intron 2 of 24)	55691	ENST00000649155.1	-10634	FRMD4A	FERM domain containing 4A
chr15	66650198	66651094	chr15-66650198-66651094	1.55038e-07	0.255902	1	Intron (ENST00000558797.1/102723165, intron 1 of 4)	4091	ENST00000288840.10	-51142	SMAD6	SMAD family member 6
chr6	35081014	35081964	chr6-35081014-35081964	1.55904e-07	0.278081	1	Exon (ENST00000360359.5/23294, exon 17 of 24)	23294	ENST00000470698.1	22766	ANKS1A	ankyrin repeat and sterile alpha motif domain containing 1A
chr14	68392391	68393315	chr14-68392391-68393315	1.57528e-07	0.384707	3	Intron (ENST00000479335.5/5890, intron 9 of 11)	5890	ENST00000554183.1	5254	RAD51B	RAD51 paralog B
chr11	65403597	65404915	chr11-65403597-65404915	1.57822e-07	0.368472	3	Exon (ENST00000355991.9/83786, exon 9 of 10)	83786	ENST00000531151.1	9335	FRMD8	FERM domain containing 8
chr9	129173672	129175361	chr9-129173672-129175361	1.57967e-07	0.428746	3	Promoter (<=1kb)	105376289	ENST00000675308.1	-965	LOC105376289	uncharacterized LOC105376289
chr6	35378912	35380007	chr6-35378912-35380007	1.58004e-07	0.263934	1	Intron (ENST00000360694.8/5467, intron 2 of 7)	5467	ENST00000311565.4	36298	PPARD	peroxisome proliferator activated receptor delta
chr4	3372680	3373743	chr4-3372680-3373743	1.58477e-07	0.425157	3	Promoter (2-3kb)	6002	ENST00000506998.5	2494	RGS12	regulator of G protein signaling 12
chr14	65042309	65043210	chr14-65042309-65043210	1.59225e-07	0.255371	1	Promoter (1-2kb)	100616490	ENST00000582134.1	-1478	MIR4706	microRNA 4706
chr9	114080455	114081535	chr9-114080455-114081535	1.61613e-07	0.718306	4	Promoter (2-3kb)	259	ENST00000603230.1	-2127	AMBP	alpha-1-microglobulin/bikunin precursor
chr6	105879926	105880818	chr6-105879926-105880818	1.63197e-07	0.252875	1	Intron (ENST00000644129.1/105377923, intron 2 of 3)	105377923	ENST00000644129.1	12223	LOC105377923	uncharacterized LOC105377923
chr18	62544829	62545721	chr18-62544829-62545721	1.66277e-07	0.25644	1	Exon (ENST00000269499.10/54877, exon 4 of 14)	54877	ENST00000586834.1	5315	ZCCHC2	zinc finger CCHC-type containing 2
chr12	49055687	49056584	chr12-49055687-49056584	1.69828e-07	0.273253	1	Promoter (<=1kb)	8085	ENST00000692637.1	-363	KMT2D	lysine methyltransferase 2D
chr19	33046962	33048204	chr19-33046962-33048204	1.71124e-07	0.633446	4	Intron (ENST00000254260.8/85415, intron 1 of 14)	85415	ENST00000254260.8	16684	RHPN2	rhophilin Rho GTPase binding protein 2
chr2	239465020	239466143	chr2-239465020-239466143	1.72417e-07	0.422259	3	Intron (ENST00000659636.1/ENST00000659636.1, intron 1 of 1)	101928111	ENST00000428471.2	63296	HDAC4-AS1	HDAC4 antisense RNA 1
chr1	165856828	165857703	chr1-165856828-165857703	1.73608e-07	0.341796	3	Intron (ENST00000367879.9/7371, intron 1 of 6)	7371	ENST00000642653.1	29023	UCK2	uridine-cytidine kinase 2
chr15	85554736	85555646	chr15-85554736-85555646	1.76056e-07	0.274285	1	Promoter (<=1kb)	11214	ENST00000558811.2	0	AKAP13	A-kinase anchoring protein 13
chr6	20205579	20207487	chr6-20205579-20207487	1.77677e-07	0.263715	1	Intron (ENST00000324607.8/154141, intron 1 of 12)	101928573	ENST00000449143.2	-4600	LOC101928573	uncharacterized LOC101928573
chr17	21275272	21276413	chr17-21275272-21276413	1.78337e-07	0.447217	2	Exon (ENST00000692381.1/ENST00000692381.1, exon 1 of 1)	5606	ENST00000395491.6	-8259	MAP2K3	mitogen-activated protein kinase kinase 3
chr3	119300496	119302269	chr3-119300496-119302269	1.79137e-07	0.303101	1	Intron (ENST00000264245.9/57514, intron 1 of 11)	57514	ENST00000264245.9	6113	ARHGAP31	Rho GTPase activating protein 31
chr5	150489559	150490491	chr5-150489559-150490491	1.7996e-07	0.263158	1	Intron (ENST00000522491.1/3340, intron 1 of 1)	3340	ENST00000524161.1	3228	NDST1	N-deacetylase and N-sulfotransferase 1
chr19	4807050	4807981	chr19-4807050-4807981	1.80037e-07	0.271741	1	Distal Intergenic	55527	ENST00000269856.5	15316	FEM1A	fem-1 homolog A
chr17	74623156	74624564	chr17-74623156-74624564	1.82705e-07	0.257264	1	Promoter (<=1kb)	342510	ENST00000392619.2	0	CD300E	CD300e molecule
chr17	82240543	82242267	chr17-82240543-82242267	1.90193e-07	0.404849	3	Promoter (2-3kb)	1453	ENST00000584913.1	2846	CSNK1D	casein kinase 1 delta
chr9	129488141	129489160	chr9-129488141-129489160	1.91515e-07	0.426719	3	Promoter (<=1kb)	100506190	ENST00000444184.6	0	LINC00963	long intergenic non-protein coding RNA 963
chr12	124457139	124457959	chr12-124457139-124457959	1.91799e-07	0.270643	1	Exon (ENST00000405201.5/9612, exon 6 of 47)	9612	ENST00000448008.1	25810	NCOR2	nuclear receptor corepressor 2
chr19	54247748	54249000	chr19-54247748-54249000	1.93574e-07	0.264798	1	3' UTR	79168	ENST00000396365.6	-4957	LILRA6	leukocyte immunoglobulin like receptor A6
chr7	98275846	98277306	chr7-98275846-98277306	1.94843e-07	0.382779	3	Intron (ENST00000456357.6/25798, intron 1 of 2)	25798	ENST00000539286.5	-4361	BRI3	brain protein I3
chr19	33259240	33260146	chr19-33259240-33260146	1.95157e-07	0.252885	1	Distal Intergenic	56301	ENST00000253188.8	-33390	SLC7A10	solute carrier family 7 member 10
chr3	45553288	45554063	chr3-45553288-45554063	1.96988e-07	0.372138	3	Promoter (1-2kb)	8994	ENST00000465039.5	-1331	LIMD1	LIM domain containing 1
chr10	61992433	61993308	chr10-61992433-61993308	1.98412e-07	0.390498	3	Intron (ENST00000644638.1/84159, intron 3 of 4)	84159	ENST00000647323.1	-53354	ARID5B	AT-rich interaction domain 5B
chr5	14480537	14481972	chr5-14480537-14481972	2.02603e-07	0.26207	1	Promoter (<=1kb)	7204	ENST00000510281.1	-445	TRIO	trio Rho guanine nucleotide exchange factor
chr4	6917283	6918260	chr4-6917283-6918260	2.02727e-07	0.413816	3	Intron (ENST00000444368.1/57533, intron 1 of 1)	57533	ENST00000427736.1	7035	TBC1D14	TBC1 domain family member 14
chr22	19953161	19954309	chr22-19953161-19954309	2.03078e-07	0.724561	4	Promoter (<=1kb)	1312	ENST00000678255.1	0	COMT	catechol-O-methyltransferase
chrX	107712379	107713245	chrX-107712379-107713245	2.04273e-07	0.379638	3	3' UTR	1831	ENST00000486554.1	3156	TSC22D3	TSC22 domain family member 3
chr19	40613530	4.06159e+07	chr19-40613530-40615869.1	2.11272e-07	0.328486	1	Promoter (<=1kb)	8425	ENST00000602251.5	0	LTBP4	latent transforming growth factor beta binding protein 4
chr19	42201431	42202131	chr19-42201431-42202131	2.13928e-07	0.283766	1	3' UTR	5452	ENST00000532176.2	-4846	POU2F2	POU class 2 homeobox 2
chr2	230668203	230669155	chr2-230668203-230669155	2.18507e-07	0.325706	1	Distal Intergenic	151475	ENST00000660361.1	31185	LINC01907	long intergenic non-protein coding RNA 1907
chr20	23048412	23049219	chr20-23048412-23049219	2.20142e-07	0.382875	3	Promoter (<=1kb)	7056	ENST00000377103.3	453	THBD	thrombomodulin
chr10	69047801	69048671	chr10-69047801-69048671	2.20358e-07	0.271628	1	Distal Intergenic	26128	ENST00000627949.4	39380	KIFBP	kinesin family binding protein
chr16	4272711	4274216	chr16-4272711-4274216	2.21464e-07	0.412706	3	Promoter (<=1kb)	7023	ENST00000204517.11	0	TFAP4	transcription factor AP-4
chr2	71071616	71072531	chr2-71071616-71072531	2.28293e-07	0.284838	1	Promoter (<=1kb)	55577	ENST00000529236.1	0	NAGK	N-acetylglucosamine kinase
chr11	268754	269820	chr11-268754-269820	2.31369e-07	0.392868	2	Exon (ENST00000688906.1/ENST00000688906.1, exon 1 of 3)	171389	ENST00000534750.6	-8587	NLRP6	NLR family pyrin domain containing 6
chr13	28740748	28741774	chr13-28740748-28741774	2.34658e-07	0.271645	1	Distal Intergenic	283537	ENST00000380814.4	-21778	SLC46A3	solute carrier family 46 member 3
chr17	1205646	1206653	chr17-1205646-1206653	2.3542e-07	0.268085	1	Intron (ENST00000574139.7/29, intron 1 of 22)	29	ENST00000544583.6	-18324	ABR	ABR activator of RhoGEF and GTPase
chr19	41516104	41517369	chr19-41516104-41517369	2.37961e-07	0.365017	3	Distal Intergenic	100505495	ENST00000651572.3	-14849	PCAT19	prostate cancer associated transcript 19
chr1	245054124	245054981	chr1-245054124-245054981	2.40908e-07	0.255062	1	Intron (ENST00000366523.6/84288, intron 3 of 7)	84288	ENST00000427529.1	-28475	EFCAB2	EF-hand calcium binding domain 2
chr5	96855192	96856124	chr5-96855192-96856124	2.41271e-07	0.253347	1	Intron (ENST00000501338.5/51752, intron 2 of 3)	51752	ENST00000504056.5	17488	ERAP1	endoplasmic reticulum aminopeptidase 1
chr2	152042616	152043728	chr2-152042616-152043728	2.41371e-07	0.293113	1	Intron (ENST00000539935.7/785, intron 2 of 13)	785	ENST00000635743.1	5061	CACNB4	calcium voltage-gated channel auxiliary subunit beta 4
chr2	9230928	9231887	chr2-9230928-9231887	2.41425e-07	0.373149	3	Intron (ENST00000315273.4/8853, intron 1 of 26)	8853	ENST00000281419.8	24116	ASAP2	ArfGAP with SH3 domain, ankyrin repeat and PH domain 2
chr1	197994707	197995730	chr1-197994707-197995730	2.45004e-07	0.704348	4	Distal Intergenic	56956	ENST00000367387.6	77335	LHX9	LIM homeobox 9
chr3	194276988	194278089	chr3-194276988-194278089	2.5537e-07	0.691851	4	Promoter (<=1kb)	105374289	ENST00000653696.1	208	LINC02048	long intergenic non-protein coding RNA 2048
chr3	45075843	45076739	chr3-45075843-45076739	2.59027e-07	0.258233	1	Distal Intergenic	7123	ENST00000428034.1	45713	CLEC3B	C-type lectin domain family 3 member B
chr5	95856995	95857895	chr5-95856995-95857895	2.67906e-07	0.300608	1	Promoter (<=1kb)	202299	ENST00000620167.1	126	LINC01554	long intergenic non-protein coding RNA 1554
chr18	77209950	77211079	chr18-77209950-77211079	2.73141e-07	0.367706	3	Intron (ENST00000584843.1/ENST00000584843.1, intron 3 of 4)	2587	ENST00000299727.5	-38769	GALR1	galanin receptor 1
chr1	12617891	12618764	chr1-12617891-12618764	2.74452e-07	0.373354	3	Promoter (<=1kb)	9249	ENST00000616661.5	0	DHRS3	dehydrogenase/reductase 3
chr1	221000171	221000985	chr1-221000171-221000985	2.86209e-07	0.26939	1	Distal Intergenic	3142	ENST00000427693.1	119102	HLX	H2.0 like homeobox
chr9	129261120	129261982	chr9-129261120-129261982	2.87637e-07	0.25356	1	Promoter (2-3kb)	105376290	ENST00000427080.2	2766	IER5L-AS1	IER5L antisense RNA 1
chr19	18254891	18255830	chr19-18254891-18255830	2.8934e-07	0.680748	4	Promoter (<=1kb)	5143	ENST00000355502.7	0	PDE4C	phosphodiesterase 4C
chr15	74535193	74536151	chr15-74535193-74536151	2.98566e-07	0.250012	1	Distal Intergenic	10620	ENST00000622429.1	-5055	ARID3B	AT-rich interaction domain 3B
chr1	10676919	10677853	chr1-10676919-10677853	3.01758e-07	0.665017	4	Intron (ENST00000377022.8/54897, intron 4 of 20)	54897	ENST00000492173.1	-15521	CASZ1	castor zinc finger 1
chr9	109924981	109927002	chr9-109924981-109927002	3.04724e-07	0.255848	1	Exon (ENST00000374531.6/445815, exon 6 of 7)	445815	ENST00000465091.1	57710	PALM2AKAP2	PALM2 and AKAP2 fusion
chr15	58109097	58109993	chr15-58109097-58109993	3.12402e-07	0.252846	1	Intron (ENST00000558231.5/8854, intron 1 of 12)	366	ENST00000558772.5	-28176	AQP9	aquaporin 9
chr17	1095873	1097133	chr17-1095873-1097133	3.12613e-07	0.364869	3	Intron (ENST00000302538.10/29, intron 3 of 22)	29	ENST00000573325.1	-4097	ABR	ABR activator of RhoGEF and GTPase
chr19	56837270	56838494	chr19-56837270-56838494	3.13062e-07	0.377244	3	Promoter (<=1kb)	5178	ENST00000649428.1	0	PEG3	paternally expressed 3
chr15	76983635	76984550	chr15-76983635-76984550	3.13665e-07	0.251878	1	Distal Intergenic	9051	ENST00000558407.5	-8809	PSTPIP1	proline-serine-threonine phosphatase interacting protein 1
chr3	4978180	4.97965e+06	chr3-4978180-4979654.1	3.22146e-07	0.399847	3	Promoter (<=1kb)	8553	ENST00000467610.1	0	BHLHE40	basic helix-loop-helix family member e40
chr6	7153717	7154866	chr6-7153717-7154866	3.23188e-07	0.336295	3	Intron (ENST00000379933.7/6239, intron 1 of 11)	6239	ENST00000483150.1	14472	RREB1	ras responsive element binding protein 1
chr11	66069701	66071462	chr11-66069701-66071462	3.23711e-07	0.433129	2	Promoter (<=1kb)	55690	ENST00000320580.9	0	PACS1	phosphofurin acidic cluster sorting protein 1
chrX	129772416	129773547	chrX-129772416-129773547	3.24579e-07	0.381359	2	Distal Intergenic	54440	ENST00000356892.4	-6402	SASH3	SAM and SH3 domain containing 3
chr11	117994066	117994940	chr11-117994066-117994940	3.28485e-07	0.255863	1	Promoter (<=1kb)	3587	ENST00000525467.1	-19	IL10RA	interleukin 10 receptor subunit alpha
chr12	26874267	26875203	chr12-26874267-26875203	3.30274e-07	0.25715	1	Distal Intergenic	55726	ENST00000538016.1	31281	INTS13	integrator complex subunit 13
chr14	92945959	92946972	chr14-92945959-92946972	3.30579e-07	0.701774	4	Exon (ENST00000354313.7/3705, exon 10 of 11)	1113	ENST00000556876.1	14282	CHGA	chromogranin A
chr5	172128978	172129907	chr5-172128978-172129907	3.32005e-07	0.258252	1	Intron (ENST00000176763.10/6793, intron 2 of 18)	107986477	ENST00000518267.5	-13834	LOC107986477	uncharacterized LOC107986477
chr11	78290012	78290784	chr11-78290012-78290784	3.32068e-07	0.361172	3	Intron (ENST00000361507.5/9846, intron 1 of 9)	105369402	ENST00000691438.1	-24012	LOC105369402	uncharacterized LOC105369402
chr17	71975734	71976643	chr17-71975734-71976643	3.33946e-07	0.702559	4	Distal Intergenic	102723505	ENST00000674753.1	50554	ROCR	regulator of chondrogenesis RNA
chr8	133062175	133063281	chr8-133062175-133063281	3.38784e-07	0.260044	1	Promoter (1-2kb)	6503	ENST00000427060.6	-1817	SLA	Src like adaptor
chr2	231780693	231781897	chr2-231780693-231781897	3.43539e-07	0.380971	2	Promoter (<=1kb)	5147	ENST00000287600.9	0	PDE6D	phosphodiesterase 6D
chr14	21106614	21107562	chr14-21106614-21107562	3.49159e-07	0.37745	3	Promoter (1-2kb)	51222	ENST00000451119.6	-1892	ZNF219	zinc finger protein 219
chr6	7073563	7074408	chr6-7073563-7074408	3.49317e-07	0.266059	1	Distal Intergenic	6239	ENST00000379933.7	-33189	RREB1	ras responsive element binding protein 1
chr6	31586380	31587178	chr6-31586380-31587178	3.52785e-07	0.287176	1	Promoter (<=1kb)	7940	ENST00000339530.8	0	LST1	leukocyte specific transcript 1
chr3	52471431	52472295	chr3-52471431-52472295	3.54685e-07	0.339113	3	Promoter (<=1kb)	11188	ENST00000490425.1	875	NISCH	nischarin
chr2	27756444	27757694	chr2-27756444-27757694	3.59465e-07	0.401364	3	Exon (ENST00000688727.1/ENST00000688727.1, exon 3 of 3)	9553	ENST00000379666.7	-14023	MRPL33	mitochondrial ribosomal protein L33
chr15	91861081	91862215	chr15-91861081-91862215	3.61445e-07	0.360757	3	Intron (ENST00000318445.11/28232, intron 1 of 9)	28232	ENST00000555769.5	6745	SLCO3A1	solute carrier organic anion transporter family member 3A1
chr13	30112643	30113521	chr13-30112643-30113521	3.72044e-07	0.358132	3	Distal Intergenic	100874146	ENST00000660467.1	-3748	LINC00365	long intergenic non-protein coding RNA 365
chr6	34236437	34238641	chr6-34236437-34238641	3.73848e-07	0.373967	2	Promoter (<=1kb)	3159	ENST00000674029.1	0	HMGA1	high mobility group AT-hook 1
chr8	11783257	11784174	chr8-11783257-11784174	3.76288e-07	0.256116	1	Promoter (<=1kb)	252969	ENST00000524741.1	645	NEIL2	nei like DNA glycosylase 2
chr1	234934414	234935595	chr1-234934414-234935595	3.77559e-07	0.251066	1	Promoter (1-2kb)	107985365	ENST00000651370.1	-1761	LOC107985365	uncharacterized LOC107985365
chr6	116447374	116448383	chr6-116447374-116448383	3.79378e-07	0.307909	1	Intron (ENST00000644499.1/29940, intron 3 of 3)	441168	ENST00000368606.7	-12987	CALHM6	calcium homeostasis modulator family member 6
chr10	8188874	8189881	chr10-8188874-8189881	3.86412e-07	0.250984	1	Distal Intergenic	100507143	ENST00000454056.5	70923	LINC00708	long intergenic non-protein coding RNA 708
chr12	15534971	15535681	chr12-15534971-15535681	3.88035e-07	0.257951	1	Intron (ENST00000674316.1/5800, intron 12 of 25)	5800	ENST00000674388.1	-10663	PTPRO	protein tyrosine phosphatase receptor type O
chr6	166959030	166959899	chr6-166959030-166959899	3.91962e-07	0.375737	2	Promoter (1-2kb)	8635	ENST00000358165.7	-1839	RNASET2	ribonuclease T2
chr7	73822177	73823224	chr7-73822177-73823224	3.92441e-07	0.672573	4	Intron (ENST00000466411.1/ENST00000466411.1, intron 1 of 3)	1364	ENST00000340958.4	-7772	CLDN4	claudin 4
chr19	55081058	55082012	chr19-55081058-55082012	3.92703e-07	0.271931	1	Promoter (<=1kb)	54869	ENST00000590610.5	0	EPS8L1	EPS8 like 1
chr2	28601384	28602350	chr2-28601384-28602350	3.92967e-07	0.379707	3	Promoter (<=1kb)	151056	ENST00000479065.5	0	PLB1	phospholipase B1
chr20	50497743	50498615	chr20-50497743-50498615	3.95189e-07	0.256816	1	Distal Intergenic	5770	ENST00000541713.5	-11706	PTPN1	protein tyrosine phosphatase non-receptor type 1
chr8	26595233	26596240	chr8-26595233-26596240	3.97115e-07	0.276764	1	Intron (ENST00000521913.7/1808, intron 3 of 13)	1808	ENST00000523027.1	16828	DPYSL2	dihydropyrimidinase like 2
chr3	122575926	122577022	chr3-122575926-122577022	3.9719e-07	0.330676	3	Promoter (<=1kb)	165631	ENST00000483793.5	-606	PARP15	poly(ADP-ribose) polymerase family member 15
chr1	202009949	202010973	chr1-202009949-202010973	3.99453e-07	0.68648	4	Promoter (<=1kb)	102723465	ENST00000419190.2	0	ELF3-AS1	ELF3 antisense RNA 1
chr18	48896417	48897751	chr18-48896417-48897751	3.99593e-07	0.425641	2	Distal Intergenic	4092	ENST00000587336.1	32431	SMAD7	SMAD family member 7
chr9	16385587	16386785	chr9-16385587-16386785	4.08593e-07	0.253452	1	Intron (ENST00000648575.1/100129385, intron 2 of 3)	100129385	ENST00000648575.1	24205	C9orf92	chromosome 9 open reading frame 92
chr6	166951961	166952781	chr6-166951961-166952781	4.08884e-07	0.256735	1	Promoter (<=1kb)	8635	ENST00000496851.6	0	RNASET2	ribonuclease T2
chr16	30650179	30651136	chr16-30650179-30651136	4.12114e-07	0.386376	3	Promoter (<=1kb)	78994	ENST00000563399.5	0	PRR14	proline rich 14
chr2	127954542	127955724	chr2-127954542-127955724	4.12892e-07	0.261756	1	Exon (ENST00000357702.9/79595, exon 16 of 21)	107985944	ENST00000659745.1	65713	LOC107985944	uncharacterized LOC107985944
chr4	139208079	139209080	chr4-139208079-139209080	4.14928e-07	0.258246	1	Intron (ENST00000693380.1/105379412, intron 1 of 3)	105379412	ENST00000693380.1	30623	LOC105379412	uncharacterized LOC105379412
chr15	85649038	85649773	chr15-85649038-85649773	4.26655e-07	0.27351	1	Intron (ENST00000559362.5/11214, intron 10 of 14)	11214	ENST00000559486.2	3119	AKAP13	A-kinase anchoring protein 13
chr17	47199821	47200676	chr17-47199821-47200676	4.2855e-07	0.256567	1	Promoter (<=1kb)	4635	ENST00000571981.5	0	MYL4	myosin light chain 4
chr1	56511129	56512023	chr1-56511129-56512023	4.3031e-07	0.261904	1	Promoter (<=1kb)	8613	ENST00000641494.1	16	PLPP3	phospholipid phosphatase 3
chr10	14740651	14741681	chr10-14740651-14741681	4.40517e-07	0.33512	3	Intron (ENST00000181796.7/83641, intron 1 of 4)	83641	ENST00000487335.5	33024	FAM107B	family with sequence similarity 107 member B
chr4	87732259	87733079	chr4-87732259-87733079	4.42715e-07	0.266496	1	Promoter (<=1kb)	105377324	ENST00000506480.5	0	LOC105377324	uncharacterized LOC105377324
chr17	1197218	1198565	chr17-1197218-1198565	4.43666e-07	0.411927	3	Intron (ENST00000574139.7/29, intron 1 of 22)	29	ENST00000544583.6	-9896	ABR	ABR activator of RhoGEF and GTPase
chr3	45033384	45034384	chr3-45033384-45034384	4.43809e-07	0.265086	1	Intron (ENST00000481405.1/7123, intron 2 of 2)	7123	ENST00000428034.1	3254	CLEC3B	C-type lectin domain family 3 member B
chr2	99771635	99772595	chr2-99771635-99772595	4.51571e-07	0.271091	1	Intron (ENST00000409236.6/3899, intron 6 of 22)	3899	ENST00000445815.2	-177865	AFF3	AF4/FMR2 family member 3
chr3	190231443	190232475	chr3-190231443-190232475	4.55575e-07	0.411799	3	Distal Intergenic	9076	ENST00000490800.1	80743	CLDN1	claudin 1
chr9	137292906	137294604	chr9-137292906-137294604	4.56327e-07	0.689512	4	Exon (ENST00000566954.1/ENST00000566954.1, exon 1 of 1)	441478	ENST00000356628.4	7667	NRARP	NOTCH regulated ankyrin repeat protein
chr15	40306060	40307280	chr15-40306060-40307280	4.58772e-07	0.259832	1	Promoter (<=1kb)	5330	ENST00000558588.5	413	PLCB2	phospholipase C beta 2
chr9	125649035	125649848	chr9-125649035-125649848	4.59834e-07	0.334131	3	Promoter (<=1kb)	79109	ENST00000420643.5	569	MAPKAP1	MAPK associated protein 1
chr5	133929778	133930871	chr5-133929778-133930871	4.61786e-07	0.272275	1	Distal Intergenic	105664404	ENST00000513561.1	16101	WSPAR	WNT signaling pathway activating non-coding RNA
chr14	104957124	104958170	chr14-104957124-104958170	4.71184e-07	0.674623	4	Promoter (1-2kb)	113146	ENST00000555544.1	-1722	AHNAK2	AHNAK nucleoprotein 2
chr6	152380889	152381967	chr6-152380889-152381967	4.73802e-07	0.742451	4	Promoter (<=1kb)	23345	ENST00000471834.1	0	SYNE1	spectrin repeat containing nuclear envelope protein 1
chr12	109723071	109724333	chr12-109723071-109724333	4.84252e-07	0.666451	4	Intron (ENST00000538780.2/84915, intron 1 of 2)	84915	ENST00000543653.1	8336	FAM222A	family with sequence similarity 222 member A
chr7	150433370	150434270	chr7-150433370-150434270	4.84946e-07	0.260552	1	Promoter (<=1kb)	285972	ENST00000477392.1	0	LINC00996	long intergenic non-protein coding RNA 996
chr22	39244349	39245483	chr22-39244349-39245483	5.05081e-07	0.392936	3	Promoter (<=1kb)	5155	ENST00000331163.11	0	PDGFB	platelet derived growth factor subunit B
chr22	39348933	39350457	chr22-39348933-39350457	5.06634e-07	0.368436	2	Promoter (<=1kb)	9145	ENST00000318801.8	0	SYNGR1	synaptogyrin 1
chr16	11225160	11226149	chr16-11225160-11226149	5.07604e-07	0.26239	1	Downstream (<=300bp)	105371082	ENST00000573910.1	-23470	LOC105371082	uncharacterized LOC105371082
chr6	4322711	4323586	chr6-4322711-4323586	5.26065e-07	0.332609	3	Intron (ENST00000642310.1/105374894, intron 4 of 4)	101927888	ENST00000667590.1	22171	LOC101927888	uncharacterized LOC101927888
chr21	33393840	33394684	chr21-33393840-33394684	5.35363e-07	0.251688	1	Distal Intergenic	3460	ENST00000290219.11	-8729	IFNGR2	interferon gamma receptor 2
chr6	87731502	87732639	chr6-87731502-87732639	5.37414e-07	0.389674	3	Distal Intergenic	55122	ENST00000257787.6	-29269	AKIRIN2	akirin 2
chr21	45549871	45550921	chr21-45549871-45550921	5.41529e-07	0.353104	3	Intron (ENST00000650808.1/6573, intron 1 of 5)	6573	ENST00000567670.5	-5460	SLC19A1	solute carrier family 19 member 1
chr11	16806963	16808028	chr11-16806963-16808028	5.43031e-07	0.355424	3	Exon (ENST00000636113.1/144100, exon 3 of 13)	144100	ENST00000531079.1	-3430	PLEKHA7	pleckstrin homology domain containing A7
chr7	75822944	75823972	chr7-75822944-75823972	5.45214e-07	0.333754	3	Promoter (<=1kb)	6369	ENST00000416943.1	0	CCL24	C-C motif chemokine ligand 24
chr17	1039007	1040155	chr17-1039007-1040155	5.45215e-07	0.327598	1	Promoter (<=1kb)	29	ENST00000571022.5	0	ABR	ABR activator of RhoGEF and GTPase
chr2	177281098	177282111	chr2-177281098-177282111	5.53379e-07	0.265173	1	Intron (ENST00000464747.5/4780, intron 4 of 7)	4780	ENST00000588123.1	5666	NFE2L2	NFE2 like bZIP transcription factor 2
chr22	37590183	37591094	chr22-37590183-37591094	5.54415e-07	0.332613	3	Distal Intergenic	3957	ENST00000416480.1	-7567	LGALS2	galectin 2
chr3	52842957	52843687	chr3-52842957-52843687	5.58045e-07	0.257938	1	Promoter (<=1kb)	375346	ENST00000464769.1	0	STIMATE	STIM activating enhancer
chr14	50967740	50968599	chr14-50967740-50968599	5.61617e-07	0.253996	1	Distal Intergenic	400212	ENST00000553648.2	-5738	LOC400212	uncharacterized LOC400212
chr9	129343312	129344420	chr9-129343312-129344420	5.72202e-07	0.40713	3	Promoter (1-2kb)	100506119	ENST00000423122.2	1687	LINC01503	long intergenic non-protein coding RNA 1503
chr16	2674423	2675297	chr16-2674423-2675297	5.75446e-07	0.256474	1	Promoter (<=1kb)	100507321	ENST00000661849.1	-978	ERVK13-1	endogenous retrovirus group K13 member 1
chr7	2978155	2979165	chr7-2978155-2979165	5.75513e-07	0.368071	3	Intron (ENST00000396946.9/84433, intron 1 of 24)	101927256	ENST00000423194.1	34120	CARD11-AS1	CARD11 antisense RNA 1
chr14	104966999	104968098	chr14-104966999-104968098	5.80329e-07	0.674322	4	Promoter (2-3kb)	113146	ENST00000555122.1	2383	AHNAK2	AHNAK nucleoprotein 2
chr11	73384805	73385699	chr11-73384805-73385699	5.88472e-07	0.313098	2	Intron (ENST00000064780.7/84957, intron 1 of 10)	84957	ENST00000545886.1	-6283	RELT	RELT TNF receptor
chr16	12462500	12463980	chr16-12462500-12463980	6.09933e-07	0.329057	3	Intron (ENST00000566228.6/92017, intron 18 of 20)	105371087	ENST00000561528.1	89677	LOC105371087	uncharacterized LOC105371087
chr2	70087884	70088787	chr2-70087884-70088787	6.13886e-07	0.273205	1	Promoter (<=1kb)	151516	ENST00000423402.5	0	ASPRV1	aspartic peptidase retroviral like 1
chr1	167601229	167602051	chr1-167601229-167602051	6.19342e-07	0.260577	1	Distal Intergenic	92241	ENST00000537350.5	-28042	RCSD1	RCSD domain containing 1
chr17	7477527	7478345	chr17-7477527-7478345	6.20594e-07	0.354716	3	Promoter (1-2kb)	57659	ENST00000380599.9	1286	ZBTB4	zinc finger and BTB domain containing 4
chr9	27332940	27334242	chr9-27332940-27334242	6.27844e-07	0.375403	3	Intron (ENST00000262244.6/79817, intron 3 of 3)	54586	ENST00000380032.8	-35790	EQTN	equatorin
chr10	79070649	79071586	chr10-79070649-79071586	6.32104e-07	0.385173	3	Promoter (1-2kb)	57178	ENST00000334512.10	1683	ZMIZ1	zinc finger MIZ-type containing 1
chr15	81182707	81183503	chr15-81182707-81183503	6.34793e-07	0.256897	1	Promoter (<=1kb)	3603	ENST00000360547.9	0	IL16	interleukin 16
chr1	225450506	225451361	chr1-225450506-225451361	6.36741e-07	0.254327	1	Exon (ENST00000651771.1/105373110, exon 3 of 4)	105373110	ENST00000433058.1	13922	LINC02765	long intergenic non-protein coding RNA 2765
chr1	2300726	2301654	chr1-2300726-2301654	6.44011e-07	0.305465	2	Promoter (1-2kb)	6497	ENST00000507179.1	-1992	SKI	SKI proto-oncogene
chr19	10403064	10405104	chr19-10403064-10405104	6.48067e-07	0.742	6	Promoter (<=1kb)	100302213	ENST00000408639.1	0	MIR1181	microRNA 1181
chr22	25112989	25113864	chr22-25112989-25113864	6.49138e-07	0.613	4	Promoter (<=1kb)	100128531	ENST00000366110.4	-297	KIAA1671-AS1	KIAA1671 antisense RNA 1
chr7	106283510	106284366	chr7-106283510-106284366	6.49888e-07	0.351953	3	Promoter (<=1kb)	10135	ENST00000681936.1	178	NAMPT	nicotinamide phosphoribosyltransferase
chr1	55052966	55053786	chr1-55052966-55053786	6.5335e-07	0.264103	1	Promoter (2-3kb)	255738	ENST00000490692.1	2032	PCSK9	proprotein convertase subtilisin/kexin type 9
chr22	17236792	17237982	chr22-17236792-17237982	6.5528e-07	0.262656	1	Intron (ENST00000649310.1/51816, intron 1 of 1)	51816	ENST00000399839.5	-14803	ADA2	adenosine deaminase 2
chr10	3107104	3108132	chr10-3107104-3108132	6.60406e-07	0.707586	4	Promoter (2-3kb)	5214	ENST00000460445.1	2225	PFKP	phosphofructokinase, platelet
chr11	46362964	46363901	chr11-46362964-46363901	6.69034e-07	0.397337	3	Promoter (1-2kb)	8525	ENST00000534215.5	1357	DGKZ	diacylglycerol kinase zeta
chr1	22643308	22644163	chr1-22643308-22644163	6.78636e-07	0.255177	1	Promoter (<=1kb)	714	ENST00000374640.9	0	C1QC	complement C1q C chain
chr10	11197097	11198146	chr10-11197097-11198146	6.79233e-07	0.379573	3	Intron (ENST00000637215.1/10659, intron 3 of 14)	10659	ENST00000354897.3	31611	CELF2	CUGBP Elav-like family member 2
chr12	93160	94067	chr12-93160-94067	6.85208e-07	0.258979	1	Intron (ENST00000538872.6/440073, intron 1 of 13)	440073	ENST00000382841.2	15784	IQSEC3	IQ motif and Sec7 domain ArfGEF 3
chr3	156298844	156299673	chr3-156298844-156299673	6.90561e-07	0.254108	1	Intron (ENST00000478609.5/7881, intron 2 of 3)	7881	ENST00000489036.5	6924	KCNAB1	potassium voltage-gated channel subfamily A regulatory beta subunit 1
chr3	138842266	138843091	chr3-138842266-138843091	6.93584e-07	0.25616	1	Distal Intergenic	5291	ENST00000674063.1	-7338	PIK3CB	phosphatidylinositol-4,5-bisphosphate 3-kinase catalytic subunit beta
chr9	87502050	87503191	chr9-87502050-87503191	6.99264e-07	0.384086	3	Intron (ENST00000358077.9/1612, intron 2 of 25)	1612	ENST00000489291.5	3044	DAPK1	death associated protein kinase 1
chr2	68318261	68320253	chr2-68318261-68320253	7.02739e-07	0.393248	3	Promoter (<=1kb)	25927	ENST00000409559.7	0	CNRIP1	cannabinoid receptor interacting protein 1
chr17	61467364	61468256	chr17-61467364-61468256	7.07741e-07	0.25038	1	Promoter (1-2kb)	9496	ENST00000590174.5	1571	TBX4	T-box transcription factor 4
chr12	10094372	10095372	chr12-10094372-10095372	7.0802e-07	0.251734	1	Intron (ENST00000315330.8/51267, intron 1 of 5)	51267	ENST00000420265.2	3578	CLEC1A	C-type lectin domain family 1 member A
chrX	20518729	20519867	chrX-20518729-20519867	7.12861e-07	0.435135	6	Distal Intergenic	6197	ENST00000643402.1	-251210	RPS6KA3	ribosomal protein S6 kinase A3
chr8	145050792	145051941	chr8-145050792-145051941	7.16789e-07	0.360628	3	Promoter (<=1kb)	65265	ENST00000524395.5	-524	C8orf33	chromosome 8 open reading frame 33
chr6	11323453	11324481	chr6-11323453-11324481	7.33998e-07	0.255711	1	Intron (ENST00000448183.6/4739, intron 1 of 9)	4739	ENST00000512665.5	57791	NEDD9	neural precursor cell expressed, developmentally down-regulated 9
chr1	201028103	201029233	chr1-201028103-201029233	7.49202e-07	0.367641	3	Promoter (1-2kb)	101929305	ENST00000610411.1	-1903	LOC101929305	uncharacterized LOC101929305
chr2	95259501	95260669	chr2-95259501-95260669	7.5078e-07	0.259327	1	Exon (ENST00000610384.1/ENST00000610384.1, exon 3 of 3)	150696	ENST00000317620.14	-13780	PROM2	prominin 2
chr5	178241318	178242460	chr5-178241318-178242460	7.52201e-07	0.27563	1	3' UTR	91522	ENST00000679888.1	5092	COL23A1	collagen type XXIII alpha 1 chain
chr16	83187013	83188199	chr16-83187013-83188199	7.53334e-07	0.452878	6	Intron (ENST00000268613.14/1012, intron 5 of 14)	101928417	ENST00000565238.1	-196715	LOC101928417	uncharacterized LOC101928417
chr10	124721009	124722162	chr10-124721009-124722162	7.55622e-07	0.401246	3	Intron (ENST00000494792.1/9679, intron 6 of 9)	101927944	ENST00000432699.1	16825	FAM53B-AS1	FAM53B antisense RNA 1
chr5	140321411	140322345	chr5-140321411-140322345	7.67259e-07	0.272679	1	Distal Intergenic	1839	ENST00000482211.2	12785	HBEGF	heparin binding EGF like growth factor
chr16	19417315	19418257	chr16-19417315-19418257	7.72048e-07	0.645119	4	Promoter (<=1kb)	79838	ENST00000542583.7	0	TMC5	transmembrane channel like 5
chr10	104246425	104247537	chr10-104246425-104247537	7.81729e-07	0.305776	1	Intron (ENST00000470554.5/9446, intron 1 of 4)	9446	ENST00000493946.1	-6627	GSTO1	glutathione S-transferase omega 1
chr4	8167546	8168363	chr4-8167546-8168363	7.84448e-07	0.255963	1	Distal Intergenic	84448	ENST00000502800.1	-8714	ABLIM2	actin binding LIM protein family member 2
chr1	181123998	181125248	chr1-181123998-181125248	7.96639e-07	0.261771	1	Distal Intergenic	51278	ENST00000367577.7	35298	IER5	immediate early response 5
chr22	42374501	42375398	chr22-42374501-42375398	8.00895e-07	0.360406	3	Distal Intergenic	102723775	ENST00000432473.2	-5217	LINC01315	long intergenic non-protein coding RNA 1315
chr14	95319369	95320305	chr14-95319369-95320305	8.0465e-07	0.263566	1	Promoter (<=1kb)	101929080	ENST00000673401.1	0	LINC02292	long intergenic non-protein coding RNA 2292
chr8	133146696	133147827	chr8-133146696-133147827	8.07464e-07	0.304859	1	Distal Intergenic	7038	ENST00000522691.1	13309	TG	thyroglobulin
chr3	158808367	158809345	chr3-158808367-158809345	8.17709e-07	0.373746	3	Promoter (<=1kb)	64747	ENST00000489639.1	0	MFSD1	major facilitator superfamily domain containing 1
chr19	1101461	1.10226e+06	chr19-1101461-1102259.1	8.2389e-07	0.38499	3	Promoter (1-2kb)	2879	ENST00000354171.13	-1735	GPX4	glutathione peroxidase 4
chr19	48836616	48837957	chr19-48836616-48837957	8.36757e-07	0.276526	1	Promoter (<=1kb)	51171	ENST00000599157.5	-106	HSD17B14	hydroxysteroid 17-beta dehydrogenase 14
chrX	153726748	153727825	chrX-153726748-153727825	8.61902e-07	0.352741	3	Promoter (<=1kb)	215	ENST00000370129.4	931	ABCD1	ATP binding cassette subfamily D member 1
chr14	75298481	75299425	chr14-75298481-75299425	8.67315e-07	0.381165	3	Distal Intergenic	731223	ENST00000665235.1	4035	LINC01220	long intergenic non-protein coding RNA 1220
chr2	127176457	127177373	chr2-127176457-127177373	8.70186e-07	0.276969	1	Distal Intergenic	339761	ENST00000335247.11	28394	CYP27C1	cytochrome P450 family 27 subfamily C member 1
chr4	16270008	16271163	chr4-16270008-16271163	8.83803e-07	0.270283	1	Intron (ENST00000573950.5/202020, intron 2 of 3)	202018	ENST00000513359.5	-42598	TAPT1	transmembrane anterior posterior transformation 1
chr22	50534000	50534848	chr22-50534000-50534848	8.93591e-07	0.266058	1	Promoter (1-2kb)	440836	ENST00000437588.2	-1494	ODF3B	outer dense fiber of sperm tails 3B
chr19	4075067	4076382	chr19-4075067-4076382	8.99853e-07	0.293229	1	Distal Intergenic	51341	ENST00000322357.9	-8168	ZBTB7A	zinc finger and BTB domain containing 7A
chr15	39579737	39581296	chr15-39579737-39581296	9.10585e-07	0.413747	2	Promoter (<=1kb)	7057	ENST00000397591.2	0	THBS1	thrombospondin 1
chr17	72446501	72447352	chr17-72446501-72447352	9.13108e-07	0.55718	4	Promoter (1-2kb)	100499467	ENST00000580500.5	-1382	LINC00673	long intergenic non-protein coding RNA 673
chr9	113992239	113993178	chr9-113992239-113993178	9.22001e-07	0.349626	3	Intron (ENST00000288466.11/114991, intron 3 of 13)	114991	ENST00000470105.1	-34743	ZNF618	zinc finger protein 618
chr22	32754376	32755257	chr22-32754376-32755257	9.51313e-07	0.415017	6	Intron (ENST00000358763.7/8224, intron 6 of 13)	7078	ENST00000266085.7	-46448	TIMP3	TIMP metallopeptidase inhibitor 3
chr19	10769227	10770371	chr19-10769227-10770371	9.52929e-07	0.348132	3	Promoter (<=1kb)	1785	ENST00000591819.1	0	DNM2	dynamin 2
chr4	131108837	131109841	chr4-131108837-131109841	9.63212e-07	0.625662	4	Distal Intergenic	105377424	ENST00000652848.1	-269876	LINC02377	long intergenic non-protein coding RNA 2377
chr10	113273175	113274430	chr10-113273175-113274430	9.65411e-07	0.263305	1	Distal Intergenic	6934	ENST00000494353.1	111944	TCF7L2	transcription factor 7 like 2
chr8	120785404	120786439	chr8-120785404-120786439	9.86515e-07	0.325519	1	Intron (ENST00000395601.7/6641, intron 2 of 7)	101927543	ENST00000509350.1	24151	LOC101927543	uncharacterized LOC101927543
chr13	80168192	80169039	chr13-80168192-80169039	9.92332e-07	0.345802	3	Distal Intergenic	105370275	ENST00000647704.1	-33824	LOC105370275	uncharacterized LOC105370275
chr22	37633449	37634396	chr22-37633449-37634396	1.01925e-06	0.368339	2	Promoter (<=1kb)	23616	ENST00000417536.5	-258	SH3BP1	SH3 domain binding protein 1
chr6	111075700	111076676	chr6-111075700-111076676	1.0377e-06	0.363643	3	Distal Intergenic	117247	ENST00000368851.10	-10827	SLC16A10	solute carrier family 16 member 10
chr9	114098076	114099989	chr9-114098076-114099989	1.04235e-06	0.674661	4	Promoter (<=1kb)	113220	ENST00000640553.1	0	KIF12	kinesin family member 12
chr1	206005168	206005930	chr1-206005168-206005930	1.04478e-06	0.324386	3	Promoter (1-2kb)	338382	ENST00000623893.1	-1707	RAB7B	RAB7B, member RAS oncogene family
chr16	23711482	23712577	chr16-23711482-23712577	1.05092e-06	0.67869	4	Promoter (<=1kb)	10595	ENST00000569903.1	633	ERN2	endoplasmic reticulum to nucleus signaling 2
chr1	192476478	192478312	chr1-192476478-192478312	1.05258e-06	0.387432	2	Intron (ENST00000642855.1/105371664, intron 6 of 7)	105371662	ENST00000643151.1	-83564	LOC105371662	uncharacterized LOC105371662
chr17	49217712	49218562	chr17-49217712-49218562	1.05954e-06	0.347415	3	Promoter (1-2kb)	51225	ENST00000573347.5	-1001	ABI3	ABI family member 3
chr7	1532456	1533446	chr7-1532456-1533446	1.0772e-06	0.398844	3	Promoter (1-2kb)	7975	ENST00000343242.9	1754	MAFK	MAF bZIP transcription factor K
chr15	90786047	90787082	chr15-90786047-90787082	1.08614e-06	0.258979	1	Promoter (2-3kb)	641	ENST00000560559.2	-2171	BLM	BLM RecQ like helicase
chr8	144003035	144004329	chr8-144003035-144004329	1.09906e-06	0.305912	1	Intron (ENST00000530478.5/84875, intron 1 of 3)	375686	ENST00000377470.8	-7951	SPATC1	spermatogenesis and centriole associated 1
chr5	143002406	143003591	chr5-143002406-143003591	1.10824e-06	0.365752	3	Intron (ENST00000645722.2/23092, intron 11 of 22)	23092	ENST00000464838.1	-7145	ARHGAP26	Rho GTPase activating protein 26
chr17	81084411	81085348	chr17-81084411-81085348	1.11444e-06	0.649643	4	Promoter (<=1kb)	10458	ENST00000576225.5	0	BAIAP2	BAR/IMD domain containing adaptor protein 2
chr2	112724494	112725322	chr2-112724494-112725322	1.11537e-06	0.25581	1	Promoter (<=1kb)	284958	ENST00000462854.1	-921	NT5DC4	5'-nucleotidase domain containing 4
chr6	151668518	151669680	chr6-151668518-151669680	1.12679e-06	0.669344	4	Intron (ENST00000473497.5/2099, intron 1 of 2)	2099	ENST00000473497.5	11827	ESR1	estrogen receptor 1
chr1	2246041	2247049	chr1-2246041-2247049	1.15281e-06	0.26017	1	Promoter (<=1kb)	6497	ENST00000478223.2	-947	SKI	SKI proto-oncogene
chr3	48503719	48504724	chr3-48503719-48504724	1.15593e-06	0.259542	1	Promoter (<=1kb)	51246	ENST00000619810.4	0	SHISA5	shisa family member 5
chr4	26049370	26050702	chr4-26049370-26050702	1.15683e-06	0.254404	1	Distal Intergenic	105374540	ENST00000637313.1	-20052	LINC02357	long intergenic non-protein coding RNA 2357
chr19	6736130	6736963	chr19-6736130-6736963	1.16009e-06	0.253429	1	Promoter (<=1kb)	102465474	ENST00000621745.1	0	MIR6791	microRNA 6791
chr19	18090794	18091720	chr19-18090794-18091720	1.19547e-06	0.388367	3	5' UTR	3594	ENST00000430026.7	-3798	IL12RB1	interleukin 12 receptor subunit beta 1
chr1	7478726	7479731	chr1-7478726-7479731	1.19961e-06	0.273287	1	Intron (ENST00000303635.12/23261, intron 6 of 22)	101928836	ENST00000440032.1	-37172	CAMTA1-AS1	CAMTA1 antisense RNA 1
chr10	71880545	71881440	chr10-71880545-71881440	1.20519e-06	0.387898	3	Distal Intergenic	5660	ENST00000394936.8	-29294	PSAP	prosaposin
chr16	28609510	28610458	chr16-28609510-28610458	1.20883e-06	0.353418	3	Promoter (<=1kb)	6817	ENST00000314752.12	0	SULT1A1	sulfotransferase family 1A member 1
chr9	98037082	98037873	chr9-98037082-98037873	1.21734e-06	0.322176	3	Distal Intergenic	54187	ENST00000210444.6	-18859	NANS	N-acetylneuraminate synthase
chr11	119029057	119029885	chr11-119029057-119029885	1.23178e-06	0.360466	3	Promoter (<=1kb)	2542	ENST00000524428.5	0	SLC37A4	solute carrier family 37 member 4
chr11	82335949	82337741	chr11-82335949-82337741	1.25902e-06	0.558765	4	Intron (ENST00000659248.1/101928989, intron 3 of 5)	101928989	ENST00000653173.1	66004	MIR4300HG	MIR4300 host gene
chr1	212228145	212229288	chr1-212228145-212229288	1.25987e-06	0.617962	4	Promoter (1-2kb)	101929541	ENST00000669457.1	-1513	LINC02608	long intergenic non-protein coding RNA 2608
chr5	170357751	170358667	chr5-170357751-170358667	1.26292e-06	0.257954	1	Intron (ENST00000518527.1/30820, intron 1 of 1)	30820	ENST00000517344.1	4062	KCNIP1	potassium voltage-gated channel interacting protein 1
chr5	149073622	149074635	chr5-149073622-149074635	1.28432e-06	0.616149	4	Intron (ENST00000685416.1/255187, intron 2 of 2)	255187	ENST00000512007.1	9349	SH3TC2-DT	SH3TC2 divergent transcript
chr8	1745431	1746557	chr8-1745431-1746557	1.28532e-06	0.397972	3	Distal Intergenic	2055	ENST00000524258.2	-9221	CLN8	CLN8 transmembrane ER and ERGIC protein
chr7	99248214	99249051	chr7-99248214-99249051	1.33379e-06	0.25947	1	Promoter (1-2kb)	402569	ENST00000681060.1	1024	KPNA7	karyopherin subunit alpha 7
chr5	132873106	132874131	chr5-132873106-132874131	1.33945e-06	0.656151	4	Promoter (<=1kb)	116842	ENST00000483190.1	0	LEAP2	liver enriched antimicrobial peptide 2
chr11	69043880	69044840	chr11-69043880-69044840	1.33996e-06	0.337039	3	Distal Intergenic	219931	ENST00000294309.8	-4092	TPCN2	two pore segment channel 2
chr9	109971985	109972872	chr9-109971985-109972872	1.3544e-06	0.392157	3	Intron (ENST00000374530.7/445815, intron 6 of 10)	445815	ENST00000434623.6	-75726	PALM2AKAP2	PALM2 and AKAP2 fusion
chr15	92617249	92618211	chr15-92617249-92618211	1.36171e-06	0.629309	4	3' UTR	400451	ENST00000555064.5	21033	FAM174B	family with sequence similarity 174 member B
chr16	2829555	2830752	chr16-2829555-2830752	1.40954e-06	0.677624	4	Promoter (<=1kb)	124220	ENST00000570670.6	0	ZG16B	zymogen granule protein 16B
chr19	10299361	10300544	chr19-10299361-10300544	1.41987e-06	0.257718	1	Distal Intergenic	100125288	ENST00000480726.1	5067	ZGLP1	zinc finger GATA like protein 1
chr2	33477441	33478262	chr2-33477441-33478262	1.43384e-06	0.366528	3	Promoter (<=1kb)	25780	ENST00000494927.1	776	RASGRP3	RAS guanyl releasing protein 3
chr22	44663115	44664990	chr22-44663115-44664990	1.43475e-06	0.352538	3	Distal Intergenic	55615	ENST00000611394.4	-3557	PRR5	proline rich 5
chr10	102502575	102503118	chr10-102502575-102503118	1.4433e-06	0.384257	3	Promoter (<=1kb)	10121	ENST00000636707.1	0	ACTR1A	actin related protein 1A
chr18	3214491	3215587	chr18-3214491-3215587	1.44704e-06	0.670639	4	5' UTR	8736	ENST00000261606.11	4262	MYOM1	myomesin 1
chr17	49696004	49697012	chr17-49696004-49697012	1.46937e-06	0.252299	1	Distal Intergenic	10237	ENST00000508749.1	6126	SLC35B1	solute carrier family 35 member B1
chr13	110463984	110464911	chr13-110463984-110464911	1.48198e-06	0.267917	1	Promoter (<=1kb)	100129836	ENST00000458403.2	-697	COL4A2-AS2	COL4A2 antisense RNA 2
chr16	67488601	67489675	chr16-67488601-67489675	1.51121e-06	0.346884	3	Intron (ENST00000656196.1/101927837, intron 2 of 3)	101927837	ENST00000602476.1	4359	ATP6V0D1-DT	ATP6V0D1 divergent transcript
chr14	76827723	76829537	chr14-76827723-76829537	1.51303e-06	0.258582	1	Promoter (1-2kb)	145497	ENST00000691122.1	1227	LRRC74A	leucine rich repeat containing 74A
chr3	15294553	15295423	chr3-15294553-15295423	1.53166e-06	0.251678	1	Intron (ENST00000383791.8/9467, intron 3 of 8)	9467	ENST00000366391.6	-18508	SH3BP5	SH3 domain binding protein 5
chr3	46208088	46209003	chr3-46208088-46209003	1.54923e-06	0.254122	1	Promoter (<=1kb)	1230	ENST00000296140.4	0	CCR1	C-C motif chemokine receptor 1
chr6	6858527	6859446	chr6-6858527-6859446	1.55491e-06	0.251331	1	Distal Intergenic	101928004	ENST00000689004.1	-57356	LOC101928004	uncharacterized LOC101928004
chr9	91305403	91306664	chr9-91305403-91306664	1.55768e-06	0.322969	3	Intron (ENST00000303617.5/549, intron 3 of 8)	549	ENST00000475023.1	49457	AUH	AU RNA binding methylglutaconyl-CoA hydratase
chr14	22598792	22599493	chr14-22598792-22599493	1.56538e-06	0.648386	4	Promoter (<=1kb)	63874	ENST00000418446.6	488	ABHD4	abhydrolase domain containing 4, N-acyl phospholipase B
chr9	136847216	136848534	chr9-136847216-136848534	1.59291e-06	0.362192	3	Promoter (<=1kb)	29085	ENST00000371661.5	-190	PHPT1	phosphohistidine phosphatase 1
chr10	102117183	102118226	chr10-102117183-102118226	1.64483e-06	0.358195	3	Promoter (2-3kb)	8861	ENST00000425280.2	2059	LDB1	LIM domain binding 1
chr11	62728239	62729153	chr11-62728239-62729153	1.64557e-06	0.253811	1	Promoter (<=1kb)	283237	ENST00000316461.9	0	TTC9C	tetratricopeptide repeat domain 9C
chr9	134341140	134342088	chr9-134341140-134342088	1.69766e-06	0.335195	3	Intron (ENST00000484822.1/6256, intron 2 of 2)	6256	ENST00000481739.2	14685	RXRA	retinoid X receptor alpha
chr17	50681004	50682028	chr17-50681004-50682028	1.71593e-06	0.313403	2	Promoter (2-3kb)	8714	ENST00000503337.1	2105	ABCC3	ATP binding cassette subfamily C member 3
chr4	184850871	184851530	chr4-184850871-184851530	1.72365e-06	0.333319	3	Promoter (<=1kb)	100500818	ENST00000656525.1	0	MIR3945	microRNA 3945
chr1	58649402	58650606	chr1-58649402-58650606	1.74096e-06	0.62282	4	Intron (ENST00000655340.1/114803, intron 19 of 20)	114803	ENST00000622766.1	17877	MYSM1	Myb like, SWIRM and MPN domains 1
chr17	2083422	2084264	chr17-2083422-2084264	1.74423e-06	0.262398	1	Promoter (1-2kb)	23293	ENST00000570756.5	-1112	SMG6	SMG6 nonsense mediated mRNA decay factor
chr20	1467570	1468405	chr20-1467570-1468405	1.75573e-06	0.371126	2	Promoter (<=1kb)	55968	ENST00000476071.5	-652	NSFL1C	NSFL1 cofactor
chr14	90061833	90062810	chr14-90061833-90062810	1.77161e-06	0.319599	3	Promoter (<=1kb)	56659	ENST00000282146.5	0	KCNK13	potassium two pore domain channel subfamily K member 13
chr8	125575908	125576867	chr8-125575908-125576867	1.77221e-06	0.320329	3	Distal Intergenic	105375746	ENST00000651999.1	-71460	LINC02964	long intergenic non-protein coding RNA 2964
chr6	30882417	30883352	chr6-30882417-30883352	1.79874e-06	0.64955	4	Promoter (<=1kb)	780	ENST00000418800.6	0	DDR1	discoidin domain receptor tyrosine kinase 1
chr5	136047523	136048431	chr5-136047523-136048431	1.8018e-06	0.253448	1	Promoter (<=1kb)	7045	ENST00000604555.5	105	TGFBI	transforming growth factor beta induced
chr14	105061378	105062295	chr14-105061378-105062295	1.80863e-06	0.331551	3	Intron (ENST00000329797.8/29933, intron 1 of 3)	29933	ENST00000329797.8	3135	GPR132	G protein-coupled receptor 132
chr21	45335519	45336643	chr21-45335519-45336643	1.82606e-06	0.627674	4	Distal Intergenic	388830	ENST00000416722.1	5347	LINC00316	long intergenic non-protein coding RNA 316
chr18	463747	464633	chr18-463747-464633	1.84087e-06	0.302041	1	Intron (ENST00000400256.5/81035, intron 2 of 9)	81035	ENST00000400256.5	36068	COLEC12	collectin subfamily member 12
chr8	21897300	21898332	chr8-21897300-21898332	1.85216e-06	0.329159	3	Distal Intergenic	9046	ENST00000522011.1	12743	DOK2	docking protein 2
chr17	50055527	50056984	chr17-50055527-50056984	1.86438e-06	0.685658	4	Promoter (<=1kb)	284080	ENST00000499842.1	0	PICART1	p53 inducible cancer associated RNA transcript 1
chr12	33024163	33025106	chr12-33024163-33025106	1.87848e-06	0.564047	4	Distal Intergenic	5318	ENST00000340811.9	-127386	PKP2	plakophilin 2
chr19	49590960	49591730	chr19-49590960-49591730	1.89203e-06	0.307148	2	Promoter (<=1kb)	57479	ENST00000418929.7	0	PRR12	proline rich 12
chr7	151923007	151923812	chr7-151923007-151923812	1.95711e-06	0.284756	1	Distal Intergenic	105375570	ENST00000446340.1	31173	LOC105375570	uncharacterized LOC105375570
chr3	122680413	122681431	chr3-122680413-122681431	1.96518e-06	0.37477	3	Promoter (<=1kb)	54625	ENST00000474629.7	0	PARP14	poly(ADP-ribose) polymerase family member 14
chr6	158086715	158087696	chr6-158086715-158087696	1.97599e-06	0.365727	3	Exon (ENST00000355585.9/8871, exon 23 of 27)	8871	ENST00000367112.1	9035	SYNJ2	synaptojanin 2
chr11	76629382	76630763	chr11-76629382-76630763	2.02848e-06	0.347923	2	Promoter (<=1kb)	101928813	ENST00000637683.1	0	LINC02757	long intergenic non-protein coding RNA 2757
chr19	55653555	55655196	chr19-55653555-55655196	2.05704e-06	0.43531	2	Promoter (<=1kb)	11338	ENST00000450554.6	0	U2AF2	U2 small nuclear RNA auxiliary factor 2
chr6	159981249	159982511	chr6-159981249-159982511	2.0576e-06	0.373631	3	Intron (ENST00000356956.6/3482, intron 1 of 47)	3482	ENST00000677704.1	12167	IGF2R	insulin like growth factor 2 receptor
chr6	30885508	30887067	chr6-30885508-30887067	2.06239e-06	0.613542	4	Promoter (<=1kb)	780	ENST00000504679.5	0	DDR1	discoidin domain receptor tyrosine kinase 1
chr1	44793316	44794259	chr1-44793316-44794259	2.08991e-06	0.321732	3	Distal Intergenic	266675	ENST00000372207.4	-5146	BEST4	bestrophin 4
chr20	23655532	23656709	chr20-23655532-23656709	2.1125e-06	0.371098	2	Promoter (<=1kb)	105372573	ENST00000650975.1	0	LOC105372573	uncharacterized LOC105372573
chr6	36678178	36679881	chr6-36678178-36679881	2.12363e-06	0.38809	3	Promoter (<=1kb)	1026	ENST00000405375.5	0	CDKN1A	cyclin dependent kinase inhibitor 1A
chr10	124533823	124534847	chr10-124533823-124534847	2.16577e-06	0.252984	1	Intron (ENST00000368842.10/64077, intron 6 of 6)	64077	ENST00000493240.1	-11137	LHPP	phospholysine phosphohistidine inorganic pyrophosphate phosphatase
chr2	70529380	70530144	chr2-70529380-70530144	2.19782e-06	0.2504	1	Intron (ENST00000295400.11/7039, intron 1 of 5)	7039	ENST00000450929.5	23346	TGFA	transforming growth factor alpha
chr11	60951099	60952913	chr11-60951099-60952913	2.20902e-06	0.390654	3	Promoter (<=1kb)	51296	ENST00000538739.2	0	SLC15A3	solute carrier family 15 member 3
chr2	101991225	101992291	chr2-101991225-101992291	2.21617e-06	0.354364	3	Promoter (<=1kb)	7850	ENST00000464994.5	0	IL1R2	interleukin 1 receptor type 2
chr19	44868383	44869281	chr19-44868383-44869281	2.27483e-06	0.263386	1	Promoter (2-3kb)	5819	ENST00000591581.1	-2572	NECTIN2	nectin cell adhesion molecule 2
chr6	169996727	169997993	chr6-169996727-169997993	2.2765e-06	0.346336	3	Distal Intergenic	101929614	ENST00000687232.1	-149202	LOC101929614	uncharacterized LOC101929614
chr16	1363069	1364181	chr16-1363069-1364181	2.29788e-06	0.595273	4	Promoter (1-2kb)	84572	ENST00000684100.1	1424	GNPTG	N-acetylglucosamine-1-phosphate transferase subunit gamma
chr12	120126384	120127280	chr12-120126384-120127280	2.316e-06	0.257498	1	3' UTR	11021	ENST00000544304.5	-8882	RAB35	RAB35, member RAS oncogene family
chrX	1480997	1482551	chrX-1480997-1482551	2.34186e-06	0.385057	3	Intron (ENST00000381297.10/286530, intron 1 of 1)	286530	ENST00000460672.6	11802	P2RY8	P2Y receptor family member 8
chr22	38967550	38968473	chr22-38967550-38968473	2.34744e-06	0.257912	1	Intron (ENST00000618553.1/200315, intron 4 of 4)	200315	ENST00000249116.7	9941	APOBEC3A	apolipoprotein B mRNA editing enzyme catalytic subunit 3A
chr9	120713944	120715101	chr9-120713944-120715101	2.35092e-06	0.690161	5	Promoter (<=1kb)	1955	ENST00000373930.4	0	MEGF9	multiple EGF like domains 9
chr12	110079021	110080443	chr12-110079021-110080443	2.36119e-06	0.373799	3	Distal Intergenic	400073	ENST00000548191.1	-5335	C12orf76	chromosome 12 open reading frame 76
chr14	94473429	94474311	chr14-94473429-94474311	2.37083e-06	0.254605	1	Promoter (1-2kb)	327657	ENST00000380365.7	1674	SERPINA9	serpin family A member 9
chr12	124868588	124869851	chr12-124868588-124869851	2.38141e-06	0.258427	1	Intron (ENST00000535005.5/949, intron 1 of 12)	949	ENST00000679605.1	-4620	SCARB1	scavenger receptor class B member 1
chr14	34426706	34427658	chr14-34426706-34427658	2.39308e-06	0.597911	4	Intron (ENST00000551935.5/102724945, intron 1 of 4)	171546	ENST00000298130.5	34582	SPTSSA	serine palmitoyltransferase small subunit A
chr6	7129819	7130802	chr6-7129819-7130802	2.42504e-06	0.340026	3	Intron (ENST00000379933.7/6239, intron 1 of 11)	6239	ENST00000483150.1	-8443	RREB1	ras responsive element binding protein 1
chr7	101232074	101233022	chr7-101232074-101233022	2.45847e-06	0.592517	4	3' UTR	24146	ENST00000433833.1	4455	CLDN15	claudin 15
chr18	71318834	71320364	chr18-71318834-71320364	2.45938e-06	0.578878	4	Distal Intergenic	105372187	ENST00000581940.2	-81676	LOC105372187	uncharacterized LOC105372187
chr12	52212959	52214171	chr12-52212959-52214171	2.46041e-06	0.640957	4	Promoter (<=1kb)	283403	ENST00000656354.1	0	LINC02874	long intergenic non-protein coding RNA 2874
chr15	81301591	81302482	chr15-81301591-81302482	2.47288e-06	0.253141	1	Promoter (<=1kb)	3603	ENST00000559342.1	0	IL16	interleukin 16
chr6	42781743	42782901	chr6-42781743-42782901	2.4893e-06	0.359518	3	Promoter (<=1kb)	23506	ENST00000314073.10	0	BICRAL	BICRA like chromatin remodeling complex associated protein
chr19	14383770	14384856	chr19-14383770-14384856	2.5028e-06	0.252094	1	Promoter (2-3kb)	976	ENST00000242786.6	2326	ADGRE5	adhesion G protein-coupled receptor E5
chr20	50601579	50602674	chr20-50601579-50602674	2.58633e-06	0.426421	6	Exon (ENST00000327979.8/140876, exon 13 of 22)	140876	ENST00000488529.5	-3970	RIPOR3	RIPOR family member 3
chr15	42182330	42183499	chr15-42182330-42183499	2.59392e-06	0.252173	1	Intron (ENST00000318006.10/23339, intron 8 of 24)	23339	ENST00000568029.5	-3227	VPS39	VPS39 subunit of HOPS complex
chr8	40058556	40060100	chr8-40058556-40060100	2.59808e-06	0.579077	4	Distal Intergenic	105379385	ENST00000524098.1	-44069	LOC105379385	uncharacterized LOC105379385
chr14	74939148	74940728	chr14-74939148-74940728	2.63761e-06	0.308471	1	Distal Intergenic	5228	ENST00000555253.1	7487	PGF	placental growth factor
chr2	191600711	191601682	chr2-191600711-191601682	2.65341e-06	0.373435	3	Distal Intergenic	64859	ENST00000491331.5	-76386	NABP1	nucleic acid binding protein 1
chr9	33328839	33330615	chr9-33328839-33330615	2.68383e-06	0.611231	4	Intron (ENST00000379521.8/4799, intron 10 of 20)	4799	ENST00000466359.1	9818	NFX1	nuclear transcription factor, X-box binding 1
chr12	52904650	52905617	chr12-52904650-52905617	2.68453e-06	0.650449	4	Promoter (<=1kb)	3856	ENST00000692008.1	0	KRT8	keratin 8
chr9	133855214	133856711	chr9-133855214-133856711	2.70928e-06	0.383757	3	Intron (ENST00000406606.7/7410, intron 3 of 26)	7410	ENST00000472905.1	82590	VAV2	vav guanine nucleotide exchange factor 2
chr3	194322323	194323322	chr3-194322323-194323322	2.72985e-06	0.645929	4	Promoter (<=1kb)	100131551	ENST00000670716.1	0	LINC00887	long intergenic non-protein coding RNA 887
chr10	88064584	88065387	chr10-88064584-88065387	2.73478e-06	0.264156	1	Distal Intergenic	5728	ENST00000472832.2	112385	PTEN	phosphatase and tensin homolog
chr9	135224286	135225174	chr9-135224286-135225174	2.75998e-06	0.619971	4	Intron (ENST00000452377.1/ENST00000452377.1, intron 1 of 1)	107987138	ENST00000420883.1	27534	LOC107987138	uncharacterized LOC107987138
chr10	102818497	102819522	chr10-102818497-102819522	2.76422e-06	0.257893	1	Intron (ENST00000647664.1/54838, intron 3 of 7)	1586	ENST00000469683.1	12181	CYP17A1	cytochrome P450 family 17 subfamily A member 1
chr5	62267833	62268874	chr5-62267833-62268874	2.79593e-06	0.585651	4	Distal Intergenic	3796	ENST00000401507.7	-37288	KIF2A	kinesin family member 2A
chr9	123339037	123339953	chr9-123339037-123339953	2.8341e-06	0.344408	3	Distal Intergenic	286204	ENST00000359999.7	-16217	CRB2	crumbs cell polarity complex component 2
chr16	8877948	8878964	chr16-8877948-8878964	2.87377e-06	0.597828	4	Promoter (2-3kb)	101929989	ENST00000636296.1	-2670	LITAFD	LITAF domain containing
chr10	132585483	132586739	chr10-132585483-132586739	2.88263e-06	0.379145	3	Intron (ENST00000368594.8/3632, intron 1 of 15)	3632	ENST00000342652.6	-21187	INPP5A	inositol polyphosphate-5-phosphatase A
chr18	404888	406167	chr18-404888-406167	2.90555e-06	0.327006	3	Intron (ENST00000400256.5/81035, intron 2 of 9)	81035	ENST00000400256.5	94534	COLEC12	collectin subfamily member 12
chr4	121685254	121686917	chr4-121685254-121686917	2.92729e-06	0.551993	4	Exon (ENST00000296511.10/308, exon 3 of 13)	308	ENST00000509648.5	-6932	ANXA5	annexin A5
chr1	40919229	40920169	chr1-40919229-40920169	2.99977e-06	0.616556	4	Distal Intergenic	163732	ENST00000372638.4	-56866	CITED4	Cbp/p300 interacting transactivator with Glu/Asp rich carboxy-terminal domain 4
chr10	77531137	77532165	chr10-77531137-77532165	3.02595e-06	0.362859	3	Intron (ENST00000639601.1/3778, intron 1 of 27)	3778	ENST00000639282.1	-32167	KCNMA1	potassium calcium-activated channel subfamily M alpha 1
chr16	27237191	27238104	chr16-27237191-27238104	3.06351e-06	0.344916	3	Intron (ENST00000361439.9/197370, intron 2 of 7)	197370	ENST00000562039.1	-4113	NSMCE1	NSE1 homolog, SMC5-SMC6 complex component
chr8	101277567	101278576	chr8-101277567-101278576	3.07595e-06	0.592244	4	Intron (ENST00000668201.1/ENST00000668201.1, intron 1 of 1)	107984005	ENST00000524287.1	-8869	LOC107984005	uncharacterized LOC107984005
chr2	105607640	105608674	chr2-105607640-105608674	3.09364e-06	0.55628	4	Promoter (1-2kb)	285000	ENST00000658366.1	1813	LINC02946	long intergenic non-protein coding RNA 2946
chr20	39909167	39910220	chr20-39909167-39910220	3.12474e-06	0.286348	1	Distal Intergenic	100505663	ENST00000669808.1	-93996	LINC01370	long intergenic non-protein coding RNA 1370
chr2	174589868	174591210	chr2-174589868-174591210	3.14311e-06	0.313272	3	Intron (ENST00000442996.1/ENST00000442996.1, intron 2 of 3)	7456	ENST00000455428.5	-4279	WIPF1	WAS/WASL interacting protein family member 1
chr16	88700634	88702275	chr16-88700634-88702275	3.14393e-06	0.255118	1	Promoter (<=1kb)	115992	ENST00000564894.1	0	RNF166	ring finger protein 166
chr7	135160282	135161066	chr7-135160282-135161066	3.17179e-06	0.319976	3	Intron (ENST00000275767.3/55281, intron 1 of 1)	78996	ENST00000488161.1	6743	CYREN	cell cycle regulator of NHEJ
chr12	103929649	103930732	chr12-103929649-103930732	3.17947e-06	0.342333	2	Promoter (<=1kb)	100500842	ENST00000579335.1	0	MIR3652	microRNA 3652
chrX	154378368	154379893	chrX-154378368-154379893	3.18857e-06	0.381074	2	Promoter (<=1kb)	2010	ENST00000369835.3	0	EMD	emerin
chr3	100892902	100893707	chr3-100892902-100893707	3.20383e-06	0.269409	1	Intron (ENST00000471714.6/25890, intron 4 of 67)	25890	ENST00000483129.5	-7324	ABI3BP	ABI family member 3 binding protein
chr7	98228538	98229553	chr7-98228538-98229553	3.20421e-06	0.879068	7	Promoter (<=1kb)	25851	ENST00000479975.5	0	TECPR1	tectonin beta-propeller repeat containing 1
chr11	60336565	60337871	chr11-60336565-60337871	3.23879e-06	0.902382	8	Promoter (1-2kb)	245802	ENST00000530509.1	1588	MS4A6E	membrane spanning 4-domains A6E
chr13	110555482	110556581	chr13-110555482-110556581	3.24314e-06	0.342503	3	Intron (ENST00000267328.5/55647, intron 1 of 1)	55647	ENST00000267328.5	5141	RAB20	RAB20, member RAS oncogene family
chr10	71333211	71334048	chr10-71333211-71334048	3.2572e-06	0.258664	1	Intron (ENST00000373189.6/55315, intron 2 of 5)	55315	ENST00000643042.1	10387	SLC29A3	solute carrier family 29 member 3
chr1	27009335	27010389	chr1-27009335-27010389	3.25969e-06	0.608038	4	Promoter (2-3kb)	115572	ENST00000289166.6	2461	TENT5B	terminal nucleotidyltransferase 5B
chr3	57227049	57228292	chr3-57227049-57228292	3.29687e-06	0.380997	2	Promoter (<=1kb)	26060	ENST00000650354.1	0	APPL1	adaptor protein, phosphotyrosine interacting with PH domain and leucine zipper 1
chr7	39951127	39952056	chr7-39951127-39952056	3.30366e-06	0.335259	3	Promoter (<=1kb)	8621	ENST00000646039.1	0	CDK13	cyclin dependent kinase 13
chr5	56415026	56415966	chr5-56415026-56415966	3.30839e-06	0.265807	1	Distal Intergenic	102467147	ENST00000653172.1	49130	LINC01948	long intergenic non-protein coding RNA 1948
chr1	26537622	26538580	chr1-26537622-26538580	3.35899e-06	0.325241	3	Intron (ENST00000525525.5/6195, intron 3 of 3)	6195	ENST00000530003.5	-4532	RPS6KA1	ribosomal protein S6 kinase A1
chr19	16252141	16253039	chr19-16252141-16253039	3.36013e-06	0.31782	3	Distal Intergenic	8907	ENST00000592703.1	18097	AP1M1	adaptor related protein complex 1 subunit mu 1
chr15	69721004	69722220	chr15-69721004-69722220	3.38226e-06	0.371834	3	Intron (ENST00000647319.1/104472713, intron 7 of 11)	104472713	ENST00000674248.1	28494	PCAT29	prostate cancer associated transcript 29
chr4	102500882	1.02502e+08	chr4-102500882-102502303.1	3.44401e-06	0.377195	3	Promoter (<=1kb)	4790	ENST00000394820.8	0	NFKB1	nuclear factor kappa B subunit 1
chr1	227602832	227603773	chr1-227602832-227603773	3.46348e-06	0.460382	6	Intron (ENST00000608949.5/339500, intron 2 of 5)	339500	ENST00000440339.1	39252	ZNF678	zinc finger protein 678
chr10	80196129	80197137	chr10-80196129-80197137	3.49786e-06	0.617277	4	Intron (ENST00000422982.8/311, intron 1 of 15)	311	ENST00000474545.1	7782	ANXA11	annexin A11
chr2	45897739	45899339	chr2-45897739-45899339	3.51376e-06	0.366267	3	Intron (ENST00000306156.8/5581, intron 2 of 14)	5581	ENST00000489067.1	-78756	PRKCE	protein kinase C epsilon
chr8	141164329	141165279	chr8-141164329-141165279	3.54874e-06	0.373687	3	Exon (ENST00000519811.6/22898, exon 11 of 23)	22898	ENST00000520482.1	6934	DENND3	DENN domain containing 3
chr1	192529644	192530554	chr1-192529644-192530554	3.55374e-06	0.314211	3	Exon (ENST00000642657.1/ENST00000642657.1, exon 2 of 3)	5996	ENST00000474373.1	-45209	RGS1	regulator of G protein signaling 1
chr17	80891534	80892740	chr17-80891534-80892740	3.60493e-06	0.364752	3	Exon (ENST00000577161.5/57521, exon 18 of 22)	57521	ENST00000576366.1	-29984	RPTOR	regulatory associated protein of MTOR complex 1
chr6	106510182	106511005	chr6-106510182-106511005	3.61123e-06	0.282728	1	Intron (ENST00000633556.3/202, intron 2 of 21)	202	ENST00000457437.1	-30129	CRYBG1	crystallin beta-gamma domain containing 1
chr22	45242564	45243527	chr22-45242564-45243527	3.61354e-06	0.629799	4	Promoter (1-2kb)	23313	ENST00000336156.10	-1670	KIAA0930	KIAA0930
chr2	100141924	100143001	chr2-100141924-100143001	3.62551e-06	0.302475	2	Promoter (<=1kb)	3899	ENST00000672756.2	0	AFF3	AF4/FMR2 family member 3
chr10	72320523	72321614	chr10-72320523-72321614	3.62638e-06	0.371508	3	Distal Intergenic	54788	ENST00000473051.1	15251	DNAJB12	DnaJ heat shock protein family (Hsp40) member B12
chr1	109823683	109824517	chr1-109823683-109824517	3.62913e-06	0.313143	3	Distal Intergenic	107985167	ENST00000453347.1	-3838	LINC01768	long intergenic non-protein coding RNA 1768
chr1	240927665	240928508	chr1-240927665-240928508	3.63317e-06	0.551613	4	Intron (ENST00000690539.1/6000, intron 6 of 16)	6000	ENST00000687111.1	8464	RGS7	regulator of G protein signaling 7
chr16	10979419	10980575	chr16-10979419-10980575	3.66763e-06	0.562097	4	Intron (ENST00000409790.6/23274, intron 9 of 23)	23274	ENST00000494853.1	6938	CLEC16A	C-type lectin domain containing 16A
chr6	2857295	2858250	chr6-2857295-2858250	3.67094e-06	0.347675	3	Exon (ENST00000654948.2/221756, exon 2 of 3)	100616285	ENST00000583158.1	-3188	MIR4645	microRNA 4645
chr1	27097060	27098100	chr1-27097060-27098100	3.6834e-06	0.3151	3	Distal Intergenic	6548	ENST00000447808.1	4695	SLC9A1	solute carrier family 9 member A1
chr10	69334651	69335720	chr10-69334651-69335720	3.7094e-06	0.256926	1	Promoter (2-3kb)	3098	ENST00000494253.1	-2300	HK1	hexokinase 1
chr9	124279856	124280843	chr9-124279856-124280843	3.71236e-06	0.33774	3	Intron (ENST00000540326.5/10783, intron 1 of 9)	10783	ENST00000423785.5	-5597	NEK6	NIMA related kinase 6
chr3	53142807	53144461	chr3-53142807-53144461	3.72751e-06	0.259582	1	Distal Intergenic	5580	ENST00000478843.5	-11548	PRKCD	protein kinase C delta
chr12	88934144	88935064	chr12-88934144-88935064	3.74464e-06	0.576267	4	Distal Intergenic	728084	ENST00000500381.2	84615	LINC02458	long intergenic non-protein coding RNA 2458
chr10	79149732	79150704	chr10-79149732-79150704	3.76885e-06	0.370692	3	Intron (ENST00000334512.10/57178, intron 3 of 24)	57178	ENST00000334512.10	80766	ZMIZ1	zinc finger MIZ-type containing 1
chr11	270411	271558	chr11-270411-271558	3.78281e-06	0.327763	3	Distal Intergenic	171389	ENST00000534750.6	-6849	NLRP6	NLR family pyrin domain containing 6
chr12	121159208	121160089	chr12-121159208-121160089	3.81697e-06	0.903468	8	Intron (ENST00000537312.5/5027, intron 2 of 10)	5027	ENST00000541716.5	26237	P2RX7	purinergic receptor P2X 7
chr1	12344230	12345183	chr1-12344230-12345183	3.82012e-06	0.314126	3	Promoter (<=1kb)	55187	ENST00000469054.1	0	VPS13D	vacuolar protein sorting 13 homolog D
chr14	76772377	76773308	chr14-76772377-76773308	3.82112e-06	0.304993	1	Promoter (2-3kb)	22846	ENST00000553518.1	2424	VASH1	vasohibin 1
chr5	139664002	139665581	chr5-139664002-139665581	3.84644e-06	0.25183	1	5' UTR	51523	ENST00000509238.1	4447	CXXC5	CXXC finger protein 5
chr8	11887165	11889171	chr8-11887165-11889171	3.8618e-06	0.371537	3	Distal Intergenic	1508	ENST00000534382.6	-17632	CTSB	cathepsin B
chr2	29223564	29224665	chr2-29223564-29224665	3.88385e-06	0.372462	3	Promoter (<=1kb)	238	ENST00000642122.1	0	ALK	ALK receptor tyrosine kinase
chr16	50591707	50592641	chr16-50591707-50592641	3.93395e-06	0.617112	4	Intron (ENST00000564336.1/85407, intron 3 of 4)	85407	ENST00000566396.1	-32584	NKD1	NKD inhibitor of WNT signaling pathway 1
chr5	95915747	95916780	chr5-95915747-95916780	3.95397e-06	0.322529	3	Intron (ENST00000237853.9/22936, intron 3 of 11)	22936	ENST00000505584.1	-14615	ELL2	elongation factor for RNA polymerase II 2
chr17	74520157	74521124	chr17-74520157-74521124	3.9807e-06	0.36452	3	Distal Intergenic	124599	ENST00000314401.3	10350	CD300LB	CD300 molecule like family member b
chr1	224726542	224727330	chr1-224726542-224727330	4.00177e-06	0.251501	1	Intron (ENST00000498382.5/149111, intron 3 of 5)	105373106	ENST00000431691.1	3332	CNIH3-AS1	CNIH3 antisense RNA 1
chr1	15836839	15837736	chr1-15836839-15837736	4.00288e-06	0.349969	2	Promoter (<=1kb)	23013	ENST00000673875.1	744	SPEN	spen family transcriptional repressor
chr10	124685193	124686262	chr10-124685193-124686262	4.05395e-06	0.34651	3	Intron (ENST00000494792.1/9679, intron 8 of 9)	101927944	ENST00000448422.2	-17363	FAM53B-AS1	FAM53B antisense RNA 1
chr8	29773086	29774859	chr8-29773086-29774859	4.08551e-06	0.372823	3	Intron (ENST00000523123.5/101929450, intron 1 of 3)	101929450	ENST00000517491.1	24736	LINC02099	long intergenic non-protein coding RNA 2099
chr8	29286505	29287524	chr8-29286505-29287524	4.0893e-06	0.610343	4	Distal Intergenic	23303	ENST00000522355.5	-23381	KIF13B	kinesin family member 13B
chr9	127411558	127412720	chr9-127411558-127412720	4.10389e-06	0.269152	1	Distal Intergenic	29988	ENST00000485806.1	7509	SLC2A8	solute carrier family 2 member 8
chr3	170356637	1.70359e+08	chr3-170356637-170358819.1	4.22554e-06	0.269331	1	Promoter (<=1kb)	6498	ENST00000477216.1	0	SKIL	SKI like proto-oncogene
chr1	19069935	19070858	chr1-19069935-19070858	4.29522e-06	0.58782	4	Distal Intergenic	23352	ENST00000486515.1	6969	UBR4	ubiquitin protein ligase E3 component n-recognin 4
chr2	202034575	202035366	chr2-202034575-202035366	4.34768e-06	0.322956	3	Promoter (<=1kb)	8324	ENST00000286201.3	720	FZD7	frizzled class receptor 7
chr2	113217405	113218859	chr2-113217405-113218859	4.36131e-06	0.356194	3	Promoter (1-2kb)	7849	ENST00000480684.1	1618	PAX8	paired box 8
chr3	138123938	138125099	chr3-138123938-138125099	4.41255e-06	0.264207	1	3' UTR	51146	ENST00000236709.4	7291	A4GNT	alpha-1,4-N-acetylglucosaminyltransferase
chr19	41887506	41888493	chr19-41887506-41888493	4.46402e-06	0.626453	4	5' UTR	9138	ENST00000337665.8	3058	ARHGEF1	Rho guanine nucleotide exchange factor 1
chr16	4371365	4372407	chr16-4371365-4372407	4.47327e-06	0.349908	3	Promoter (<=1kb)	114990	ENST00000304735.4	0	VASN	vasorin
chr16	89114983	89115865	chr16-89114983-89115865	4.47474e-06	0.382898	2	Promoter (2-3kb)	197322	ENST00000562204.1	2782	ACSF3	acyl-CoA synthetase family member 3
chr21	29763303	29764204	chr21-29763303-29764204	4.50655e-06	0.479428	4	Promoter (2-3kb)	642976	ENST00000413131.1	2909	GRIK1-AS1	GRIK1 antisense RNA 1
chr17	47965841	47967016	chr17-47965841-47967016	4.60712e-06	0.597532	4	Promoter (<=1kb)	80279	ENST00000579632.5	-794	CDK5RAP3	CDK5 regulatory subunit associated protein 3
chr8	97958506	97959051	chr8-97958506-97959051	4.61323e-06	0.481337	4	Promoter (2-3kb)	4147	ENST00000522270.5	-2431	MATN2	matrilin 2
chr11	68145822	68146685	chr11-68145822-68146685	4.62505e-06	0.347158	3	Distal Intergenic	105369362	ENST00000527519.2	23769	CHKA-DT	CHKA divergent transcript
chr11	765146	765947	chr11-765146-765947	4.62507e-06	0.610554	4	Promoter (<=1kb)	6888	ENST00000532202.1	776	TALDO1	transaldolase 1
chr5	170491186	170492252	chr5-170491186-170492252	4.63856e-06	0.311535	3	Intron (ENST00000377360.8/30820, intron 1 of 7)	30820	ENST00000328939.9	-11768	KCNIP1	potassium voltage-gated channel interacting protein 1
chr17	10060881	10061709	chr17-10060881-10061709	4.64452e-06	0.320432	3	Promoter (<=1kb)	8522	ENST00000584389.5	0	GAS7	growth arrest specific 7
chr4	88611547	88612860	chr4-88611547-88612860	4.69218e-06	0.558566	4	Intron (ENST00000512194.2/8916, intron 4 of 25)	8916	ENST00000264345.7	5753	HERC3	HECT and RLD domain containing E3 ubiquitin protein ligase 3
chr16	27318362	27319279	chr16-27318362-27319279	4.71471e-06	0.268543	1	Promoter (2-3kb)	3566	ENST00000563787.1	2965	IL4R	interleukin 4 receptor
chr12	62533372	62534446	chr12-62533372-62534446	4.73724e-06	0.48593	4	Intron (ENST00000641654.1/23041, intron 12 of 35)	23041	ENST00000551307.5	-25464	MON2	MON2 homolog, regulator of endosome-to-Golgi trafficking
chr10	80508520	80510260	chr10-80508520-80510260	4.78713e-06	0.268033	1	Exon (ENST00000429989.7/81619, exon 5 of 9)	81619	ENST00000265450.5	-5207	TSPAN14	tetraspanin 14
chr11	117833176	117834153	chr11-117833176-117834153	4.81579e-06	0.621407	4	Exon (ENST00000534150.5/ENST00000534150.5, exon 1 of 3)	486	ENST00000528014.5	-4478	FXYD2	FXYD domain containing ion transport regulator 2
chr6	166351579	166352546	chr6-166351579-166352546	4.83285e-06	0.310345	3	Downstream (<=300bp)	100289495	ENST00000666448.1	8947	LOC100289495	uncharacterized LOC100289495
chr14	105069836	105070785	chr14-105069836-105070785	4.83288e-06	0.263512	1	Distal Intergenic	29933	ENST00000392585.2	-4391	GPR132	G protein-coupled receptor 132
chr20	50394893	50395971	chr20-50394893-50395971	4.86803e-06	0.294627	2	Distal Intergenic	101927586	ENST00000689787.1	-73407	LINC01271	long intergenic non-protein coding RNA 1271
chr6	72088910	72089694	chr6-72088910-72089694	4.90514e-06	0.488064	4	Intron (ENST00000521978.6/22999, intron 2 of 33)	22999	ENST00000517433.5	-93058	RIMS1	regulating synaptic membrane exocytosis 1
chr10	22320397	2.23215e+07	chr10-22320397-22321518.1	4.91372e-06	0.852882	7	Promoter (<=1kb)	648	ENST00000376663.8	0	BMI1	BMI1 proto-oncogene, polycomb ring finger
chr5	94636565	94637791	chr5-94636565-94637791	4.91692e-06	0.483319	4	Intron (ENST00000265140.10/84250, intron 4 of 20)	84250	ENST00000466957.1	7683	SLF1	SMC5-SMC6 complex localization factor 1
chr11	68843455	68844707	chr11-68843455-68844707	4.9561e-06	0.358381	3	Promoter (<=1kb)	1374	ENST00000561996.1	0	CPT1A	carnitine palmitoyltransferase 1A
chr11	33061093	33062009	chr11-33061093-33062009	5.02585e-06	0.626586	4	3' UTR	55346	ENST00000528962.1	-6678	TCP11L1	t-complex 11 like 1
chr10	121158809	121159705	chr10-121158809-121159705	5.02933e-06	0.57187	4	Distal Intergenic	101927889	ENST00000429809.1	-18995	LINC01153	long intergenic non-protein coding RNA 1153
chr17	75556982	75558197	chr17-75556982-75558197	5.1116e-06	0.65085	4	Promoter (<=1kb)	3993	ENST00000545227.6	0	LLGL2	LLGL scribble cell polarity complex component 2
chr7	72493798	72494819	chr7-72493798-72494819	5.15953e-06	0.566069	4	Distal Intergenic	83698	ENST00000431984.5	-46647	CALN1	calneuron 1
chr4	139175906	139178462	chr4-139175906-139178462	5.16028e-06	0.3278	2	Promoter (<=1kb)	105379412	ENST00000693380.1	0	LOC105379412	uncharacterized LOC105379412
chr11	5900581	5901712	chr11-5900581-5901712	5.17996e-06	0.48839	4	5' UTR	390082	ENST00000610445.2	7373	OR52E5	olfactory receptor family 52 subfamily E member 5
chr5	180814985	180815927	chr5-180814985-180815927	5.18227e-06	0.374878	2	Promoter (<=1kb)	4245	ENST00000333055.8	0	MGAT1	alpha-1,3-mannosyl-glycoprotein 2-beta-N-acetylglucosaminyltransferase
chr13	30832555	30833533	chr13-30832555-30833533	5.22229e-06	0.599316	4	Distal Intergenic	100874158	ENST00000414407.1	29349	LINC00398	long intergenic non-protein coding RNA 398
chr3	14439124	14440006	chr3-14439124-14440006	5.22799e-06	0.312259	3	Intron (ENST00000610642.4/6533, intron 2 of 10)	6533	ENST00000452775.1	6454	SLC6A6	solute carrier family 6 member 6
chr16	67216804	67217640	chr16-67216804-67217640	5.2484e-06	0.254461	1	Intron (ENST00000409509.5/26231, intron 2 of 5)	26231	ENST00000447579.5	9148	LRRC29	leucine rich repeat containing 29
chr3	160676625	160677567	chr3-160676625-160677567	5.31649e-06	0.546508	4	Promoter (<=1kb)	80117	ENST00000320767.4	0	ARL14	ADP ribosylation factor like GTPase 14
chr13	33352435	33353788	chr13-33352435-33353788	5.33098e-06	0.366678	3	Promoter (1-2kb)	90627	ENST00000567873.1	-1805	STARD13	StAR related lipid transfer domain containing 13
chr18	63969932	63970964	chr18-63969932-63970964	5.46687e-06	0.355768	3	Promoter (<=1kb)	105372165	ENST00000637973.1	0	LOC105372165	uncharacterized LOC105372165
chr4	183595811	183597072	chr4-183595811-183597072	5.56624e-06	0.491545	4	Distal Intergenic	201965	ENST00000506467.1	59024	RWDD4	RWD domain containing 4
chr9	34351976	34352877	chr9-34351976-34352877	5.72341e-06	0.558265	4	Distal Intergenic	318	ENST00000379158.7	22407	NUDT2	nudix hydrolase 2
chr3	194212490	194213566	chr3-194212490-194213566	5.7584e-06	0.494139	4	Promoter (<=1kb)	100505920	ENST00000662552.1	0	LINC02036	long intergenic non-protein coding RNA 2036
chr1	20479956	20480835	chr1-20479956-20480835	5.76653e-06	0.54912	4	Exon (ENST00000641097.1/ENST00000641097.1, exon 1 of 2)	55450	ENST00000489020.1	3810	CAMK2N1	calcium/calmodulin dependent protein kinase II inhibitor 1
chr17	59513860	59514727	chr17-59513860-59514727	5.80584e-06	0.308461	3	Intron (ENST00000665301.1/101927728, intron 1 of 2)	101927728	ENST00000671404.1	11922	LINC01476	long intergenic non-protein coding RNA 1476
chr10	100999116	101000055	chr10-100999116-101000055	5.88184e-06	0.344456	3	Promoter (<=1kb)	84445	ENST00000370220.1	0	LZTS2	leucine zipper tumor suppressor 2
chr17	21286028	21286868	chr17-21286028-21286868	5.95165e-06	0.332175	3	Promoter (1-2kb)	5606	ENST00000526076.6	-1168	MAP2K3	mitogen-activated protein kinase kinase 3
chr15	96353774	96354907	chr15-96353774-96354907	5.95259e-06	0.597303	4	Promoter (<=1kb)	101927263	ENST00000558382.2	0	LOC101927263	uncharacterized LOC101927263
chr3	43176249	43177818	chr3-43176249-43177818	5.95661e-06	0.342908	3	Distal Intergenic	84892	ENST00000687440.1	-70164	POMGNT2	protein O-linked mannose N-acetylglucosaminyltransferase 2 (beta 1,4-)
chr12	1601318	1602229	chr12-1601318-1602229	5.97756e-06	0.278443	1	Intron (ENST00000539198.5/81029, intron 1 of 3)	144699	ENST00000339235.4	-6737	FBXL14	F-box and leucine rich repeat protein 14
chr2	144703440	144704592	chr2-144703440-144704592	6.01755e-06	0.350148	3	Intron (ENST00000654442.1/401014, intron 2 of 8)	100505498	ENST00000630246.2	-3604	LOC100505498	uncharacterized LOC100505498
chr20	45924265	45925281	chr20-45924265-45925281	6.03658e-06	0.364367	2	Distal Intergenic	63935	ENST00000372409.8	-9402	PCIF1	phosphorylated CTD interacting factor 1
chr17	45149755	45150251	chr17-45149755-45150251	6.09656e-06	0.316876	3	Promoter (1-2kb)	10614	ENST00000332499.4	1280	HEXIM1	HEXIM P-TEFb complex subunit 1
chr11	68012802	68013667	chr11-68012802-68013667	6.14681e-06	0.629271	4	Promoter (1-2kb)	221	ENST00000617449.4	-1301	ALDH3B1	aldehyde dehydrogenase 3 family member B1
chr8	2001047	2002699	chr8-2001047-2002699	6.23479e-06	0.266093	1	5' UTR	101928058	ENST00000650317.2	-26279	KBTBD11-AS1	KBTBD11 antisense RNA 1
chr22	44068257	44069322	chr22-44068257-44069322	6.30747e-06	0.363401	3	Promoter (<=1kb)	29780	ENST00000404989.1	0	PARVB	parvin beta
chr10	33272977	33274093	chr10-33272977-33274093	6.30906e-06	0.631625	4	Intron (ENST00000374875.5/8829, intron 2 of 15)	8829	ENST00000455749.1	-9273	NRP1	neuropilin 1
chr14	68718165	68719046	chr14-68718165-68719046	6.3182e-06	0.309114	3	Intron (ENST00000488612.5/5890, intron 11 of 11)	105370547	ENST00000659224.1	-12188	LOC105370547	uncharacterized LOC105370547
chr17	7133292	7134229	chr17-7133292-7134229	6.32373e-06	0.320278	3	Distal Intergenic	433	ENST00000574868.1	-17592	ASGR2	asialoglycoprotein receptor 2
chr6	34555768	34557275	chr6-34555768-34557275	6.33669e-06	0.592469	4	Promoter (<=1kb)	25803	ENST00000374037.8	0	SPDEF	SAM pointed domain containing ETS transcription factor
chr5	61304366	61305420	chr5-61304366-61305420	6.36787e-06	0.627233	4	Promoter (<=1kb)	105378992	ENST00000511794.6	0	LINC02057	long intergenic non-protein coding RNA 2057
chr7	20329328	20330161	chr7-20329328-20330161	6.36999e-06	0.636153	4	Promoter (<=1kb)	3696	ENST00000537992.5	-541	ITGB8	integrin subunit beta 8
chr1	17206894	17207713	chr1-17206894-17207713	6.43036e-06	0.323999	3	Promoter (1-2kb)	29943	ENST00000375471.5	1766	PADI1	peptidyl arginine deiminase 1
chr1	204151368	204152578	chr1-204151368-204152578	6.43583e-06	0.318893	3	Promoter (<=1kb)	55224	ENST00000367201.7	0	ETNK2	ethanolamine kinase 2
chr11	58578712	58580531	chr11-58578712-58580531	6.46233e-06	0.36658	3	Promoter (<=1kb)	386607	ENST00000389919.8	0	ZFP91-CNTF	ZFP91-CNTF readthrough (NMD candidate)
chr16	27242689	27243685	chr16-27242689-27243685	6.4707e-06	0.370411	3	Intron (ENST00000361439.9/197370, intron 2 of 7)	197370	ENST00000562039.1	-9611	NSMCE1	NSE1 homolog, SMC5-SMC6 complex component
chr3	149581534	149582698	chr3-149581534-149582698	6.5062e-06	0.596935	4	Intron (ENST00000360632.8/25937, intron 2 of 6)	25937	ENST00000472417.1	-5282	WWTR1	WW domain containing transcription regulator 1
chr17	66508550	66509561	chr17-66508550-66509561	6.5089e-06	0.611933	4	Intron (ENST00000413366.8/5578, intron 3 of 16)	101928001	ENST00000584715.5	-91696	PRKCA-AS1	PRKCA antisense RNA 1
chr21	41507782	41508995	chr21-41507782-41508995	6.51093e-06	0.633432	4	Promoter (<=1kb)	7113	ENST00000679054.1	0	TMPRSS2	transmembrane serine protease 2
chr1	54567446	54568390	chr1-54567446-54568390	6.5159e-06	0.317936	3	Intron (ENST00000481208.5/26027, intron 1 of 14)	26027	ENST00000371316.3	19218	ACOT11	acyl-CoA thioesterase 11
chr7	134444100	134445269	chr7-134444100-134445269	6.53154e-06	0.252059	1	Promoter (2-3kb)	231	ENST00000467251.1	2755	AKR1B1	aldo-keto reductase family 1 member B
chr2	20429390	20430605	chr2-20429390-20430605	6.57002e-06	0.324734	3	Distal Intergenic	388	ENST00000272233.6	-16469	RHOB	ras homolog family member B
chr20	1944757	1946015	chr20-1944757-1946015	6.57169e-06	0.364797	3	Promoter (1-2kb)	727993	ENST00000446562.1	-1231	PDYN-AS1	PDYN antisense RNA 1
chr11	111918452	111919503	chr11-111918452-111919503	6.59139e-06	0.624717	4	Promoter (<=1kb)	91894	ENST00000278601.6	0	C11orf52	chromosome 11 open reading frame 52
chr20	2299039	2300134	chr20-2299039-2300134	6.6077e-06	0.32457	3	Intron (ENST00000651531.1/7053, intron 2 of 13)	7053	ENST00000381458.6	3038	TGM3	transglutaminase 3
chr2	203650875	203651702	chr2-203650875-203651702	6.68054e-06	0.31751	3	Distal Intergenic	940	ENST00000374481.7	-54773	CD28	CD28 molecule
chr7	102464145	102465437	chr7-102464145-102465437	6.70315e-06	0.384882	2	Promoter (<=1kb)	222229	ENST00000463739.5	0	LRWD1	leucine rich repeats and WD repeat domain containing 1
chr1	7974792	7975901	chr1-7974792-7975901	6.71213e-06	0.620484	4	Intron (ENST00000493373.5/11315, intron 5 of 6)	11315	ENST00000469225.1	9441	PARK7	Parkinsonism associated deglycase
chr12	93019837	93020932	chr12-93019837-93020932	6.91929e-06	0.583212	4	Intron (ENST00000550324.6/643339, intron 1 of 2)	105369906	ENST00000549914.1	16422	LINC02413	long intergenic non-protein coding RNA 2413
chr9	93504589	93505450	chr9-93504589-93505450	7.03746e-06	0.353235	3	Intron (ENST00000277165.11/23196, intron 5 of 17)	23196	ENST00000475933.1	-24020	FAM120A	family with sequence similarity 120A
chr2	64859105	64860186	chr2-64859105-64860186	7.05681e-06	0.364362	3	Intron (ENST00000445865.1/101927438, intron 1 of 4)	101927438	ENST00000445865.1	3440	LINC01800	long intergenic non-protein coding RNA 1800
chr16	67561822	67563663	chr16-67561822-67563663	7.06653e-06	0.369817	2	Promoter (<=1kb)	10664	ENST00000646076.1	0	CTCF	CCCTC-binding factor
chr5	141512070	141512937	chr5-141512070-141512937	7.24748e-06	0.597042	4	3' UTR	56098	ENST00000622836.1	4000	PCDHGC4	protocadherin gamma subfamily C, 4
chr16	10948874	10949993	chr16-10948874-10949993	7.32128e-06	0.256311	1	Intron (ENST00000409790.6/23274, intron 1 of 23)	23274	ENST00000409552.4	4293	CLEC16A	C-type lectin domain containing 16A
chr8	127400425	127401563	chr8-127400425-127401563	7.32552e-06	0.533857	4	Promoter (<=1kb)	101805488	ENST00000630920.1	26	CCAT2	colon cancer associated transcript 2
chr6	128230040	128231059	chr6-128230040-128231059	7.38757e-06	0.564257	4	Promoter (1-2kb)	5796	ENST00000498284.1	1092	PTPRK	protein tyrosine phosphatase receptor type K
chr19	51440856	51441433	chr19-51440856-51441433	7.47364e-06	0.303221	3	Distal Intergenic	27181	ENST00000597352.1	16376	SIGLEC8	sialic acid binding Ig like lectin 8
chr19	2268964	2.27178e+06	chr19-2268964-2271777.1	7.4745e-06	0.349347	3	Promoter (<=1kb)	105372240	ENST00000590976.1	0	LOC105372240	uncharacterized LOC105372240
chr10	27819940	27820934	chr10-27819940-27820934	7.52725e-06	0.582773	4	Promoter (<=1kb)	55130	ENST00000672864.1	0	ODAD2	outer dynein arm docking complex subunit 2
chr15	70462717	70463639	chr15-70462717-70463639	7.63637e-06	0.360149	3	Distal Intergenic	105370880	ENST00000559752.1	42289	LINC02205	long intergenic non-protein coding RNA 2205
chr11	121578337	121579273	chr11-121578337-121579273	7.74835e-06	0.270811	1	Promoter (1-2kb)	6653	ENST00000534286.5	1499	SORL1	sortilin related receptor 1
chr1	31788042	31788944	chr1-31788042-31788944	7.76448e-06	0.282262	1	Distal Intergenic	90853	ENST00000473361.5	9671	SPOCD1	SPOC domain containing 1
chr6	5084268	5086396	chr6-5084268-5086396	7.80381e-06	0.361994	3	Promoter (<=1kb)	648791	ENST00000405617.4	0	PPP1R3G	protein phosphatase 1 regulatory subunit 3G
chr16	50278848	50279877	chr16-50278848-50279877	7.86612e-06	0.316169	3	Promoter (<=1kb)	113	ENST00000569265.1	0	ADCY7	adenylate cyclase 7
chr1	28172084	28173269	chr1-28172084-28173269	7.89869e-06	0.333685	3	Intron (ENST00000373857.8/5724, intron 1 of 1)	5724	ENST00000373857.8	3421	PTAFR	platelet activating factor receptor
chr17	40345026	40346203	chr17-40345026-40346203	7.9839e-06	0.574131	4	Promoter (<=1kb)	5914	ENST00000475125.1	0	RARA	retinoic acid receptor alpha
chr21	44872995	4.48743e+07	chr21-44872995-44874262.1	8.12572e-06	0.374142	2	Promoter (<=1kb)	754	ENST00000397887.7	0	PTTG1IP	PTTG1 interacting protein
chr13	112968254	112969884	chr13-112968254-112969884	8.18159e-06	0.610986	4	Promoter (<=1kb)	23263	ENST00000397030.5	0	MCF2L	MCF.2 cell line derived transforming sequence like
chr19	289888	291166	chr19-289888-291166	8.19821e-06	0.600578	4	Promoter (<=1kb)	8612	ENST00000327790.7	19	PLPP2	phospholipid phosphatase 2
chr18	13470286	13471787	chr18-13470286-13471787	8.22718e-06	0.285968	1	Exon (ENST00000585817.1/ENST00000585817.1, exon 1 of 4)	753	ENST00000587600.1	5261	LDLRAD4	low density lipoprotein receptor class A domain containing 4
chr16	50313483	50314602	chr16-50313483-50314602	8.24658e-06	0.257539	1	Promoter (<=1kb)	113	ENST00000568930.1	379	ADCY7	adenylate cyclase 7
chr1	183567249	183569193	chr1-183567249-183569193	8.25145e-06	0.363872	3	Promoter (<=1kb)	4688	ENST00000420553.5	32	NCF2	neutrophil cytosolic factor 2
chr1	21638483	21639509	chr1-21638483-21639509	8.25394e-06	0.606389	4	Intron (ENST00000471600.6/5909, intron 2 of 24)	5909	ENST00000471600.6	12311	RAP1GAP	RAP1 GTPase activating protein
chr1	112716207	112716949	chr1-112716207-112716949	8.35644e-06	0.330993	3	Promoter (<=1kb)	333926	ENST00000309276.11	-875	PPM1J	protein phosphatase, Mg2+/Mn2+ dependent 1J
chr17	17684944	17686802	chr17-17684944-17686802	8.41669e-06	0.624006	4	Promoter (2-3kb)	10743	ENST00000471135.2	2449	RAI1	retinoic acid induced 1
chr17	60102344	60103299	chr17-60102344-60103299	8.51633e-06	0.258356	1	Promoter (<=1kb)	653653	ENST00000634326.1	0	LOC653653	adaptor related protein complex 1 subunit sigma 2 pseudogene
chr11	587555	588653	chr11-587555-588653	8.54611e-06	0.35784	3	Intron (ENST00000416188.3/57661, intron 4 of 17)	57661	ENST00000533464.5	11034	PHRF1	PHD and ring finger domains 1
chr1	66335437	66337984	chr1-66335437-66337984	8.54792e-06	0.382873	2	Intron (ENST00000329654.8/5142, intron 8 of 16)	5142	ENST00000526197.5	3248	PDE4B	phosphodiesterase 4B
chr20	53019368	53020103	chr20-53019368-53020103	8.6301e-06	0.518054	4	Intron (ENST00000371497.10/128553, intron 1 of 2)	128553	ENST00000371497.10	47010	TSHZ2	teashirt zinc finger homeobox 2
chr17	79831356	79833157	chr17-79831356-79833157	8.70683e-06	0.332608	3	3' UTR	8535	ENST00000495122.1	4724	CBX4	chromobox 4
chr4	165928867	165930321	chr4-165928867-165930321	8.83628e-06	0.537496	4	Intron (ENST00000061240.7/7092, intron 1 of 20)	7092	ENST00000506144.1	53909	TLL1	tolloid like 1
chr5	141869201	141870195	chr5-141869201-141870195	8.85488e-06	0.604594	4	Promoter (<=1kb)	5097	ENST00000357517.6	0	PCDH1	protocadherin 1
chr8	6877147	6878337	chr8-6877147-6878337	8.86718e-06	0.595137	4	Promoter (<=1kb)	1672	ENST00000297439.4	0	DEFB1	defensin beta 1
chr12	113415810	113416796	chr12-113415810-113416796	8.88549e-06	0.29284	1	Intron (ENST00000547342.1/10993, intron 2 of 5)	113675	ENST00000403593.9	-5584	SDSL	serine dehydratase like
chr9	87714497	87715519	chr9-87714497-87715519	8.8866e-06	0.314587	3	Distal Intergenic	1514	ENST00000678442.1	-8532	CTSL	cathepsin L
chr2	104918864	104919719	chr2-104918864-104919719	8.93938e-06	0.561321	4	Intron (ENST00000598623.1/ENST00000598623.1, intron 2 of 2)	102682016	ENST00000686170.1	-46211	LINC01159	long intergenic non-protein coding RNA 1159
chr2	27085263	27087342	chr2-27085263-27087342	8.95299e-06	0.353232	2	Promoter (<=1kb)	3795	ENST00000260599.10	0	KHK	ketohexokinase
chr8	38936447	38937472	chr8-38936447-38937472	8.97583e-06	0.362442	3	Intron (ENST00000521746.5/59339, intron 3 of 8)	59339	ENST00000518070.1	-13081	PLEKHA2	pleckstrin homology domain containing A2
chr1	28589526	28590764	chr1-28589526-28590764	8.99088e-06	0.360186	3	Promoter (1-2kb)	115273	ENST00000373826.3	-1436	RAB42	RAB42, member RAS oncogene family
chr13	32585892	32587902	chr13-32585892-32587902	9.10068e-06	0.340682	2	Promoter (<=1kb)	23047	ENST00000315596.15	0	PDS5B	PDS5 cohesin associated factor B
chr7	158710407	158711317	chr7-158710407-158711317	9.11963e-06	0.329424	3	Distal Intergenic	54892	ENST00000409423.5	-5603	NCAPG2	non-SMC condensin II complex subunit G2
chr20	41008073	41008919	chr20-41008073-41008919	9.20949e-06	0.303019	3	Distal Intergenic	7150	ENST00000361337.3	-19903	TOP1	DNA topoisomerase I
chr2	218370246	218371261	chr2-218370246-218371261	9.22572e-06	0.365406	3	Promoter (2-3kb)	101928513	ENST00000441749.1	-2411	CATIP-AS1	CATIP antisense RNA 1
chr8	136713609	136714715	chr8-136713609-136714715	9.2775e-06	0.540392	4	Intron (ENST00000650445.2/107986980, intron 6 of 7)	107986980	ENST00000521090.5	-66138	LINC02055	long intergenic non-protein coding RNA 2055
chr10	62618537	62619451	chr10-62618537-62619451	9.27998e-06	0.312609	3	Intron (ENST00000647733.1/22891, intron 4 of 7)	84890	ENST00000373783.3	-185269	ADO	2-aminoethanethiol dioxygenase
chr2	20429390	2.04306e+07	chr2-20429390-20430605.1	9.32425e-06	0.873882	7	Distal Intergenic	388	ENST00000272233.6	-16469	RHOB	ras homolog family member B
chr20	50422904	50423827	chr20-50422904-50423827	9.61282e-06	0.588078	4	Distal Intergenic	5770	ENST00000541713.5	-86494	PTPN1	protein tyrosine phosphatase non-receptor type 1
chr3	42071808	42072864	chr3-42071808-42072864	9.64255e-06	0.335851	3	Intron (ENST00000673621.2/22906, intron 1 of 16)	22906	ENST00000484786.5	-14336	TRAK1	trafficking kinesin protein 1
chr5	179598790	179600533	chr5-179598790-179600533	9.69601e-06	0.268819	1	Promoter (2-3kb)	80230	ENST00000502531.1	2230	RUFY1	RUN and FYVE domain containing 1
chr2	43293335	43294449	chr2-43293335-43294449	9.7397e-06	0.355644	3	Promoter (<=1kb)	63892	ENST00000485018.1	-269	THADA	THADA armadillo repeat containing
chrX	1268176	1.26927e+06	chrX-1268176-1269265.1	9.75806e-06	0.355957	3	Promoter (<=1kb)	1438	ENST00000417535.7	0	CSF2RA	colony stimulating factor 2 receptor subunit alpha
chr19	46296433	46297349	chr19-46296433-46297349	9.78821e-06	0.577599	4	Promoter (<=1kb)	64344	ENST00000377670.9	0	HIF3A	hypoxia inducible factor 3 subunit alpha
chr9	127838186	127839270	chr9-127838186-127839270	9.86713e-06	0.307129	1	Intron (ENST00000480266.5/2022, intron 2 of 14)	2022	ENST00000480266.5	7897	ENG	endoglin
chr12	54279475	54280908	chr12-54279475-54280908	9.87662e-06	0.335435	2	Promoter (<=1kb)	23468	ENST00000209875.9	0	CBX5	chromobox 5
chr1	112882291	112882937	chr1-112882291-112882937	9.92422e-06	0.312523	3	Distal Intergenic	100996702	ENST00000401018.5	-31648	LINC01356	long intergenic non-protein coding RNA 1356
chr19	48492621	48494130	chr19-48492621-48494130	9.93169e-06	0.334906	2	Exon (ENST00000648216.1/114783, exon 2 of 5)	114783	ENST00000648216.1	4275	LMTK3	lemur tyrosine kinase 3
chr18	46070628	46071661	chr18-46070628-46071661	9.98232e-06	0.33455	3	Promoter (<=1kb)	9050	ENST00000589328.5	596	PSTPIP2	proline-serine-threonine phosphatase interacting protein 2
chr3	13884992	13886065	chr3-13884992-13886065	1.0004e-05	0.525687	4	Distal Intergenic	7476	ENST00000285018.5	-4921	WNT7A	Wnt family member 7A
chr9	112078201	112079066	chr9-112078201-112079066	1.00431e-05	0.300863	3	Exon (ENST00000374270.8/64420, exon 12 of 17)	64420	ENST00000475283.2	-19730	SUSD1	sushi domain containing 1
chr1	41483829	41485119	chr1-41483829-41485119	1.00752e-05	0.552454	4	Promoter (<=1kb)	1907	ENST00000372587.5	0	EDN2	endothelin 2
chr11	110026768	110027727	chr11-110026768-110027727	1.01699e-05	0.311787	3	Intron (ENST00000692099.1/107984384, intron 1 of 2)	107984384	ENST00000692099.1	60446	LOC107984384	uncharacterized LOC107984384
chr2	37517	38694	chr2-37517-38694	1.01765e-05	0.49721	4	Distal Intergenic	642273	ENST00000460464.1	4258	FAM110C	family with sequence similarity 110 member C
chr17	81820952	81822540	chr17-81820952-81822540	1.01773e-05	0.268881	1	Promoter (1-2kb)	348262	ENST00000575090.1	1280	MCRIP1	MAPK regulated corepressor interacting protein 1
chr19	54462496	54465688	chr19-54462496-54465688	1.02206e-05	0.356123	3	Promoter (<=1kb)	94059	ENST00000611161.2	0	LENG9	leukocyte receptor cluster member 9
chr3	189166379	189167860	chr3-189166379-189167860	1.02727e-05	0.568789	4	Intron (ENST00000433971.5/285386, intron 6 of 10)	285386	ENST00000345063.8	-4111	TPRG1	tumor protein p63 regulated 1
chr17	42762878	42764087	chr17-42762878-42764087	1.02992e-05	0.326102	3	Promoter (1-2kb)	10266	ENST00000588576.1	1620	RAMP2	receptor activity modifying protein 2
chr13	112893597	112894763	chr13-112893597-112894763	1.03118e-05	0.579294	4	Promoter (<=1kb)	23263	ENST00000375608.7	0	MCF2L	MCF.2 cell line derived transforming sequence like
chr2	10042138	10044605	chr2-10042138-10044605	1.03269e-05	0.366109	2	Promoter (<=1kb)	8462	ENST00000401510.5	0	KLF11	Kruppel like factor 11
chr5	14144479	14145498	chr5-14144479-14145498	1.04288e-05	0.332658	3	Promoter (<=1kb)	7204	ENST00000512070.6	642	TRIO	trio Rho guanine nucleotide exchange factor
chr19	1852700	1854174	chr19-1852700-1854174	1.06639e-05	0.336065	3	3' UTR	57455	ENST00000170168.9	-4217	REXO1	RNA exonuclease 1 homolog
chr11	121574986	121575911	chr11-121574986-121575911	1.08553e-05	0.356355	3	Promoter (<=1kb)	6653	ENST00000532694.5	-849	SORL1	sortilin related receptor 1
chr17	74750164	74751093	chr17-74750164-74751093	1.0888e-05	0.609265	4	Promoter (1-2kb)	105371893	ENST00000585285.1	-1252	SLC9A3R1-AS1	SLC9A3R1 antisense RNA 1
chr12	31323662	31324668	chr12-31323662-31324668	1.09557e-05	0.348127	3	Promoter (<=1kb)	58516	ENST00000454658.6	0	SINHCAF	SIN3-HDAC complex associated factor
chr4	186260089	186260441	chr4-186260089-186260441	1.11923e-05	0.564359	4	Distal Intergenic	2160	ENST00000403665.7	-5748	F11	coagulation factor XI
chr2	113977745	113978693	chr2-113977745-113978693	1.11974e-05	0.586352	4	Promoter (<=1kb)	440900	ENST00000670955.1	-175	LINC01191	long intergenic non-protein coding RNA 1191
chr17	15364039	15365024	chr17-15364039-15365024	1.12181e-05	0.344224	3	Distal Intergenic	64518	ENST00000539316.1	-22407	TEKT3	tektin 3
chr17	59837214	59838406	chr17-59837214-59838406	1.12912e-05	0.382168	2	Promoter (<=1kb)	406991	ENST00000592790.1	0	MIR21	microRNA 21
chr17	55444301	55445349	chr17-55444301-55445349	1.13556e-05	0.312048	3	Distal Intergenic	23531	ENST00000571578.1	-22377	MMD	monocyte to macrophage differentiation associated
chr19	35040671	35041833	chr19-35040671-35041833	1.1439e-05	0.325566	3	Promoter (<=1kb)	3249	ENST00000672452.2	0	HPN	hepsin
chr6	35485898	35486903	chr6-35485898-35486903	1.14438e-05	0.549817	4	5' UTR	7005	ENST00000402886.9	10047	TEAD3	TEA domain transcription factor 3
chrX	27394005	27395041	chrX-27394005-27395041	1.16026e-05	0.425969	6	Exon (ENST00000670197.1/105373150, exon 3 of 6)	105373150	ENST00000670197.1	3923	LOC105373150	uncharacterized LOC105373150
chr2	224948508	224949543	chr2-224948508-224949543	1.1797e-05	0.276201	1	Promoter (1-2kb)	55619	ENST00000409592.7	-1443	DOCK10	dedicator of cytokinesis 10
chr2	28376672	28377614	chr2-28376672-28377614	1.18138e-05	0.569288	4	Distal Intergenic	2355	ENST00000460736.1	-14834	FOSL2	FOS like 2, AP-1 transcription factor subunit
chr1	9651451	9652520	chr1-9651451-9652520	1.18491e-05	0.323683	3	Promoter (<=1kb)	5293	ENST00000377346.9	0	PIK3CD	phosphatidylinositol-4,5-bisphosphate 3-kinase catalytic subunit delta
chr12	98500480	98501421	chr12-98500480-98501421	1.19021e-05	0.530042	4	Promoter (2-3kb)	643770	ENST00000501499.2	2437	LINC02453	long intergenic non-protein coding RNA 2453
chr9	137611650	137612637	chr9-137611650-137612637	1.19844e-05	0.57594	4	Promoter (<=1kb)	92714	ENST00000497877.5	0	ARRDC1	arrestin domain containing 1
chr9	113302636	113303708	chr9-113302636-113303708	1.19868e-05	0.589885	4	Promoter (<=1kb)	138065	ENST00000489339.2	0	RNF183	ring finger protein 183
chr19	54100210	54101112	chr19-54100210-54101112	1.20415e-05	0.302407	3	Promoter (<=1kb)	126014	ENST00000391761.5	0	OSCAR	osteoclast associated Ig-like receptor
chr1	202017262	202018077	chr1-202017262-202018077	1.20739e-05	0.571842	4	Downstream (<=300bp)	1999	ENST00000475698.1	3484	ELF3	E74 like ETS transcription factor 3
chr5	157390206	157391265	chr5-157390206-157391265	1.21199e-05	0.62359	4	Exon (ENST00000616178.4/26999, exon 31 of 32)	26999	ENST00000522775.1	5900	CYFIP2	cytoplasmic FMR1 interacting protein 2
chr17	1606396	1608006	chr17-1606396-1608006	1.21814e-05	0.359843	3	Promoter (1-2kb)	124935	ENST00000574274.5	-1120	SLC43A2	solute carrier family 43 member 2
chr7	99752240	99753101	chr7-99752240-99753101	1.22854e-05	0.54505	4	Distal Intergenic	1576	ENST00000651162.1	14721	CYP3A4	cytochrome P450 family 3 subfamily A member 4
chr16	23698725	23699795	chr16-23698725-23699795	1.23783e-05	0.597255	4	Intron (ENST00000256797.9/10595, intron 13 of 21)	10595	ENST00000562458.2	-3965	ERN2	endoplasmic reticulum to nucleus signaling 2
chr2	60796346	60797188	chr2-60796346-60797188	1.25075e-05	0.25439	1	3' UTR	64895	ENST00000470208.1	4865	PAPOLG	poly(A) polymerase gamma
chr22	46546752	46548344	chr22-46546752-46548344	1.26125e-05	0.357738	3	Exon (ENST00000426112.1/ENST00000426112.1, exon 2 of 2)	9620	ENST00000674500.2	-9132	CELSR1	cadherin EGF LAG seven-pass G-type receptor 1
chr19	4327913	4329086	chr19-4327913-4329086	1.2638e-05	0.39405	2	Promoter (<=1kb)	55620	ENST00000598443.5	0	STAP2	signal transducing adaptor family member 2
chr8	143905793	143906870	chr8-143905793-143906870	1.26625e-05	0.499922	4	Distal Intergenic	83481	ENST00000615648.2	-27326	EPPK1	epiplakin 1
chr12	11809544	11810479	chr12-11809544-11810479	1.26914e-05	0.338868	3	Intron (ENST00000396373.9/2120, intron 2 of 7)	2120	ENST00000545027.1	57043	ETV6	ETS variant transcription factor 6
chr1	51305071	51306080	chr1-51305071-51306080	1.27188e-05	0.57628	4	Promoter (<=1kb)	22996	ENST00000431927.5	0	TTC39A	tetratricopeptide repeat domain 39A
chr18	55268134	55268944	chr18-55268134-55268944	1.27838e-05	0.296633	2	Promoter (<=1kb)	6925	ENST00000628360.1	905	TCF4	transcription factor 4
chr20	45252909	45253746	chr20-45252909-45253746	1.28946e-05	0.523285	4	Promoter (<=1kb)	6590	ENST00000338380.2	818	SLPI	secretory leukocyte peptidase inhibitor
chr4	169069915	169071390	chr4-169069915-169071390	1.29278e-05	0.582936	4	Distal Intergenic	84869	ENST00000507752.1	-59640	CBR4	carbonyl reductase 4
chr5	154691185	154692753	chr5-154691185-154692753	1.29598e-05	0.269777	1	Intron (ENST00000687700.1/23367, intron 1 of 18)	100302284	ENST00000408625.1	5409	MIR1303	microRNA 1303
chr1	30910955	30912052	chr1-30910955-30912052	1.29841e-05	0.318294	3	Promoter (2-3kb)	9672	ENST00000339394.7	-2197	SDC3	syndecan 3
chr7	73830464	73831407	chr7-73830464-73831407	1.30213e-05	0.582609	4	Promoter (<=1kb)	1364	ENST00000340958.4	0	CLDN4	claudin 4
chr11	129839927	129841115	chr11-129839927-129841115	1.30417e-05	0.532131	4	Intron (ENST00000281441.8/120224, intron 1 of 5)	120224	ENST00000524567.1	-9217	TMEM45B	transmembrane protein 45B
chr6	13302403	13303420	chr6-13302403-13303420	1.30917e-05	0.348344	3	Intron (ENST00000606214.5/107080638, intron 7 of 7)	100130357	ENST00000606150.5	-6817	LOC100130357	uncharacterized LOC100130357
chr3	45075843	4.50767e+07	chr3-45075843-45076739.1	1.31373e-05	0.858081	8	Distal Intergenic	7123	ENST00000428034.1	45713	CLEC3B	C-type lectin domain family 3 member B
chr3	174439367	174440164	chr3-174439367-174440164	1.31477e-05	0.310041	3	Promoter (<=1kb)	254827	ENST00000481679.5	-781	NAALADL2	N-acetylated alpha-linked acidic dipeptidase like 2
chr17	8150837	8151722	chr17-8150837-8151722	1.31525e-05	0.374549	2	Promoter (<=1kb)	5187	ENST00000581082.5	-5	PER1	period circadian regulator 1
chr4	102825192	102826056	chr4-102825192-102826056	1.31563e-05	0.318714	3	Promoter (<=1kb)	7323	ENST00000350435.11	0	UBE2D3	ubiquitin conjugating enzyme E2 D3
chr12	47705409	47706443	chr12-47705409-47706443	1.32046e-05	0.37592	2	Promoter (<=1kb)	105369748	ENST00000692059.1	0	RPAP3-DT	RPAP3 divergent transcript
chr19	47608008	47609282	chr19-47608008-47609282	1.32968e-05	0.385833	2	Promoter (<=1kb)	29998	ENST00000396720.7	0	BICRA	BRD4 interacting chromatin remodeling complex associated protein
chr17	11618732	11619772	chr17-11618732-11619772	1.3307e-05	0.57018	4	Promoter (1-2kb)	1770	ENST00000585197.1	1332	DNAH9	dynein axonemal heavy chain 9
chr7	953295	955514	chr7-953295-955514	1.33507e-05	0.356889	3	Promoter (<=1kb)	11033	ENST00000265846.10	0	ADAP1	ArfGAP with dual PH domains 1
chr19	1101461	1102259	chr19-1101461-1102259	1.33902e-05	0.291778	2	Promoter (1-2kb)	2879	ENST00000354171.13	-1735	GPX4	glutathione peroxidase 4
chr4	83581840	83583024	chr4-83581840-83583024	1.34356e-05	0.714913	5	Intron (ENST00000611707.4/84803, intron 4 of 12)	84803	ENST00000513683.1	-5234	GPAT3	glycerol-3-phosphate acyltransferase 3
chr14	91835753	91837027	chr14-91835753-91837027	1.35183e-05	0.630585	4	Promoter (<=1kb)	123036	ENST00000340892.9	0	TC2N	tandem C2 domains, nuclear
chr15	99915733	99916627	chr15-99915733-99916627	1.35285e-05	0.255003	1	Exon (ENST00000670627.1/400464, exon 5 of 5)	170691	ENST00000557896.1	59652	ADAMTS17	ADAM metallopeptidase with thrombospondin type 1 motif 17
chr3	16515689	16516651	chr3-16515689-16516651	1.36609e-05	0.297006	3	Promoter (1-2kb)	23180	ENST00000431547.1	-1663	RFTN1	raftlin, lipid raft linker 1
chr11	18768264	18770364	chr11-18768264-18770364	1.37317e-05	0.253927	1	Intron (ENST00000358540.7/84867, intron 2 of 14)	84867	ENST00000396168.1	21276	PTPN5	protein tyrosine phosphatase non-receptor type 5
chr20	18507199	18508248	chr20-18507199-18508248	1.37795e-05	0.353925	2	Promoter (<=1kb)	10483	ENST00000336714.8	0	SEC23B	SEC23 homolog B, COPII coat complex component
chr1	205664181	205665092	chr1-205664181-205665092	1.3874e-05	0.583464	4	Promoter (1-2kb)	85414	ENST00000460934.1	-1513	SLC45A3	solute carrier family 45 member 3
chr18	3661051	3662064	chr18-3661051-3662064	1.39039e-05	0.346553	3	Intron (ENST00000400147.6/9229, intron 4 of 9)	105371967	ENST00000577848.1	7641	LOC105371967	uncharacterized LOC105371967
chr17	40362478	40363334	chr17-40362478-40363334	1.39988e-05	0.339675	3	Promoter (1-2kb)	125111	ENST00000578689.2	1403	GJD3	gap junction protein delta 3
chr11	72712069	72713160	chr11-72712069-72713160	1.40345e-05	0.34873	3	Promoter (<=1kb)	116985	ENST00000393605.7	0	ARAP1	ArfGAP with RhoGAP domain, ankyrin repeat and PH domain 1
chr4	184348423	184349358	chr4-184348423-184349358	1.40357e-05	0.577956	4	Promoter (<=1kb)	728175	ENST00000511465.1	-511	LINC02363	long intergenic non-protein coding RNA 2363
chr16	378901	379854	chr16-378901-379854	1.4043e-05	0.590569	4	Promoter (2-3kb)	58986	ENST00000431232.7	2124	PGAP6	post-GPI attachment to proteins 6
chr3	129893178	129894248	chr3-129893178-129894248	1.40711e-05	0.37571	2	Promoter (<=1kb)	100507032	ENST00000605830.6	0	TMCC1-DT	TMCC1 divergent transcript
chr19	47514760	4.75158e+07	chr19-47514760-47515777.1	1.42088e-05	0.364634	2	Promoter (<=1kb)	8775	ENST00000263354.8	0	NAPA	NSF attachment protein alpha
chr12	84502877	84503833	chr12-84502877-84503833	1.42415e-05	0.784708	6	Distal Intergenic	107984536	ENST00000689302.1	-316301	LOC107984536	uncharacterized LOC107984536
chr3	37992385	37993331	chr3-37992385-37993331	1.46219e-05	0.592135	4	Promoter (<=1kb)	50853	ENST00000460040.1	-62	VILL	villin like
chr20	4822246	4824398	chr20-4822246-4824398	1.47066e-05	0.364523	2	Promoter (<=1kb)	9770	ENST00000379400.8	0	RASSF2	Ras association domain family member 2
chr1	203186417	203187424	chr1-203186417-203187424	1.48815e-05	0.589193	4	Promoter (<=1kb)	1116	ENST00000255409.8	0	CHI3L1	chitinase 3 like 1
chr17	50541679	50542753	chr17-50541679-50542753	1.49199e-05	0.37944	2	Promoter (<=1kb)	64847	ENST00000504334.5	-305	SPATA20	spermatogenesis associated 20
chr15	37014867	37015785	chr15-37014867-37015785	1.501e-05	0.535237	4	Intron (ENST00000561208.6/4212, intron 8 of 11)	102466875	ENST00000621930.1	-41966	MIR8063	microRNA 8063
chr1	36217569	36218527	chr1-36217569-36218527	1.50857e-05	0.528899	4	Distal Intergenic	9967	ENST00000469141.6	-5905	THRAP3	thyroid hormone receptor associated protein 3
chr6	106721008	106722087	chr6-106721008-106722087	1.53662e-05	0.562627	4	Promoter (2-3kb)	100422737	ENST00000663790.1	2940	LINC02532	long intergenic non-protein coding RNA 2532
chr19	2049316	2050402	chr19-2049316-2050402	1.56522e-05	0.337691	3	Promoter (<=1kb)	2872	ENST00000586828.5	451	MKNK2	MAPK interacting serine/threonine kinase 2
chr15	75201532	7.52035e+07	chr15-75201532-75203525.1	1.5653e-05	0.742749	6	Promoter (<=1kb)	56905	ENST00000394987.5	0	C15orf39	chromosome 15 open reading frame 39
chr15	58208523	58209978	chr15-58208523-58209978	1.59331e-05	0.349435	3	Intron (ENST00000558231.5/8854, intron 1 of 12)	8854	ENST00000558231.5	69285	ALDH1A2	aldehyde dehydrogenase 1 family member A2
chr16	57416418	57417594	chr16-57416418-57417594	1.61837e-05	0.360151	2	Promoter (2-3kb)	6361	ENST00000616880.1	2549	CCL17	C-C motif chemokine ligand 17
chr20	62955514	62956488	chr20-62955514-62956488	1.62648e-05	0.569277	4	Promoter (2-3kb)	63910	ENST00000411611.1	2468	SLC17A9	solute carrier family 17 member 9
chr19	40806488	40807632	chr19-40806488-40807632	1.64666e-05	0.69066	5	Promoter (<=1kb)	112398	ENST00000602166.1	0	EGLN2	egl-9 family hypoxia inducible factor 2
chr15	89680194	89681147	chr15-89680194-89681147	1.64839e-05	0.50926	4	Promoter (<=1kb)	5346	ENST00000430628.2	-767	PLIN1	perilipin 1
chr12	50032466	50033737	chr12-50032466-50033737	1.65293e-05	0.271025	1	Promoter (<=1kb)	29127	ENST00000548247.1	0	RACGAP1	Rac GTPase activating protein 1
chr17	82888603	82889774	chr17-82888603-82889774	1.6538e-05	0.568467	4	Promoter (<=1kb)	6904	ENST00000683839.1	-923	TBCD	tubulin folding cofactor D
chr17	36191673	36193047	chr17-36191673-36193047	1.65387e-05	0.342928	3	Intron (ENST00000618848.1/ENST00000618848.1, intron 1 of 1)	414062	ENST00000616702.1	3410	CCL3L3	C-C motif chemokine ligand 3 like 3
chr8	58177207	58178225	chr8-58177207-58178225	1.65672e-05	0.754551	7	Intron (ENST00000520369.5/90362, intron 3 of 4)	107986945	ENST00000671135.1	65759	LOC107986945	uncharacterized LOC107986945
chr6	12291978	12292846	chr6-12291978-12292846	1.66864e-05	0.5109	4	Promoter (1-2kb)	1906	ENST00000379375.6	1617	EDN1	endothelin 1
chr7	29207086	29207947	chr7-29207086-29207947	1.67329e-05	0.561891	4	Promoter (1-2kb)	102724484	ENST00000446246.1	1023	CHN2-AS1	CHN2 antisense RNA 1
chr13	113448508	113450097	chr13-113448508-113450097	1.68503e-05	0.589098	4	Promoter (<=1kb)	113622	ENST00000356501.8	0	ADPRHL1	ADP-ribosylhydrolase like 1
chr10	5466148	5467176	chr10-5466148-5467176	1.68539e-05	0.542348	4	Distal Intergenic	10276	ENST00000484741.1	11767	NET1	neuroepithelial cell transforming 1
chr15	68256638	68257601	chr15-68256638-68257601	1.69434e-05	0.353387	3	Promoter (<=1kb)	54982	ENST00000538696.5	0	CLN6	CLN6 transmembrane ER protein
chr1	1281444	1282662	chr1-1281444-1282662	1.69684e-05	0.601561	4	Promoter (<=1kb)	6339	ENST00000470022.1	0	SCNN1D	sodium channel epithelial 1 subunit delta
chr17	64410588	64412675	chr17-64410588-64412675	1.71345e-05	0.338245	3	Promoter (1-2kb)	5175	ENST00000564866.5	1101	PECAM1	platelet and endothelial cell adhesion molecule 1
chr8	26440439	26441670	chr8-26440439-26441670	1.7193e-05	0.271793	1	Promoter (<=1kb)	105379337	ENST00000518031.1	0	LOC105379337	uncharacterized LOC105379337
chr22	38920719	38922037	chr22-38920719-38922037	1.72071e-05	0.597074	4	Promoter (<=1kb)	105373032	ENST00000450216.1	0	LOC105373032	uncharacterized LOC105373032
chr5	172186743	172187704	chr5-172186743-172187704	1.7229e-05	0.279937	1	Promoter (<=1kb)	6793	ENST00000176763.10	520	STK10	serine/threonine kinase 10
chr16	85567932	85569155	chr16-85567932-85569155	1.74246e-05	0.297707	3	Intron (ENST00000637419.1/23199, intron 2 of 2)	23199	ENST00000635906.1	11965	GSE1	Gse1 coiled-coil protein
chr13	70967324	70968365	chr13-70967324-70968365	1.7472e-05	0.833538	7	Distal Intergenic	100885781	ENST00000655045.1	-46677	LINC00348	long intergenic non-protein coding RNA 348
chr16	2835500	2836413	chr16-2835500-2836413	1.78124e-05	0.565522	4	Intron (ENST00000570670.6/124220, intron 3 of 3)	124221	ENST00000641773.1	4915	PRSS30P	serine protease 30, pseudogene
chr15	57323720	57324898	chr15-57323720-57324898	1.7843e-05	0.574628	4	Exon (ENST00000564843.2/101928611, exon 4 of 5)	101928611	ENST00000662220.1	4396	LINC01413	long intergenic non-protein coding RNA 1413
chrX	39581681	39582855	chrX-39581681-39582855	1.78474e-05	0.513742	4	Distal Intergenic	100500822	ENST00000580135.1	-78361	MIR3937	microRNA 3937
chr3	129351615	129352774	chr3-129351615-129352774	1.78788e-05	0.843629	8	Distal Intergenic	339942	ENST00000502789.2	33379	H1-10-AS1	H1-10 antisense RNA 1
chrX	109840199	109841200	chrX-109840199-109841200	1.79964e-05	0.321615	3	Distal Intergenic	105373311	ENST00000689636.1	106720	LOC105373311	uncharacterized LOC105373311
chr11	72222958	72224025	chr11-72222958-72224025	1.81061e-05	0.345803	3	Promoter (<=1kb)	3636	ENST00000540973.1	0	INPPL1	inositol polyphosphate phosphatase like 1
chr2	44167649	44168231	chr2-44167649-44168231	1.81164e-05	0.323588	3	Promoter (<=1kb)	5495	ENST00000419807.5	0	PPM1B	protein phosphatase, Mg2+/Mn2+ dependent 1B
chr1	30757439	30758338	chr1-30757439-30758338	1.83651e-05	0.321561	2	Promoter (<=1kb)	7805	ENST00000294507.4	0	LAPTM5	lysosomal protein transmembrane 5
chr6	166258772	166259494	chr6-166258772-166259494	1.84204e-05	0.305019	3	Distal Intergenic	105378118	ENST00000629925.1	17583	LOC105378118	uncharacterized LOC105378118
chr9	129320241	129321327	chr9-129320241-129321327	1.84693e-05	0.325253	2	Promoter (<=1kb)	414318	ENST00000316786.1	0	LINC02913	long intergenic non-protein coding RNA 2913
chr15	40902264	40903357	chr15-40902264-40903357	1.84778e-05	0.258802	1	3' UTR	105370943	ENST00000503052.3	-3454	LOC105370943	uncharacterized LOC105370943
chr17	2400966	2402410	chr17-2400966-2402410	1.85585e-05	0.348486	3	Promoter (<=1kb)	4335	ENST00000174618.5	0	MNT	MAX network transcriptional repressor
chr2	84963457	84964366	chr2-84963457-84964366	1.87217e-05	0.299043	3	Intron (ENST00000671359.1/105374838, intron 3 of 3)	56888	ENST00000456682.1	-6727	KCMF1	potassium channel modulatory factor 1
chr2	121282561	121283534	chr2-121282561-121283534	1.89353e-05	0.579029	4	Promoter (1-2kb)	29842	ENST00000263707.6	1668	TFCP2L1	transcription factor CP2 like 1
chr11	2825879	2827105	chr11-2825879-2827105	1.8944e-05	0.331561	3	Intron (ENST00000155840.12/3784, intron 15 of 15)	338653	ENST00000440887.2	34463	KCNQ1-AS1	KCNQ1 antisense RNA 1
chr19	18016981	18018079	chr19-18016981-18018079	1.89892e-05	0.339261	3	Distal Intergenic	27106	ENST00000594411.1	7432	ARRDC2	arrestin domain containing 2
chr8	6748069	6749016	chr8-6748069-6749016	1.90365e-05	0.295274	3	Promoter (<=1kb)	55326	ENST00000533159.1	385	AGPAT5	1-acylglycerol-3-phosphate O-acyltransferase 5
chr1	31583792	31584786	chr1-31583792-31584786	1.91049e-05	0.575041	4	Promoter (<=1kb)	64129	ENST00000463112.1	279	TINAGL1	tubulointerstitial nephritis antigen like 1
chr9	127861971	127863054	chr9-127861971-127863054	1.91377e-05	0.334918	2	Distal Intergenic	100616429	ENST00000583126.1	6441	MIR4672	microRNA 4672
chr8	105510529	105511513	chr8-105510529-105511513	1.9402e-05	0.739665	6	Intron (ENST00000407775.7/23414, intron 3 of 7)	23414	ENST00000517361.1	-17371	ZFPM2	zinc finger protein, FOG family member 2
chr2	96408489	96409486	chr2-96408489-96409486	1.94417e-05	0.563545	4	Distal Intergenic	23397	ENST00000435349.1	44009	NCAPH	non-SMC condensin I complex subunit H
chr3	135604257	135605139	chr3-135604257-135605139	1.96272e-05	0.445412	4	Distal Intergenic	105374122	ENST00000473001.2	-164369	LOC105374122	uncharacterized LOC105374122
chr19	39193057	39194656	chr19-39193057-39194656	1.97315e-05	0.517649	4	Promoter (2-3kb)	342897	ENST00000339852.5	-2308	NCCRP1	NCCRP1, F-box associated domain containing
chr10	125158604	125159624	chr10-125158604-125159624	1.97677e-05	0.304031	3	Promoter (<=1kb)	1488	ENST00000531469.5	0	CTBP2	C-terminal binding protein 2
chr6	103317139	103318136	chr6-103317139-103318136	1.98447e-05	0.69678	6	Distal Intergenic	105377918	ENST00000670325.1	1209231	LOC105377918	uncharacterized LOC105377918
chr8	141276162	141277385	chr8-141276162-141277385	1.99784e-05	0.559921	4	Intron (ENST00000517878.6/57210, intron 1 of 8)	105375787	ENST00000518520.1	21597	LOC105375787	uncharacterized LOC105375787
chr10	43315281	43316106	chr10-43315281-43316106	2.01214e-05	0.567173	4	Distal Intergenic	105378270	ENST00000451438.1	-7559	LINC02633	long intergenic non-protein coding RNA 2633
chr1	207807302	207808456	chr1-207807302-207808456	2.02291e-05	0.304032	3	Exon (ENST00000608023.5/100128537, exon 5 of 5)	407025	ENST00000385055.3	-4779	MIR29B2	microRNA 29b-2
chr9	129436816	129437726	chr9-129436816-129437726	2.03202e-05	0.303524	3	Promoter (<=1kb)	105376291	ENST00000439014.1	-490	LOC105376291	uncharacterized LOC105376291
chr21	38912870	38914010	chr21-38912870-38914010	2.03383e-05	0.601925	4	Promoter (<=1kb)	400867	ENST00000626259.2	0	LOC400867	uncharacterized LOC400867
chr4	73872421	73873589	chr4-73872421-73873589	2.03435e-05	0.302868	3	Distal Intergenic	2919	ENST00000395761.4	3028	CXCL1	C-X-C motif chemokine ligand 1
chr1	151832384	151833411	chr1-151832384-151833411	2.03624e-05	0.524135	4	Promoter (<=1kb)	6097	ENST00000652040.1	-539	RORC	RAR related orphan receptor C
chr15	74781560	74782626	chr15-74781560-74782626	2.04861e-05	0.32719	3	Promoter (<=1kb)	1445	ENST00000220003.14	0	CSK	C-terminal Src kinase
chr19	38290146	38291450	chr19-38290146-38291450	2.04884e-05	0.539401	4	Promoter (<=1kb)	10653	ENST00000587334.1	0	SPINT2	serine peptidase inhibitor, Kunitz type 2
chr10	67884281	67885412	chr10-67884281-67885412	2.05535e-05	0.340549	2	Promoter (<=1kb)	23411	ENST00000212015.11	0	SIRT1	sirtuin 1
chr8	102767763	102768661	chr8-102767763-102768661	2.05682e-05	0.295049	3	Distal Intergenic	401472	ENST00000522715.1	-36856	GASAL1	growth arrest associated lncRNA 1
chr18	51907752	51908706	chr18-51907752-51908706	2.06674e-05	0.515993	4	Distal Intergenic	105372121	ENST00000656225.1	-314372	LOC105372121	uncharacterized LOC105372121
chr15	85407636	85408549	chr15-85407636-85408549	2.08893e-05	0.291372	3	Intron (ENST00000559362.5/11214, intron 1 of 14)	11214	ENST00000560256.1	26880	AKAP13	A-kinase anchoring protein 13
chr8	37762101	37763040	chr8-37762101-37763040	2.09816e-05	0.365062	2	Promoter (<=1kb)	11212	ENST00000520073.5	0	PLPBP	pyridoxal phosphate binding protein
chr21	46323567	46325029	chr21-46323567-46325029	2.10454e-05	0.336879	2	Promoter (<=1kb)	5116	ENST00000490468.5	0	PCNT	pericentrin
chr3	64685308	64686814	chr3-64685308-64686814	2.11919e-05	0.592361	4	Promoter (<=1kb)	56999	ENST00000482490.5	0	ADAMTS9	ADAM metallopeptidase with thrombospondin type 1 motif 9
chr7	55365531	55366602	chr7-55365531-55366602	2.14034e-05	0.351838	2	Promoter (<=1kb)	55915	ENST00000452107.6	0	LANCL2	LanC like 2
chr12	92363251	92364356	chr12-92363251-92364356	2.15292e-05	0.349171	2	Promoter (<=1kb)	101930023	ENST00000615716.2	0	LINC02391	long intergenic non-protein coding RNA 2391
chr6	54309662	54310658	chr6-54309662-54310658	2.15592e-05	0.462369	4	Promoter (1-2kb)	27283	ENST00000370864.3	1089	TINAG	tubulointerstitial nephritis antigen
chr19	2494616	2495902	chr19-2494616-2495902	2.20068e-05	0.345409	3	Distal Intergenic	4616	ENST00000593043.1	18260	GADD45B	growth arrest and DNA damage inducible beta
chr1	247415566	247416653	chr1-247415566-247416653	2.20147e-05	0.280705	1	Promoter (<=1kb)	114548	ENST00000366497.6	0	NLRP3	NLR family pyrin domain containing 3
chr17	81519105	81519961	chr17-81519105-81519961	2.22399e-05	0.581838	4	Promoter (<=1kb)	25794	ENST00000442532.1	65	FSCN2	fascin actin-bundling protein 2, retinal
chr17	81097049	81098198	chr17-81097049-81098198	2.23884e-05	0.366342	2	Promoter (<=1kb)	10458	ENST00000576756.5	0	BAIAP2	BAR/IMD domain containing adaptor protein 2
chr4	6937655	6938567	chr4-6937655-6938567	2.24708e-05	0.293547	3	Intron (ENST00000448507.5/57533, intron 2 of 13)	57533	ENST00000410031.5	-15653	TBC1D14	TBC1 domain family member 14
chr1	202056505	202057556	chr1-202056505-202057556	2.2482e-05	0.586209	4	Distal Intergenic	1999	ENST00000475698.1	42727	ELF3	E74 like ETS transcription factor 3
chr22	49948748	49949852	chr22-49948748-49949852	2.25083e-05	0.573499	4	Distal Intergenic	415116	ENST00000467480.1	-10916	PIM3	Pim-3 proto-oncogene, serine/threonine kinase
chr19	11964497	11965601	chr19-11964497-11965601	2.25149e-05	0.340754	3	Promoter (<=1kb)	284390	ENST00000592625.5	0	ZNF763	zinc finger protein 763
chr16	4944493	4945440	chr16-4944493-4945440	2.27047e-05	0.567938	4	Intron (ENST00000592772.1/5493, intron 1 of 9)	5493	ENST00000345988.7	-7345	PPL	periplakin
chr13	110536024	110536906	chr13-110536024-110536906	2.27232e-05	0.342789	3	Intron (ENST00000267328.5/55647, intron 1 of 1)	55647	ENST00000267328.5	24816	RAB20	RAB20, member RAS oncogene family
chr12	104671462	104673510	chr12-104671462-104673510	2.2896e-05	0.344248	3	Intron (ENST00000303694.6/50515, intron 2 of 2)	112268100	ENST00000690187.1	27289	LOC112268100	uncharacterized LOC112268100
chr10	79239062	79240183	chr10-79239062-79240183	2.29147e-05	0.268208	1	Intron (ENST00000334512.10/57178, intron 7 of 24)	57178	ENST00000472035.5	-3486	ZMIZ1	zinc finger MIZ-type containing 1
chr9	26955900	26956868	chr9-26955900-26956868	2.30202e-05	0.331765	2	Promoter (<=1kb)	101929602	ENST00000456198.1	0	IFT74-AS1	IFT74 antisense RNA 1
chr12	89389689	89390646	chr12-89389689-89390646	2.3079e-05	0.293411	3	Intron (ENST00000657284.1/ENST00000657284.1, intron 1 of 2)	1848	ENST00000279488.8	-37188	DUSP6	dual specificity phosphatase 6
chr1	206946113	206946998	chr1-206946113-206946998	2.31509e-05	0.522855	4	Promoter (<=1kb)	5284	ENST00000356495.5	0	PIGR	polymeric immunoglobulin receptor
chr9	96080133	96081063	chr9-96080133-96081063	2.31707e-05	0.523204	4	Intron (ENST00000670016.1/375748, intron 20 of 20)	158435	ENST00000432783.1	-14148	LOC158435	uncharacterized LOC158435
chr9	70470141	70471107	chr9-70470141-70471107	2.32417e-05	0.565007	4	Distal Intergenic	687	ENST00000377126.4	-55484	KLF9	Kruppel like factor 9
chr5	36688898	36689859	chr5-36688898-36689859	2.33219e-05	0.256047	1	Intron (ENST00000510740.1/107986413, intron 1 of 2)	6507	ENST00000680568.1	5551	SLC1A3	solute carrier family 1 member 3
chr7	135519030	135520060	chr7-135519030-135520060	2.34106e-05	0.523916	4	Distal Intergenic	4850	ENST00000315544.6	-8903	CNOT4	CCR4-NOT transcription complex subunit 4
chr11	119680815	119681901	chr11-119680815-119681901	2.34964e-05	0.574637	4	Intron (ENST00000341398.6/5818, intron 1 of 7)	5818	ENST00000532197.1	-3214	NECTIN1	nectin cell adhesion molecule 1
chr21	25934568	25935652	chr21-25934568-25935652	2.35231e-05	0.532657	4	Exon (ENST00000617755.1/ENST00000617755.1, exon 2 of 2)	351	ENST00000464867.1	-36585	APP	amyloid beta precursor protein
chr20	37344222	37345127	chr20-37344222-37345127	2.36994e-05	0.547341	4	Promoter (<=1kb)	6714	ENST00000497734.5	0	SRC	SRC proto-oncogene, non-receptor tyrosine kinase
chr8	142739003	142739946	chr8-142739003-142739946	2.37626e-05	0.3154	2	Promoter (2-3kb)	57152	ENST00000246515.2	2460	SLURP1	secreted LY6/PLAUR domain containing 1
chr15	30893660	30894973	chr15-30893660-30894973	2.38748e-05	0.515473	4	Intron (ENST00000667837.1/22909, intron 1 of 15)	22909	ENST00000667837.1	3101	FAN1	FANCD2 and FANCI associated nuclease 1
chr11	6319401	6321338	chr11-6319401-6321338	2.38883e-05	0.262768	1	Promoter (<=1kb)	101927825	ENST00000652923.1	0	LOC101927825	uncharacterized LOC101927825
chr17	4844797	4845816	chr17-4844797-4845816	2.39338e-05	0.83852	8	Intron (ENST00000355280.11/50488, intron 1 of 31)	50488	ENST00000577021.1	11176	MINK1	misshapen like kinase 1
chr9	33816433	3.38189e+07	chr9-33816433-33818901.1	2.39379e-05	0.332536	3	Promoter (<=1kb)	54926	ENST00000263228.4	0	UBE2R2	ubiquitin conjugating enzyme E2 R2
chr2	197888748	197889668	chr2-197888748-197889668	2.39446e-05	0.68441	5	Intron (ENST00000428675.6/5334, intron 1 of 5)	5334	ENST00000487695.6	78490	PLCL1	phospholipase C like 1 (inactive)
chr1	162028388	162029485	chr1-162028388-162029485	2.3949e-05	0.329028	3	Distal Intergenic	25903	ENST00000294794.8	-4519	OLFML2B	olfactomedin like 2B
chr2	234446137	234447138	chr2-234446137-234447138	2.39683e-05	0.347716	2	Intron (ENST00000418025.1/ENST00000418025.1, intron 1 of 2)	105373934	ENST00000439798.1	7457	LINC01891	long intergenic non-protein coding RNA 1891
chr15	58146683	58147513	chr15-58146683-58147513	2.40398e-05	0.344309	3	Exon (ENST00000559443.1/366, exon 2 of 2)	8854	ENST00000557967.5	-7858	ALDH1A2	aldehyde dehydrogenase 1 family member A2
chr17	8247367	8248455	chr17-8247367-8248455	2.42386e-05	0.359626	2	Promoter (<=1kb)	5198	ENST00000585183.5	0	PFAS	phosphoribosylformylglycinamidine synthase
chr17	21042575	21043844	chr17-21042575-21043844	2.43356e-05	0.346601	2	Promoter (<=1kb)	23326	ENST00000261497.9	0	USP22	ubiquitin specific peptidase 22
chr3	193745167	193745937	chr3-193745167-193745937	2.44622e-05	0.518488	4	Distal Intergenic	105374282	ENST00000666648.1	26487	LOC105374282	uncharacterized LOC105374282
chr15	43266440	43267509	chr15-43266440-43267509	2.44749e-05	0.571313	4	Promoter (<=1kb)	9333	ENST00000220420.10	0	TGM5	transglutaminase 5
chr10	113960372	113961244	chr10-113960372-113961244	2.46062e-05	0.541727	4	Distal Intergenic	153	ENST00000369295.4	-82622	ADRB1	adrenoceptor beta 1
chr12	52216899	52218021	chr12-52216899-52218021	2.46533e-05	0.5828	4	Intron (ENST00000640420.1/283404, intron 2 of 2)	283403	ENST00000639627.1	-3316	LINC02874	long intergenic non-protein coding RNA 2874
chr2	196232803	196233708	chr2-196232803-196233708	2.47606e-05	0.549439	4	Intron (ENST00000260983.8/57520, intron 21 of 28)	57520	ENST00000498146.2	9118	HECW2	HECT, C2 and WW domain containing E3 ubiquitin protein ligase 2
chr19	55068804	55070002	chr19-55068804-55070002	2.48834e-05	0.582658	4	Promoter (<=1kb)	112724	ENST00000396247.7	0	RDH13	retinol dehydrogenase 13
chr6	165834284	165835225	chr6-165834284-165835225	2.50163e-05	0.584482	4	Intron (ENST00000366882.7/10846, intron 1 of 19)	105378114	ENST00000670033.1	-59063	LOC105378114	uncharacterized LOC105378114
chr3	100002527	100003618	chr3-100002527-100003618	2.50407e-05	0.514136	4	Intron (ENST00000463526.1/84319, intron 1 of 3)	100500859	ENST00000577308.1	-38129	MIR3921	microRNA 3921
chr2	73984638	73986376	chr2-73984638-73986376	2.50476e-05	0.390111	2	Promoter (<=1kb)	200424	ENST00000409262.8	0	TET3	tet methylcytosine dioxygenase 3
chr17	40068390	40069737	chr17-40068390-40069737	2.50629e-05	0.323328	3	Promoter (<=1kb)	7067	ENST00000546243.5	0	THRA	thyroid hormone receptor alpha
chr10	32140914	32141712	chr10-32140914-32141712	2.51222e-05	0.519493	4	Distal Intergenic	3799	ENST00000302418.5	-84489	KIF5B	kinesin family member 5B
chr15	70348816	70349794	chr15-70348816-70349794	2.52867e-05	0.335924	3	Distal Intergenic	105370880	ENST00000559752.1	156134	LINC02205	long intergenic non-protein coding RNA 2205
chr2	84829806	84830875	chr2-84829806-84830875	2.54606e-05	0.255385	1	Intron (ENST00000335459.9/129293, intron 4 of 5)	129293	ENST00000479944.5	4629	TRABD2A	TraB domain containing 2A
chr14	104971941	104972878	chr14-104971941-104972878	2.55045e-05	0.554403	4	Promoter (1-2kb)	113146	ENST00000555122.1	-1460	AHNAK2	AHNAK nucleoprotein 2
chr1	15423947	15424915	chr1-15423947-15424915	2.55423e-05	0.589282	4	Intron (ENST00000375980.9/79180, intron 1 of 3)	11330	ENST00000375943.6	-13527	CTRC	chymotrypsin C
chr2	55112331	55113203	chr2-55112331-55113203	2.56468e-05	0.302572	3	Promoter (<=1kb)	57142	ENST00000427710.5	0	RTN4	reticulon 4
chr7	138125207	138126145	chr7-138125207-138126145	2.5678e-05	0.634872	6	Promoter (1-2kb)	100616226	ENST00000639714.1	1449	MIR4468	microRNA 4468
chr10	27241652	27242562	chr10-27241652-27242562	2.57084e-05	0.337185	3	Promoter (<=1kb)	91452	ENST00000375901.5	0	ACBD5	acyl-CoA binding domain containing 5
chr21	44297039	44298293	chr21-44297039-44298293	2.61168e-05	0.313021	3	Promoter (1-2kb)	5211	ENST00000397961.6	-1758	PFKL	phosphofructokinase, liver type
chr17	79005063	79005980	chr17-79005063-79005980	2.61718e-05	0.546921	4	Promoter (<=1kb)	124583	ENST00000592887.1	233	CANT1	calcium activated nucleotidase 1
chr13	109784278	109785235	chr13-109784278-109785235	2.63337e-05	0.28783	3	Promoter (<=1kb)	105370360	ENST00000615635.1	-596	LOC105370360	uncharacterized LOC105370360
chr7	5426382	5427374	chr7-5426382-5427374	2.64007e-05	0.309569	3	Promoter (<=1kb)	84629	ENST00000399434.2	-968	TNRC18	trinucleotide repeat containing 18
chr5	160433740	160434713	chr5-160433740-160434713	2.64199e-05	0.540601	4	Distal Intergenic	107075116	ENST00000642173.1	-3881	MIR3142HG	MIR3142 host gene
chr1	179091474	179092442	chr1-179091474-179092442	2.64974e-05	0.289199	3	Exon (ENST00000472001.1/64222, exon 4 of 5)	64222	ENST00000495145.1	5676	TOR3A	torsin family 3 member A
chr20	4925777	4926764	chr20-4925777-4926764	2.64982e-05	0.50745	4	Intron (ENST00000379333.5/9962, intron 3 of 16)	9962	ENST00000423430.1	-26130	SLC23A2	solute carrier family 23 member 2
chr1	116433092	116434169	chr1-116433092-116434169	2.65326e-05	0.583226	4	Exon (ENST00000449303.2/ENST00000449303.2, exon 1 of 2)	84852	ENST00000675545.1	-11791	ATP1A1-AS1	ATP1A1 antisense RNA 1
chr3	68174719	68175717	chr3-68174719-68175717	2.66637e-05	0.449775	4	Intron (ENST00000478136.6/407738, intron 2 of 4)	107986019	ENST00000491017.1	-71094	LOC107986019	uncharacterized LOC107986019
chr6	6724168	6725177	chr6-6724168-6725177	2.69858e-05	0.327863	3	Promoter (<=1kb)	101928047	ENST00000655459.1	0	LOC101928047	uncharacterized LOC101928047
chr1	230610045	230611365	chr1-230610045-230611365	2.70856e-05	0.505083	4	Intron (ENST00000689608.1/105373164, intron 2 of 3)	101927553	ENST00000412647.2	-14462	LINC01737	long intergenic non-protein coding RNA 1737
chr2	125770447	125771560	chr2-125770447-125771560	2.72628e-05	0.531681	4	Distal Intergenic	105373597	ENST00000430692.1	59478	LINC01889	long intergenic non-protein coding RNA 1889
chr2	46490211	46491304	chr2-46490211-46491304	2.72642e-05	0.334726	3	Exon (ENST00000524249.5/90423, exon 5 of 5)	388946	ENST00000434431.2	10646	TMEM247	transmembrane protein 247
chr15	31353147	31354413	chr15-31353147-31354413	2.72678e-05	0.332247	2	Intron (ENST00000307145.4/51621, intron 1 of 1)	51621	ENST00000558844.1	-11741	KLF13	Kruppel like factor 13
chr1	9195988	9197116	chr1-9195988-9197116	2.74457e-05	0.770522	6	Exon (ENST00000635271.1/102724571, exon 3 of 3)	102724571	ENST00000634966.2	4950	LNCTAM34A	long non coding transcriptional activator of miR34a
chr9	131744011	1.31745e+08	chr9-131744011-131745357.1	2.76499e-05	0.729058	6	Distal Intergenic	2889	ENST00000683357.1	-3935	RAPGEF1	Rap guanine nucleotide exchange factor 1
chr16	383221	384041	chr16-383221-384041	2.77918e-05	0.591363	4	Promoter (1-2kb)	100134368	ENST00000457760.1	1071	LOC100134368	uncharacterized LOC100134368
chr6	14144349	14145261	chr6-14144349-14145261	2.80133e-05	0.30031	3	Distal Intergenic	9308	ENST00000379153.4	26577	CD83	CD83 molecule
chr20	45778754	45779826	chr20-45778754-45779826	2.80274e-05	0.496674	4	Promoter (<=1kb)	140686	ENST00000474942.5	67	WFDC3	WAP four-disulfide core domain 3
chr22	19941290	19942293	chr22-19941290-19942293	2.80937e-05	0.299804	2	Promoter (<=1kb)	10587	ENST00000474308.5	0	TXNRD2	thioredoxin reductase 2
chr17	3754428	3755583	chr17-3754428-3755583	2.82384e-05	0.598342	4	Promoter (<=1kb)	3682	ENST00000572121.1	0	ITGAE	integrin subunit alpha E
chr2	28377662	28378622	chr2-28377662-28378622	2.82835e-05	0.60101	4	Distal Intergenic	2355	ENST00000460736.1	-13826	FOSL2	FOS like 2, AP-1 transcription factor subunit
chr19	10334526	10335588	chr19-10334526-10335588	2.8815e-05	0.301937	3	Promoter (<=1kb)	3385	ENST00000592945.1	0	ICAM3	intercellular adhesion molecule 3
chr10	31707098	31707965	chr10-31707098-31707965	2.89174e-05	0.338041	3	Promoter (<=1kb)	101929951	ENST00000433770.2	0	MACORIS	macrophage enriched lincRNA repressor of IFN-gamma signaling
chr14	89668758	89669910	chr14-89668758-89669910	2.91547e-05	0.307795	2	Intron (ENST00000555070.1/1112, intron 2 of 3)	105370616	ENST00000553996.2	-26087	LOC105370616	uncharacterized LOC105370616
chr7	50303843	50305214	chr7-50303843-50305214	2.92843e-05	0.32739	2	Promoter (<=1kb)	10320	ENST00000642219.1	0	IKZF1	IKAROS family zinc finger 1
chr19	49986774	49987825	chr19-49986774-49987825	2.9299e-05	0.322036	2	3' UTR	51231	ENST00000593912.5	5085	VRK3	VRK serine/threonine kinase 3
chr13	110537842	110539231	chr13-110537842-110539231	2.93705e-05	0.296989	3	Intron (ENST00000267328.5/55647, intron 1 of 1)	55647	ENST00000267328.5	22491	RAB20	RAB20, member RAS oncogene family
chr20	51487052	51488453	chr20-51487052-51488453	2.95134e-05	0.539078	4	Intron (ENST00000396009.7/4773, intron 3 of 9)	100422889	ENST00000582236.1	-34075	MIR3194	microRNA 3194
chr1	44721477	44722645	chr1-44721477-44722645	2.96938e-05	0.313021	2	Promoter (<=1kb)	26828	ENST00000362507.1	0	RNU5F-1	RNA, U5F small nuclear 1
chr15	90884005	90884901	chr15-90884005-90884901	3.00311e-05	0.326653	3	Promoter (<=1kb)	2242	ENST00000470152.6	0	FES	FES proto-oncogene, tyrosine kinase
chr20	15296692	15297639	chr20-15296692-15297639	3.01056e-05	0.442231	4	Intron (ENST00000217246.8/140733, intron 6 of 16)	140733	ENST00000402914.5	99834	MACROD2	mono-ADP ribosylhydrolase 2
chr11	844441	845262	chr11-844441-845262	3.01453e-05	0.297897	3	Promoter (<=1kb)	7106	ENST00000397404.5	0	TSPAN4	tetraspanin 4
chr16	4020848	4021872	chr16-4020848-4021872	3.01823e-05	0.543549	4	Intron (ENST00000294016.8/115, intron 2 of 10)	115	ENST00000575550.5	-5166	ADCY9	adenylate cyclase 9
chr19	2095923	2097323	chr19-2095923-2097323	3.04849e-05	0.320962	2	Promoter (<=1kb)	113177	ENST00000481489.5	0	IZUMO4	IZUMO family member 4
chr21	33069725	33071112	chr21-33069725-33071112	3.05619e-05	0.330763	3	Promoter (<=1kb)	116448	ENST00000382348.2	0	OLIG1	oligodendrocyte transcription factor 1
chr10	86411214	86412266	chr10-86411214-86412266	3.08139e-05	0.304541	3	Distal Intergenic	23063	ENST00000484070.1	31766	WAPL	WAPL cohesin release factor
chr11	6124108	6125207	chr11-6124108-6125207	3.08853e-05	0.812381	8	Intron (ENST00000529961.1/ENST00000529961.1, intron 1 of 2)	196335	ENST00000316529.3	16424	OR56B4	olfactory receptor family 56 subfamily B member 4
chr20	3215074	3216014	chr20-3215074-3216014	3.09273e-05	0.665	5	Promoter (<=1kb)	3704	ENST00000461029.1	0	ITPA	inosine triphosphatase
chr13	75691061	75692340	chr13-75691061-75692340	3.0977e-05	0.507013	4	Intron (ENST00000563635.5/4008, intron 8 of 14)	4008	ENST00000377534.8	54731	LMO7	LIM domain 7
chr10	133259032	133260356	chr10-133259032-133260356	3.09974e-05	0.357895	2	Distal Intergenic	101	ENST00000559018.1	3509	ADAM8	ADAM metallopeptidase domain 8
chr1	118712875	118714049	chr1-118712875-118714049	3.10349e-05	0.46982	4	Exon (ENST00000427122.2/ENST00000427122.2, exon 1 of 1)	6913	ENST00000449873.5	200076	TBX15	T-box transcription factor 15
chr6	31897023	31898129	chr6-31897023-31898129	3.11283e-05	0.325399	3	Promoter (<=1kb)	10919	ENST00000395728.7	0	EHMT2	euchromatic histone lysine methyltransferase 2
chr10	22320397	22321518	chr10-22320397-22321518	3.12814e-05	0.3356	3	Promoter (<=1kb)	648	ENST00000376663.8	0	BMI1	BMI1 proto-oncogene, polycomb ring finger
chr3	156477147	156478043	chr3-156477147-156478043	3.13074e-05	0.816453	8	Intron (ENST00000472028.5/7881, intron 8 of 8)	7881	ENST00000496923.1	19669	KCNAB1	potassium voltage-gated channel subfamily A regulatory beta subunit 1
chr3	48223031	48224046	chr3-48223031-48224046	3.13525e-05	0.295789	3	Promoter (<=1kb)	820	ENST00000296435.2	0	CAMP	cathelicidin antimicrobial peptide
chr1	234478143	2.34479e+08	chr1-234478143-234479378.1	3.14722e-05	0.343222	3	Promoter (<=1kb)	6894	ENST00000040877.2	0	TARBP1	TAR (HIV-1) RNA binding protein 1
chr7	99211381	99212384	chr7-99211381-99212384	3.15626e-05	0.566294	4	Intron (ENST00000681060.1/402569, intron 1 of 10)	402569	ENST00000327442.7	-3266	KPNA7	karyopherin subunit alpha 7
chr10	95792679	95793615	chr10-95792679-95793615	3.19033e-05	0.30285	3	Intron (ENST00000453258.6/953, intron 1 of 9)	953	ENST00000371206.6	-29621	ENTPD1	ectonucleoside triphosphate diphosphohydrolase 1
chr1	223174823	223176101	chr1-223174823-223176101	3.19453e-05	0.332189	3	Distal Intergenic	7100	ENST00000465726.1	-31575	TLR5	toll like receptor 5
chr11	109747427	109748393	chr11-109747427-109748393	3.19838e-05	0.255933	1	Intron (ENST00000667432.1/105369482, intron 2 of 4)	105369482	ENST00000534252.2	75454	LINC02715	long intergenic non-protein coding RNA 2715
chr22	43126634	43128042	chr22-43126634-43128042	3.1987e-05	0.53899	4	Exon (ENST00000216115.3/638, exon 3 of 5)	27349	ENST00000608052.1	14922	MCAT	malonyl-CoA-acyl carrier protein transacylase
chr5	43497349	43498462	chr5-43497349-43498462	3.20839e-05	0.464814	4	Promoter (2-3kb)	375444	ENST00000506213.1	-2744	C5orf34	chromosome 5 open reading frame 34
chr15	91408336	91409404	chr15-91408336-91409404	3.21537e-05	0.52797	4	Promoter (<=1kb)	101926928	ENST00000555947.6	0	CRAT37	cervical cancer-associated transcript 37
chr1	106471828	106473444	chr1-106471828-106473444	3.23086e-05	0.577691	5	Distal Intergenic	105378889	ENST00000659929.1	-344780	LINC01661	long intergenic non-protein coding RNA 1661
chr1	109615483	109616652	chr1-109615483-109616652	3.24888e-05	0.337313	3	Promoter (<=1kb)	271	ENST00000531734.6	0	AMPD2	adenosine monophosphate deaminase 2
chr6	34536200	34537118	chr6-34536200-34537118	3.26451e-05	0.565434	4	Distal Intergenic	25803	ENST00000374037.8	19211	SPDEF	SAM pointed domain containing ETS transcription factor
chr1	10484150	10485196	chr1-10484150-10485196	3.2877e-05	0.270896	1	Intron (ENST00000472851.1/5195, intron 1 of 3)	5195	ENST00000491661.2	9168	PEX14	peroxisomal biogenesis factor 14
chr20	32819355	32820488	chr20-32819355-32820488	3.29136e-05	0.340792	2	Promoter (<=1kb)	22919	ENST00000375571.6	0	MAPRE1	microtubule associated protein RP/EB family member 1
chr7	128892667	128893738	chr7-128892667-128893738	3.30908e-05	0.52255	4	Exon (ENST00000610776.5/375616, exon 12 of 40)	375616	ENST00000616669.4	9614	KCP	kielin cysteine rich BMP regulator
chr2	231709870	231710937	chr2-231709870-231710937	3.3329e-05	0.340698	3	Promoter (<=1kb)	5757	ENST00000412128.1	0	PTMA	prothymosin alpha
chr12	57752017	57752917	chr12-57752017-57752917	3.3331e-05	0.327045	2	Promoter (<=1kb)	1019	ENST00000257904.11	0	CDK4	cyclin dependent kinase 4
chr8	28363100	28364054	chr8-28363100-28364054	3.33632e-05	0.547807	4	Intron (ENST00000344423.10/55893, intron 1 of 9)	55893	ENST00000517372.1	-9846	ZNF395	zinc finger protein 395
chr5	119398764	119399678	chr5-119398764-119399678	3.33672e-05	0.507815	4	3' UTR	25816	ENST00000415806.2	42729	TNFAIP8	TNF alpha induced protein 8
chr10	103512266	103513232	chr10-103512266-103513232	3.35734e-05	0.511716	4	Promoter (2-3kb)	102724341	ENST00000447820.1	2170	NEURL1-AS1	NEURL1 antisense RNA 1
chr7	99128065	99129192	chr7-99128065-99129192	3.36426e-05	0.467995	4	Intron (ENST00000361368.7/57154, intron 1 of 17)	57154	ENST00000472627.1	14827	SMURF1	SMAD specific E3 ubiquitin protein ligase 1
chr4	125555841	125556812	chr4-125555841-125556812	3.36433e-05	0.785123	7	Distal Intergenic	100302267	ENST00000636770.1	48582	MIR2054	microRNA 2054
chr16	81987467	81988677	chr16-81987467-81988677	3.38089e-05	0.493701	4	Exon (ENST00000614642.1/ENST00000614642.1, exon 1 of 2)	93517	ENST00000534209.1	22788	SDR42E1	short chain dehydrogenase/reductase family 42E, member 1
chr17	27602887	27603811	chr17-27602887-27603811	3.40026e-05	0.287988	2	Promoter (1-2kb)	8844	ENST00000583525.1	1597	KSR1	kinase suppressor of ras 1
chr18	49072254	49073160	chr18-49072254-49073160	3.43698e-05	0.439808	4	Intron (ENST00000675505.1/54808, intron 17 of 17)	100616420	ENST00000581563.1	-22486	MIR4744	microRNA 4744
chr11	121903809	121904835	chr11-121903809-121904835	3.4554e-05	0.329109	3	Exon (ENST00000652677.1/107984402, exon 6 of 7)	107984402	ENST00000652677.1	74108	LOC107984402	uncharacterized LOC107984402
chr8	11877095	11878138	chr8-11877095-11878138	3.4866e-05	0.320464	3	Distal Intergenic	1508	ENST00000534382.6	-7562	CTSB	cathepsin B
chr17	39753785	39755244	chr17-39753785-39755244	3.49733e-05	0.346258	2	Distal Intergenic	2886	ENST00000473071.1	10513	GRB7	growth factor receptor bound protein 7
chr3	47420632	47421663	chr3-47420632-47421663	3.49943e-05	0.581655	4	Promoter (<=1kb)	22937	ENST00000465628.1	0	SCAP	SREBF chaperone
chr22	42614312	42615458	chr22-42614312-42615458	3.51077e-05	0.363742	2	Promoter (<=1kb)	267010	ENST00000362512.1	0	RNU12	RNA, U12 small nuclear
chr3	127754757	127755741	chr3-127754757-127755741	3.54351e-05	0.325395	3	Intron (ENST00000453507.7/11343, intron 3 of 6)	11343	ENST00000398101.7	-18400	MGLL	monoglyceride lipase
chr7	36128394	36129564	chr7-36128394-36129564	3.5484e-05	0.506279	4	Distal Intergenic	80820	ENST00000242108.9	-23690	EEPD1	endonuclease/exonuclease/phosphatase family domain containing 1
chr9	90808465	90809347	chr9-90808465-90809347	3.55139e-05	0.327992	3	Intron (ENST00000375751.8/6850, intron 1 of 12)	6850	ENST00000476708.1	6503	SYK	spleen associated tyrosine kinase
chr5	151744984	151746081	chr5-151744984-151746081	3.55817e-05	0.328725	3	Promoter (<=1kb)	475	ENST00000522145.5	482	ATOX1	antioxidant 1 copper chaperone
chr11	75561961	75562935	chr11-75561961-75562935	3.57164e-05	0.313596	3	Promoter (<=1kb)	871	ENST00000533603.5	0	SERPINH1	serpin family H member 1
chr11	102111223	102112356	chr11-102111223-102112356	3.58245e-05	0.569249	4	Promoter (<=1kb)	10413	ENST00000524575.5	-158	YAP1	Yes1 associated transcriptional regulator
chr14	50107249	50108586	chr14-50107249-50108586	3.60531e-05	0.490317	4	Promoter (2-3kb)	196913	ENST00000603228.3	-2147	LINC01599	long intergenic non-protein coding RNA 1599
chr2	25373104	25374120	chr2-25373104-25374120	3.61371e-05	0.511615	4	Intron (ENST00000431557.1/ENST00000431557.1, intron 1 of 1)	1838	ENST00000488457.1	5793	DTNB	dystrobrevin beta
chr15	27573645	27575017	chr15-27573645-27575017	3.61812e-05	0.51734	4	Distal Intergenic	2567	ENST00000451330.2	53673	GABRG3	gamma-aminobutyric acid type A receptor subunit gamma3
chr1	212235772	212236630	chr1-212235772-212236630	3.62913e-05	0.391636	6	Promoter (1-2kb)	101929541	ENST00000443448.6	-1016	LINC02608	long intergenic non-protein coding RNA 2608
chr17	45146687	45147447	chr17-45146687-45147447	3.6319e-05	0.301272	3	Promoter (1-2kb)	10614	ENST00000332499.4	-1028	HEXIM1	HEXIM P-TEFb complex subunit 1
chr13	23159131	23160953	chr13-23159131-23160953	3.632e-05	0.264103	1	Distal Intergenic	6445	ENST00000218867.4	-20026	SGCG	sarcoglycan gamma
chr1	202670992	202672050	chr1-202670992-202672050	3.63816e-05	0.449683	4	Intron (ENST00000367268.5/127833, intron 1 of 8)	127833	ENST00000367267.5	-27539	SYT2	synaptotagmin 2
chrX	1239325	1240553	chrX-1239325-1240553	3.64444e-05	0.338207	2	Distal Intergenic	64109	ENST00000467626.6	-26602	CRLF2	cytokine receptor like factor 2
chr15	64989325	64990449	chr15-64989325-64990449	3.65615e-05	0.350862	2	Promoter (<=1kb)	51324	ENST00000204566.7	0	SPG21	SPG21 abhydrolase domain containing, maspardin
chr6	147508146	147509052	chr6-147508146-147509052	3.67924e-05	0.558206	4	Promoter (<=1kb)	389432	ENST00000367474.2	0	SAMD5	sterile alpha motif domain containing 5
chr6	30212891	30213899	chr6-30212891-30213899	3.67991e-05	0.335683	2	Promoter (<=1kb)	7726	ENST00000454678.7	0	TRIM26	tripartite motif containing 26
chr14	105473866	105475809	chr14-105473866-105475809	3.69153e-05	0.564325	4	Promoter (<=1kb)	1397	ENST00000550577.5	0	CRIP2	cysteine rich protein 2
chr19	55312902	55313612	chr19-55312902-55313612	3.74208e-05	0.714634	6	3' UTR	284417	ENST00000585918.5	6839	TMEM150B	transmembrane protein 150B
chr10	3095293	3096188	chr10-3095293-3096188	3.8047e-05	0.572059	4	Intron (ENST00000607886.5/5214, intron 2 of 3)	5214	ENST00000415005.6	-8536	PFKP	phosphofructokinase, platelet
chr17	78128103	78129153	chr17-78128103-78129153	3.80734e-05	0.312017	3	Promoter (<=1kb)	11322	ENST00000590602.6	0	TMC6	transmembrane channel like 6
chr16	14640028	14641115	chr16-14640028-14641115	3.8229e-05	0.54379	4	Intron (ENST00000566520.5/51283, intron 1 of 2)	51283	ENST00000566710.1	-3173	BFAR	bifunctional apoptosis regulator
chr7	5781088	5782092	chr7-5781088-5782092	3.84253e-05	0.347958	2	Promoter (<=1kb)	54476	ENST00000389902.8	0	RNF216	ring finger protein 216
chr18	62436668	62437908	chr18-62436668-62437908	3.85813e-05	0.329401	3	Distal Intergenic	8792	ENST00000587697.1	78765	TNFRSF11A	TNF receptor superfamily member 11a
chr14	58748765	58749856	chr14-58748765-58749856	3.86132e-05	0.323439	3	Intron (ENST00000648996.1/102723742, intron 3 of 13)	107984642	ENST00000666814.1	-78329	LOC107984642	uncharacterized LOC107984642
chr7	136822062	136822761	chr7-136822062-136822761	3.8721e-05	0.451897	4	Intron (ENST00000586239.5/349160, intron 2 of 4)	1129	ENST00000680005.1	-45891	CHRM2	cholinergic receptor muscarinic 2
chr16	53511071	53512268	chr16-53511071-53512268	3.87246e-05	0.53133	4	Distal Intergenic	64400	ENST00000565408.5	-6660	AKTIP	AKT interacting protein
chr12	81617253	81618300	chr12-81617253-81618300	3.88962e-05	0.45901	4	Intron (ENST00000549396.6/8499, intron 4 of 32)	8499	ENST00000407050.8	-18882	PPFIA2	PTPRF interacting protein alpha 2
chr3	50600435	50601697	chr3-50600435-50601697	3.89512e-05	0.335961	3	Exon (ENST00000624711.1/ENST00000624711.1, exon 1 of 4)	7867	ENST00000486712.5	-9823	MAPKAPK3	MAPK activated protein kinase 3
chr2	47309472	47311708	chr2-47309472-47311708	3.91351e-05	0.305571	3	Promoter (<=1kb)	101927043	ENST00000658129.1	0	EPCAM-DT	EPCAM divergent transcript
chr5	146027296	146028460	chr5-146027296-146028460	3.91619e-05	0.580317	4	Intron (ENST00000359120.9/153769, intron 5 of 9)	153769	ENST00000509286.1	-14570	SH3RF2	SH3 domain containing ring finger 2
chrX	74343547	74344661	chrX-74343547-74344661	3.92414e-05	0.749551	7	Distal Intergenic	389874	ENST00000339534.4	39367	ZCCHC13	zinc finger CCHC-type containing 13
chr5	141848328	141849302	chr5-141848328-141849302	3.9303e-05	0.54325	4	Distal Intergenic	5097	ENST00000511044.1	16900	PCDH1	protocadherin 1
chr3	71694584	71695732	chr3-71694584-71695732	3.94271e-05	0.460626	4	Intron (ENST00000647725.1/27086, intron 4 of 25)	27086	ENST00000650123.1	-4419	FOXP1	forkhead box P1
chr14	68397060	68398524	chr14-68397060-68398524	3.96064e-05	0.338282	3	Intron (ENST00000479335.5/5890, intron 9 of 11)	5890	ENST00000554183.1	9923	RAD51B	RAD51 paralog B
chr18	517872	519959	chr18-517872-519959	3.96384e-05	0.285928	3	Promoter (2-3kb)	105376854	ENST00000579492.1	-2578	LINC01925	long intergenic non-protein coding RNA 1925
chr2	74872614	74873547	chr2-74872614-74873547	3.98337e-05	0.285344	3	Exon (ENST00000290573.7/3099, exon 5 of 18)	3099	ENST00000472302.1	18281	HK2	hexokinase 2
chr1	48214627	48215685	chr1-48214627-48215685	3.98817e-05	0.475128	4	Distal Intergenic	200010	ENST00000425816.5	-7000	SLC5A9	solute carrier family 5 member 9
chr21	39624929	39625889	chr21-39624929-39625889	3.99241e-05	0.493373	4	Intron (ENST00000380620.8/10317, intron 2 of 4)	150084	ENST00000416555.1	-4382	IGSF5	immunoglobulin superfamily member 5
chr7	156649664	156650868	chr7-156649664-156650868	3.99956e-05	0.504739	4	Intron (ENST00000404282.6/140545, intron 3 of 6)	140545	ENST00000472537.5	-3569	RNF32	ring finger protein 32
chr4	74672187	74673059	chr4-74672187-74673059	4.0277e-05	0.475413	4	Distal Intergenic	107986229	ENST00000510419.1	-82706	LOC107986229	uncharacterized LOC107986229
chr6	46756808	46757792	chr6-46756808-46757792	4.0286e-05	0.303144	3	3' UTR	100287718	ENST00000445060.1	3062	ANKRD66	ankyrin repeat domain 66
chr12	98644619	98645696	chr12-98644619-98645696	4.10971e-05	0.681759	7	Promoter (<=1kb)	121457	ENST00000393042.3	0	IKBIP	IKBKB interacting protein
chr7	111125471	111126428	chr7-111125471-111126428	4.12041e-05	0.765634	8	Intron (ENST00000405709.7/83943, intron 3 of 5)	54674	ENST00000308478.10	34344	LRRN3	leucine rich repeat neuronal 3
chr9	33289920	33291159	chr9-33289920-33291159	4.12122e-05	0.328831	3	Promoter (<=1kb)	4799	ENST00000379521.8	0	NFX1	nuclear transcription factor, X-box binding 1
chr17	62778464	62779788	chr17-62778464-62779788	4.12864e-05	0.531734	4	Intron (ENST00000456609.6/162333, intron 3 of 10)	162333	ENST00000582568.1	-18473	MARCHF10	membrane associated ring-CH-type finger 10
chr10	5488144	5489301	chr10-5488144-5489301	4.1297e-05	0.548843	4	Distal Intergenic	51806	ENST00000380332.5	10269	CALML5	calmodulin like 5
chr6	126648199	126649111	chr6-126648199-126649111	4.13347e-05	0.463355	4	Intron (ENST00000651326.1/ENST00000651326.1, intron 3 of 6)	105377992	ENST00000662897.1	-70449	LOC105377992	uncharacterized LOC105377992
chr1	3795693	3797010	chr1-3795693-3797010	4.14428e-05	0.349525	2	Promoter (<=1kb)	57470	ENST00000378251.3	0	LRRC47	leucine rich repeat containing 47
chr12	73923923	73925007	chr12-73923923-73925007	4.15615e-05	0.618647	5	Intron (ENST00000663261.1/100507377, intron 9 of 11)	105369841	ENST00000549140.2	-114017	LINC02394	long intergenic non-protein coding RNA 2394
chr14	75254220	75255348	chr14-75254220-75255348	4.16547e-05	0.560657	4	Intron (ENST00000553510.1/ENST00000553510.1, intron 1 of 1)	2353	ENST00000554617.1	-23478	FOS	Fos proto-oncogene, AP-1 transcription factor subunit
chr19	9785307	9786765	chr19-9785307-9786765	4.18618e-05	0.312589	2	Promoter (<=1kb)	162993	ENST00000589412.5	0	ZNF846	zinc finger protein 846
chr16	19138251	19139163	chr16-19138251-19139163	4.21092e-05	0.283839	3	Intron (ENST00000564808.6/162073, intron 4 of 5)	162073	ENST00000568526.1	24192	ITPRIPL2	ITPRIP like 2
chr9	6757243	6758228	chr9-6757243-6758228	4.21744e-05	0.328321	2	Promoter (<=1kb)	23081	ENST00000438023.5	0	KDM4C	lysine demethylase 4C
chr1	94067772	94069748	chr1-94067772-94069748	4.22421e-05	0.525195	4	Intron (ENST00000370225.4/24, intron 11 of 49)	24	ENST00000472033.1	-6333	ABCA4	ATP binding cassette subfamily A member 4
chr15	40949404	40950417	chr15-40949404-40950417	4.22651e-05	0.50115	4	Promoter (2-3kb)	79094	ENST00000444189.7	-2545	CHAC1	ChaC glutathione specific gamma-glutamylcyclotransferase 1
chr22	38996998	38998110	chr22-38996998-38998110	4.2717e-05	0.633348	6	Promoter (<=1kb)	100874530	ENST00000513758.2	99	APOBEC3B-AS1	APOBEC3B antisense RNA 1
chr19	15418669	15419602	chr19-15418669-15419602	4.28942e-05	0.355349	2	Promoter (<=1kb)	26993	ENST00000397410.10	0	AKAP8L	A-kinase anchoring protein 8 like
chr19	11346029	11346962	chr19-11346029-11346962	4.32965e-05	0.337078	2	Promoter (<=1kb)	126075	ENST00000590919.5	0	CCDC159	coiled-coil domain containing 159
chr5	132963045	132964518	chr5-132963045-132964518	4.33181e-05	0.327041	2	Promoter (<=1kb)	27125	ENST00000265343.10	0	AFF4	AF4/FMR2 family member 4
chr14	73764436	73765422	chr14-73764436-73765422	4.33823e-05	0.305317	3	Intron (ENST00000394071.6/91748, intron 1 of 11)	91748	ENST00000423556.7	-4133	MIDEAS	mitotic deacetylase associated SANT domain protein
chr2	140297106	140298335	chr2-140297106-140298335	4.3617e-05	0.528035	4	Promoter (<=1kb)	53353	ENST00000442974.1	0	LRP1B	LDL receptor related protein 1B
chr11	10304491	10305399	chr11-10304491-10305399	4.38897e-05	0.328658	3	Promoter (<=1kb)	133	ENST00000534464.1	0	ADM	adrenomedullin
chr7	157027333	157028642	chr7-157027333-157028642	4.39784e-05	0.517499	4	Distal Intergenic	645249	ENST00000480284.1	16528	MNX1-AS1	MNX1 antisense RNA 1 (head to head)
chr20	9237852	9238747	chr20-9237852-9238747	4.40139e-05	0.765419	7	Intron (ENST00000378501.3/5332, intron 2 of 37)	5332	ENST00000492632.5	-69053	PLCB4	phospholipase C beta 4
chr1	234607871	234610524	chr1-234607871-234610524	4.4117e-05	0.337633	3	Promoter (<=1kb)	359948	ENST00000366610.7	0	IRF2BP2	interferon regulatory factor 2 binding protein 2
chr5	147872847	147873735	chr5-147872847-147873735	4.42731e-05	0.787058	8	Promoter (<=1kb)	117156	ENST00000514688.1	829	SCGB3A2	secretoglobin family 3A member 2
chr10	99983213	99984201	chr10-99983213-99984201	4.46326e-05	0.692131	7	Intron (ENST00000324109.9/23268, intron 1 of 16)	23268	ENST00000324109.9	25746	DNMBP	dynamin binding protein
chr12	55727655	55728682	chr12-55727655-55728682	4.46693e-05	0.309403	3	Promoter (<=1kb)	967	ENST00000420846.7	0	CD63	CD63 molecule
chr13	65353482	65354486	chr13-65353482-65354486	4.48028e-05	0.841005	8	Distal Intergenic	105370242	ENST00000437777.2	-511584	LINC01052	long intergenic non-protein coding RNA 1052
chr22	33337278	33338386	chr22-33337278-33338386	4.50619e-05	0.482165	4	Exon (ENST00000608642.6/9215, exon 9 of 12)	100616295	ENST00000580680.1	98283	MIR4764	microRNA 4764
chr19	55647657	55648657	chr19-55647657-55648657	4.50652e-05	0.30176	3	Promoter (<=1kb)	29903	ENST00000593069.1	0	CCDC106	coiled-coil domain containing 106
chr12	180133	181286	chr12-180133-181286	4.51919e-05	0.802227	8	Promoter (1-2kb)	105369592	ENST00000537295.1	1110	IQSEC3-AS1	IQSEC3 antisense RNA 1
chr19	49017391	49018527	chr19-49017391-49018527	4.52441e-05	0.316076	2	Promoter (<=1kb)	3972	ENST00000649238.3	-300	LHB	luteinizing hormone subunit beta
chr11	67503652	67505535	chr11-67503652-67505535	4.56164e-05	0.308606	3	Promoter (<=1kb)	9600	ENST00000534749.5	0	PITPNM1	phosphatidylinositol transfer protein membrane associated 1
chr6	1310620	1312432	chr6-1310620-1312432	4.56227e-05	0.564222	4	Promoter (<=1kb)	94234	ENST00000296839.5	0	FOXQ1	forkhead box Q1
chr22	50157656	50158656	chr22-50157656-50158656	4.5647e-05	0.482144	4	3' UTR	54456	ENST00000354853.2	8267	MOV10L1	Mov10 like RISC complex RNA helicase 1
chrX	115891819	115893654	chrX-115891819-115893654	4.57649e-05	0.559437	4	Intron (ENST00000689706.1/106029310, intron 1 of 1)	106029310	ENST00000415394.1	50809	DANT1	DXZ4 associated non-coding transcript 1, proximal
chr6	108576538	108577366	chr6-108576538-108577366	4.58422e-05	0.66375	6	Intron (ENST00000343882.10/2309, intron 2 of 3)	2309	ENST00000406360.2	15621	FOXO3	forkhead box O3
chr14	23320748	23322018	chr14-23320748-23322018	4.58853e-05	0.326585	2	Promoter (<=1kb)	8106	ENST00000216727.9	0	PABPN1	poly(A) binding protein nuclear 1
chr10	130855598	130856355	chr10-130855598-130856355	4.59478e-05	0.68328	8	Distal Intergenic	100422867	ENST00000578683.1	106313	MIR378C	microRNA 378c
chr11	98859062	98859922	chr11-98859062-98859922	4.59478e-05	0.68328	8	Distal Intergenic	53942	ENST00000524871.6	-161027	CNTN5	contactin 5
chr6	30763918	30764859	chr6-30763918-30764859	4.60695e-05	0.557712	4	Promoter (1-2kb)	105375013	ENST00000439406.6	-1939	HCG20	HLA complex group 20
chr6	16725599	16727156	chr6-16725599-16727156	4.63433e-05	0.292597	3	Intron (ENST00000244769.8/6310, intron 3 of 8)	6310	ENST00000483591.6	22936	ATXN1	ataxin 1
chr12	61028434	61029421	chr12-61028434-61029421	4.64371e-05	0.455159	4	Distal Intergenic	105369793	ENST00000668912.1	673350	LOC105369793	uncharacterized LOC105369793
chr3	148600742	148601678	chr3-148600742-148601678	4.66264e-05	0.506957	4	Distal Intergenic	105374150	ENST00000648979.1	-8815	LOC105374150	uncharacterized LOC105374150
chr6	134720266	134721175	chr6-134720266-134721175	4.6889e-05	0.283611	3	Distal Intergenic	101928277	ENST00000447557.1	-12917	LOC101928277	uncharacterized LOC101928277
chr19	41175758	41176796	chr19-41175758-41176796	4.70944e-05	0.312866	3	Distal Intergenic	29785	ENST00000597754.1	-16414	CYP2S1	cytochrome P450 family 2 subfamily S member 1
chrX	37846977	37848098	chrX-37846977-37848098	4.71418e-05	0.348086	2	Promoter (<=1kb)	6990	ENST00000378581.7	0	DYNLT3	dynein light chain Tctex-type 3
chr9	112069347	112070275	chr9-112069347-112070275	4.72773e-05	0.297286	3	Intron (ENST00000374270.8/64420, intron 12 of 16)	64420	ENST00000475283.2	-10876	SUSD1	sushi domain containing 1
chr9	113909889	113910932	chr9-113909889-113910932	4.74547e-05	0.537216	4	Intron (ENST00000288466.11/114991, intron 1 of 13)	114991	ENST00000481558.1	33507	ZNF618	zinc finger protein 618
chr11	3476713	3477715	chr11-3476713-3477715	4.76265e-05	0.479997	4	Promoter (<=1kb)	105376526	ENST00000659225.1	0	LOC105376526	uncharacterized LOC105376526
chr11	914276	915579	chr11-914276-915579	4.76805e-05	0.328509	3	Promoter (<=1kb)	66005	ENST00000449825.5	0	CHID1	chitinase domain containing 1
chr11	33707530	33708434	chr11-33707530-33708434	4.77673e-05	0.539346	4	3' UTR	100131378	ENST00000379011.5	-6704	C11orf91	chromosome 11 open reading frame 91
chr1	10679239	10680190	chr1-10679239-10680190	4.80665e-05	0.536657	4	Intron (ENST00000377022.8/54897, intron 4 of 20)	54897	ENST00000478728.2	13722	CASZ1	castor zinc finger 1
chr12	51976484	51977515	chr12-51976484-51977515	4.81929e-05	0.493133	4	Exon (ENST00000257963.9/91, exon 3 of 9)	91	ENST00000563121.1	-6520	ACVR1B	activin A receptor type 1B
chr11	120121421	120122485	chr11-120121421-120122485	4.82619e-05	0.583336	4	Promoter (<=1kb)	23650	ENST00000525887.5	0	TRIM29	tripartite motif containing 29
chr8	92057298	92058410	chr8-92057298-92058410	4.83407e-05	0.522629	4	Intron (ENST00000613886.4/862, intron 2 of 11)	862	ENST00000396218.5	4553	RUNX1T1	RUNX1 partner transcriptional co-repressor 1
chr17	78716670	78717617	chr17-78716670-78717617	4.83458e-05	0.640801	6	Promoter (<=1kb)	9267	ENST00000585509.5	0	CYTH1	cytohesin 1
chr14	67491944	67492986	chr14-67491944-67492986	4.83553e-05	0.456126	4	Intron (ENST00000555638.5/161145, intron 1 of 8)	161145	ENST00000554480.6	-3223	TMEM229B	transmembrane protein 229B
chr14	63641434	63642576	chr14-63641434-63642576	4.83803e-05	0.32927	2	Promoter (<=1kb)	105370532	ENST00000665010.1	0	LOC105370532	uncharacterized LOC105370532
chr1	205440766	205441710	chr1-205440766-205441710	4.84289e-05	0.541002	4	5' UTR	442891	ENST00000362189.3	6688	MIR135B	microRNA 135b
chr2	8544676	8545743	chr2-8544676-8545743	4.853e-05	0.337337	2	Exon (ENST00000650238.2/101929567, exon 4 of 5)	101929567	ENST00000662379.1	35865	LINC01814	long intergenic non-protein coding RNA 1814
chr11	48103772	48104748	chr11-48103772-48104748	4.87657e-05	0.535547	4	Intron (ENST00000418331.7/5795, intron 1 of 24)	100423000	ENST00000577977.1	6990	MIR3161	microRNA 3161
chr7	156549268	156550096	chr7-156549268-156550096	4.92743e-05	0.434204	6	Intron (ENST00000651649.1/100506380, intron 2 of 4)	64433	ENST00000625073.1	8777	LINC00244	long intergenic non-protein coding RNA 244
chr15	26420691	26421639	chr15-26420691-26421639	4.92785e-05	0.460029	4	Intron (ENST00000658140.1/107984780, intron 1 of 4)	107984780	ENST00000450324.1	-11735	LINC02248	long intergenic non-protein coding RNA 2248
chr3	50251215	50251981	chr3-50251215-50251981	4.94016e-05	0.533351	4	Promoter (<=1kb)	2771	ENST00000490122.5	0	GNAI2	G protein subunit alpha i2
chr18	74775430	74776305	chr18-74775430-74776305	4.94093e-05	0.46251	4	Intron (ENST00000582337.5/55628, intron 3 of 4)	55628	ENST00000584235.5	-100893	ZNF407	zinc finger protein 407
chr10	22251699	22254200	chr10-22251699-22254200	4.94432e-05	0.300141	2	Promoter (<=1kb)	100130992	ENST00000623583.1	0	LOC100130992	uncharacterized LOC100130992
chr4	100547195	100548324	chr4-100547195-100548324	4.9477e-05	0.517262	4	Intron (ENST00000510657.1/107986233, intron 5 of 5)	51705	ENST00000506323.1	-29173	EMCN	endomucin
chr15	84858845	84859713	chr15-84858845-84859713	4.95027e-05	0.521294	4	Exon (ENST00000258888.6/57538, exon 7 of 14)	57538	ENST00000558077.1	-3816	ALPK3	alpha kinase 3
chr2	70123867	70124709	chr2-70123867-70124709	4.97299e-05	0.318874	3	Promoter (<=1kb)	100133985	ENST00000414141.2	623	LINC01816	long intergenic non-protein coding RNA 1816
chr2	96554096	96555057	chr2-96554096-96555057	4.99331e-05	0.288101	3	Distal Intergenic	10865	ENST00000497920.1	6706	ARID5A	AT-rich interaction domain 5A
chr15	84816833	84817786	chr15-84816833-84817786	4.99369e-05	0.302964	2	Promoter (<=1kb)	57538	ENST00000258888.6	0	ALPK3	alpha kinase 3
chr16	11016335	11017488	chr16-11016335-11017488	4.99456e-05	0.514694	4	Intron (ENST00000409790.6/23274, intron 11 of 23)	23274	ENST00000463896.5	-6665	CLEC16A	C-type lectin domain containing 16A
chr21	33300642	33301670	chr21-33300642-33301670	4.99509e-05	0.316682	3	Intron (ENST00000609556.2/3588, intron 1 of 1)	3588	ENST00000637650.1	12509	IL10RB	interleukin 10 receptor subunit beta
chr14	69694067	69695071	chr14-69694067-69695071	5.01152e-05	0.512434	4	Intron (ENST00000342745.5/9766, intron 2 of 5)	6430	ENST00000553521.5	-31829	SRSF5	serine and arginine rich splicing factor 5
chr16	1078030	1079240	chr16-1078030-1079240	5.02376e-05	0.555027	4	Promoter (<=1kb)	146336	ENST00000569832.5	0	SSTR5-AS1	SSTR5 antisense RNA 1
chr12	6200991	6201919	chr12-6200991-6201919	5.03558e-05	0.298315	3	Promoter (<=1kb)	928	ENST00000382515.7	194	CD9	CD9 molecule
chr17	45131925	45133610	chr17-45131925-45133610	5.06226e-05	0.336077	3	Promoter (<=1kb)	113026	ENST00000619929.5	0	PLCD3	phospholipase C delta 3
chr16	29666395	2.96674e+07	chr16-29666395-29667367.1	5.06481e-05	0.328338	3	3' UTR	23475	ENST00000449759.2	3116	QPRT	quinolinate phosphoribosyltransferase
chr15	83108236	83109155	chr15-83108236-83109155	5.09115e-05	0.305262	2	Promoter (<=1kb)	53346	ENST00000565982.1	525	TM6SF1	transmembrane 6 superfamily member 1
chr4	66590168	66591097	chr4-66590168-66591097	5.09759e-05	0.45308	4	Distal Intergenic	100302177	ENST00000408636.1	313344	MIR1269A	microRNA 1269a
chr17	75124022	75124945	chr17-75124022-75124945	5.11747e-05	0.577995	4	Intron (ENST00000581078.1/79637, intron 2 of 2)	30833	ENST00000584352.1	6103	NT5C	5', 3'-nucleotidase, cytosolic
chr1	76282579	76283470	chr1-76282579-76283470	5.12981e-05	0.451931	4	Intron (ENST00000328299.4/256435, intron 1 of 4)	256435	ENST00000621530.1	-30330	ST6GALNAC3	ST6 N-acetylgalactosaminide alpha-2,6-sialyltransferase 3
chr14	22789923	22790905	chr14-22789923-22790905	5.13143e-05	0.303259	2	Intron (ENST00000674313.1/9056, intron 2 of 9)	9056	ENST00000554061.5	-9448	SLC7A7	solute carrier family 7 member 7
chr3	43213165	43214234	chr3-43213165-43214234	5.13628e-05	0.464577	4	Distal Intergenic	54861	ENST00000454177.5	-72278	SNRK	SNF related kinase
chr17	3913491	3914833	chr17-3913491-3914833	5.1465e-05	0.313253	3	Promoter (1-2kb)	5023	ENST00000572418.1	1619	P2RX1	purinergic receptor P2X 1
chr5	12354447	12355424	chr5-12354447-12355424	5.17258e-05	0.686966	8	Distal Intergenic	105374655	ENST00000502209.2	219213	LOC105374655	uncharacterized LOC105374655
chr6	12350464	12352010	chr6-12350464-12352010	5.17984e-05	0.457868	4	Distal Intergenic	1906	ENST00000379375.6	60103	EDN1	endothelin 1
chr17	82230271	82232541	chr17-82230271-82232541	5.18666e-05	0.361874	2	Promoter (<=1kb)	9123	ENST00000392339.6	0	SLC16A3	solute carrier family 16 member 3
chr16	30739924	30741033	chr16-30739924-30741033	5.19858e-05	0.512451	4	Promoter (<=1kb)	100862671	ENST00000615541.3	0	TMEM265	transmembrane protein 265
chr17	32954255	32955219	chr17-32954255-32955219	5.21218e-05	0.52479	4	Distal Intergenic	124912	ENST00000580599.5	-15157	SPACA3	sperm acrosome associated 3
chr12	67592674	67593785	chr12-67592674-67593785	5.22104e-05	0.497693	4	Promoter (2-3kb)	105369815	ENST00000540761.5	-2687	LINC02442	long intergenic non-protein coding RNA 2442
chr7	866957	868298	chr7-866957-868298	5.22818e-05	0.491686	4	Promoter (<=1kb)	23353	ENST00000497943.1	-176	SUN1	Sad1 and UNC84 domain containing 1
chr8	19756495	19758134	chr8-19756495-19758134	5.24842e-05	0.325403	3	Promoter (<=1kb)	55790	ENST00000692225.1	0	CSGALNACT1	chondroitin sulfate N-acetylgalactosaminyltransferase 1
chr13	110576596	110577600	chr13-110576596-110577600	5.2843e-05	0.488493	4	Distal Intergenic	55647	ENST00000267328.5	-14874	RAB20	RAB20, member RAS oncogene family
chr19	7424691	7425687	chr19-7424691-7425687	5.29041e-05	0.496171	4	Intron (ENST00000668164.2/23370, intron 10 of 28)	23370	ENST00000359920.11	-14001	ARHGEF18	Rho/Rac guanine nucleotide exchange factor 18
chr13	43045013	43046059	chr13-43045013-43046059	5.30998e-05	0.303212	3	Intron (ENST00000474320.1/29103, intron 1 of 3)	29103	ENST00000379221.4	21427	DNAJC15	DnaJ heat shock protein family (Hsp40) member C15
chr4	40199682	40200653	chr4-40199682-40200653	5.3194e-05	0.30906	3	Promoter (<=1kb)	399	ENST00000511121.5	0	RHOH	ras homolog family member H
chr11	66718227	66719230	chr11-66718227-66719230	5.34784e-05	0.531229	4	Promoter (<=1kb)	6712	ENST00000617502.5	0	SPTBN2	spectrin beta, non-erythrocytic 2
chr1	154974140	154975107	chr1-154974140-154975107	5.39348e-05	0.360649	2	Promoter (<=1kb)	1163	ENST00000368439.5	0	CKS1B	CDC28 protein kinase regulatory subunit 1B
chr12	22588586	22589424	chr12-22588586-22589424	5.41033e-05	0.487009	4	Intron (ENST00000661495.1/105369692, intron 2 of 3)	105369691	ENST00000542076.1	35591	ETNK1-DT	ETNK1 divergent transcript
chr19	38893123	38894165	chr19-38893123-38894165	5.42594e-05	0.444607	4	Promoter (<=1kb)	22933	ENST00000479290.5	0	SIRT2	sirtuin 2
chr14	103874974	103876396	chr14-103874974-103876396	5.44867e-05	0.561699	4	Promoter (<=1kb)	105370689	ENST00000556653.1	0	LOC105370689	uncharacterized LOC105370689
chr6	83059160	83060355	chr6-83059160-83060355	5.44977e-05	0.614558	5	Promoter (1-2kb)	90025	ENST00000369746.2	-1191	UBE3D	ubiquitin protein ligase E3D
chr16	1299000	1300006	chr16-1299000-1300006	5.45674e-05	0.476604	4	Exon (ENST00000690088.1/ENST00000690088.1, exon 1 of 2)	7329	ENST00000355803.8	-8874	UBE2I	ubiquitin conjugating enzyme E2 I
chr10	120494999	120495887	chr10-120494999-120495887	5.46423e-05	0.468004	4	Intron (ENST00000398250.6/196051, intron 1 of 6)	196051	ENST00000369073.3	-7692	PLPP4	phospholipid phosphatase 4
chr16	48384267	48385985	chr16-48384267-48385985	5.46726e-05	0.349469	2	Promoter (<=1kb)	6477	ENST00000394725.3	0	SIAH1	siah E3 ubiquitin protein ligase 1
chr17	15699121	15700099	chr17-15699121-15700099	5.46865e-05	0.336439	2	Promoter (<=1kb)	119086082	ENST00000585207.5	0	ZNF286A-TBC1D26	ZNF286A-TBC1D26 readthrough (NMD candidate)
chr11	45285777	45286773	chr11-45285777-45286773	5.49436e-05	0.54949	4	Promoter (<=1kb)	57586	ENST00000020926.8	0	SYT13	synaptotagmin 13
chr10	5944069	5945085	chr10-5944069-5945085	5.50876e-05	0.531822	4	Promoter (<=1kb)	105376384	ENST00000448685.1	653	LOC105376384	uncharacterized LOC105376384
chr13	28031267	28032383	chr13-28031267-28032383	5.51442e-05	0.323039	3	Intron (ENST00000241453.12/2322, intron 15 of 23)	2322	ENST00000469894.1	-16755	FLT3	fms related receptor tyrosine kinase 3
chr6	26198856	2.62001e+07	chr6-26198856-26200064.1	5.53392e-05	0.785388	8	Promoter (<=1kb)	3013	ENST00000341023.2	0	H2AC7	H2A clustered histone 7
chr7	75979745	75980834	chr7-75979745-75980834	5.5381e-05	0.531926	4	Promoter (<=1kb)	5447	ENST00000460892.1	-98	POR	cytochrome p450 oxidoreductase
chr17	3891657	3.89371e+06	chr17-3891657-3893709.1	5.55443e-05	0.33105	2	Promoter (<=1kb)	84254	ENST00000348335.7	0	CAMKK1	calcium/calmodulin dependent protein kinase kinase 1
chr15	69718740	69719927	chr15-69718740-69719927	5.55937e-05	0.321549	3	Intron (ENST00000647319.1/104472713, intron 7 of 11)	104472713	ENST00000674248.1	26230	PCAT29	prostate cancer associated transcript 29
chr8	22768092	22769359	chr8-22768092-22769359	5.57771e-05	0.518669	4	Intron (ENST00000523627.1/107986925, intron 4 of 4)	107986925	ENST00000521141.1	20589	LOC107986925	uncharacterized LOC107986925
chr6	145753840	145754672	chr6-145753840-145754672	5.59373e-05	0.765625	8	Distal Intergenic	7957	ENST00000611340.5	-17817	EPM2A	EPM2A glucan phosphatase, laforin
chr14	103896695	103897751	chr14-103896695-103897751	5.60449e-05	0.509441	4	Distal Intergenic	9556	ENST00000554287.1	16391	ATP5MJ	ATP synthase membrane subunit j
chr2	54415688	54416823	chr2-54415688-54416823	5.62343e-05	0.536924	4	Distal Intergenic	6711	ENST00000615901.4	-39494	SPTBN1	spectrin beta, non-erythrocytic 1
chr7	30134361	30136475	chr7-30134361-30136475	5.65375e-05	0.507519	4	Promoter (<=1kb)	105375216	ENST00000666446.1	0	LOC105375216	uncharacterized LOC105375216
chr8	128005227	128006096	chr8-128005227-128006096	5.67439e-05	0.492406	6	Promoter (2-3kb)	5820	ENST00000653853.1	-2783	PVT1	Pvt1 oncogene
chr11	113706023	113706914	chr11-113706023-113706914	5.67802e-05	0.51361	4	Promoter (<=1kb)	80975	ENST00000545579.6	0	TMPRSS5	transmembrane serine protease 5
chr8	34798842	34799979	chr8-34798842-34799979	5.68404e-05	0.472344	4	Intron (ENST00000519189.2/103689844, intron 2 of 3)	103689844	ENST00000648617.1	14030	LINC01288	long intergenic non-protein coding RNA 1288
chr11	65418542	65419393	chr11-65418542-65419393	5.68855e-05	0.331198	3	Distal Intergenic	283131	ENST00000687132.1	-3404	NEAT1	nuclear paraspeckle assembly transcript 1
chr11	68128009	68129139	chr11-68128009-68129139	5.71384e-05	0.544852	4	Exon (ENST00000530842.2/105369362, exon 2 of 3)	105369362	ENST00000527519.2	5956	CHKA-DT	CHKA divergent transcript
chr1	87987383	87988512	chr1-87987383-87988512	5.71667e-05	0.618298	7	Intron (ENST00000642677.1/107985518, intron 2 of 6)	107985519	ENST00000643720.1	4765	LINC01773	long intergenic non-protein coding RNA 1773
chr4	76664789	76665832	chr4-76664789-76665832	5.7243e-05	0.552274	4	Intron (ENST00000296043.7/57619, intron 2 of 10)	57619	ENST00000486758.5	-23739	SHROOM3	shroom family member 3
chr12	118115295	118116618	chr12-118115295-118116618	5.72894e-05	0.488837	4	Intron (ENST00000542011.1/101928274, intron 3 of 3)	101928274	ENST00000321694.5	4499	LOC101928274	uncharacterized LOC101928274
chr7	156942611	156944046	chr7-156942611-156944046	5.74403e-05	0.533718	4	Distal Intergenic	64434	ENST00000275820.4	-5666	NOM1	nucleolar protein with MIF4G domain 1
chr19	37468695	37469896	chr19-37468695-37469896	5.76339e-05	0.349541	2	Promoter (<=1kb)	148266	ENST00000448051.7	0	ZNF569	zinc finger protein 569
chr8	89757355	89758280	chr8-89757355-89758280	5.78439e-05	0.330716	2	Promoter (<=1kb)	101929709	ENST00000688654.1	0	RIPK2-DT	RIPK2 divergent transcript
chr12	66169263	66170258	chr12-66169263-66170258	5.78934e-05	0.348301	2	Promoter (<=1kb)	51643	ENST00000539652.1	0	TMBIM4	transmembrane BAX inhibitor motif containing 4
chr5	252327	253238	chr5-252327-253238	5.79323e-05	0.509079	4	Promoter (<=1kb)	6389	ENST00000507522.1	986	SDHA	succinate dehydrogenase complex flavoprotein subunit A
chr8	109643752	109645437	chr8-109643752-109645437	5.81904e-05	0.556504	4	Promoter (<=1kb)	100132813	ENST00000499579.1	0	SYBU-AS1	SYBU antisense RNA 1
chr1	2390987	2392410	chr1-2390987-2392410	5.8315e-05	0.335136	2	Promoter (<=1kb)	11079	ENST00000378513.7	0	RER1	retention in endoplasmic reticulum sorting receptor 1
chr3	52245249	52246408	chr3-52245249-52246408	5.83366e-05	0.308041	3	Promoter (<=1kb)	132160	ENST00000323588.9	0	PPM1M	protein phosphatase, Mg2+/Mn2+ dependent 1M
chr1	156709532	156710475	chr1-156709532-156710475	5.85017e-05	0.560824	4	Distal Intergenic	1382	ENST00000368220.1	-3716	CRABP2	cellular retinoic acid binding protein 2
chr11	119056368	119057767	chr11-119056368-119057767	5.86033e-05	0.342013	2	Promoter (<=1kb)	10525	ENST00000617285.5	0	HYOU1	hypoxia up-regulated 1
chr2	43162658	43163658	chr2-43162658-43163658	5.87072e-05	0.54024	4	Distal Intergenic	100506047	ENST00000654095.1	-30176	LINC02580	long intergenic non-protein coding RNA 2580
chr4	2041500	2042852	chr4-2041500-2042852	5.90896e-05	0.305063	2	Promoter (<=1kb)	401115	ENST00000409248.10	0	C4orf48	chromosome 4 open reading frame 48
chr7	130154028	130154992	chr7-130154028-130154992	5.92614e-05	0.536748	4	Distal Intergenic	100128325	ENST00000470348.1	12290	LINC03008	long intergenic non-protein coding RNA 3008
chr15	29389196	29389931	chr15-29389196-29389931	5.92632e-05	0.45944	4	Intron (ENST00000261275.5/23359, intron 1 of 10)	23359	ENST00000560082.1	62868	FAM189A1	family with sequence similarity 189 member A1
chr17	37712894	37713952	chr17-37712894-37713952	5.93441e-05	0.528758	4	Intron (ENST00000617811.5/6928, intron 4 of 8)	6928	ENST00000618894.1	19865	HNF1B	HNF1 homeobox B
chr7	27129886	27131546	chr7-27129886-27131546	5.95441e-05	0.353625	2	Promoter (<=1kb)	100133311	ENST00000518848.5	0	HOXA-AS3	HOXA cluster antisense RNA 3
chr2	85712899	85713916	chr2-85712899-85713916	5.95644e-05	0.301182	3	Distal Intergenic	10578	ENST00000526018.1	17531	GNLY	granulysin
chr19	2274884	2276576	chr19-2274884-2276576	5.96484e-05	0.312371	3	Promoter (2-3kb)	4946	ENST00000589739.3	2360	OAZ1	ornithine decarboxylase antizyme 1
chr1	235060434	235061617	chr1-235060434-235061617	5.97822e-05	0.546139	4	Distal Intergenic	731656	ENST00000687678.1	8047	LINC01348	long intergenic non-protein coding RNA 1348
chr5	107254871	107255750	chr5-107254871-107255750	5.98925e-05	0.424122	6	Distal Intergenic	1946	ENST00000510359.1	132803	EFNA5	ephrin A5
chr16	11354482	11355546	chr16-11354482-11355546	6.00075e-05	0.302431	3	Intron (ENST00000649869.1/105371082, intron 1 of 2)	105371082	ENST00000648619.1	9012	LOC105371082	uncharacterized LOC105371082
chr11	9534780	9536045	chr11-9534780-9536045	6.04331e-05	0.25058	1	Distal Intergenic	7702	ENST00000532305.1	9559	ZNF143	zinc finger protein 143
chr17	19533427	19534506	chr17-19533427-19534506	6.09105e-05	0.291588	3	Promoter (<=1kb)	55244	ENST00000571335.5	0	SLC47A1	solute carrier family 47 member 1
chr12	96047273	96048635	chr12-96047273-96048635	6.09715e-05	0.326927	3	Distal Intergenic	4048	ENST00000413268.6	-3753	LTA4H	leukotriene A4 hydrolase
chr3	58677864	58679045	chr3-58677864-58679045	6.10649e-05	0.29067	3	Distal Intergenic	131177	ENST00000489857.5	-11030	FAM3D	FAM3 metabolism regulating signaling molecule D
chr10	79101848	79102795	chr10-79101848-79102795	6.10817e-05	0.283413	3	Intron (ENST00000334512.10/57178, intron 1 of 24)	57178	ENST00000334512.10	32882	ZMIZ1	zinc finger MIZ-type containing 1
chr9	3120921	3121664	chr9-3120921-3121664	6.10952e-05	0.763333	8	Distal Intergenic	101929247	ENST00000663825.1	-59678	LINC01231	long intergenic non-protein coding RNA 1231
chr5	132495764	132497269	chr5-132495764-132497269	6.11096e-05	0.329445	3	Promoter (<=1kb)	3659	ENST00000681584.1	0	IRF1	interferon regulatory factor 1
chr9	16884693	16885796	chr9-16884693-16885796	6.11172e-05	0.331502	3	Distal Intergenic	54796	ENST00000486514.5	-13850	BNC2	basonuclin 2
chr12	116916049	116917875	chr12-116916049-116917875	6.11861e-05	0.545917	4	Promoter (<=1kb)	26259	ENST00000309909.10	-818	FBXW8	F-box and WD repeat domain containing 8
chr12	57771680	57772806	chr12-57771680-57772806	6.17685e-05	0.33589	2	Promoter (<=1kb)	10102	ENST00000651284.1	0	TSFM	Ts translation elongation factor, mitochondrial
chr21	42532540	42533795	chr21-42532540-42533795	6.18023e-05	0.32426	3	Intron (ENST00000398341.7/54020, intron 4 of 20)	54020	ENST00000487951.1	-9722	SLC37A1	solute carrier family 37 member 1
chr1	32992173	32993170	chr1-32992173-32993170	6.22051e-05	0.328811	3	Intron (ENST00000427524.1/ENST00000427524.1, intron 1 of 1)	204	ENST00000482191.1	19187	AK2	adenylate kinase 2
chr8	11874419	11875434	chr8-11874419-11875434	6.23923e-05	0.252217	1	Distal Intergenic	1508	ENST00000534382.6	-4886	CTSB	cathepsin B
chr11	19080267	19081240	chr11-19080267-19081240	6.24689e-05	0.460798	4	Distal Intergenic	117194	ENST00000329773.3	-19550	MRGPRX2	MAS related GPR family member X2
chr2	60553474	60554367	chr2-60553474-60554367	6.25558e-05	0.28004	3	Promoter (<=1kb)	53335	ENST00000356842.9	0	BCL11A	BAF chromatin remodeling complex subunit BCL11A
chr3	119456548	119457691	chr3-119456548-119457691	6.26887e-05	0.318479	3	Intron (ENST00000319172.10/55254, intron 3 of 8)	55254	ENST00000486235.5	4317	TMEM39A	transmembrane protein 39A
chr16	87778573	87779738	chr16-87778573-87779738	6.29361e-05	0.60859	6	Promoter (<=1kb)	102724467	ENST00000563993.5	0	LOC102724467	uncharacterized LOC102724467
chr13	28000670	28002532	chr13-28000670-28002532	6.29686e-05	0.72248	7	Distal Intergenic	646625	ENST00000332715.6	-11977	URAD	ureidoimidazoline (2-oxo-4-hydroxy-4-carboxy-5-) decarboxylase
chr2	218399295	2.184e+08	chr2-218399295-218400288.1	6.30516e-05	0.331942	3	Promoter (<=1kb)	58190	ENST00000273062.7	0	CTDSP1	CTD small phosphatase 1
chr11	27401425	27402540	chr11-27401425-27402540	6.31767e-05	0.500408	4	Intron (ENST00000389858.4/55366, intron 1 of 16)	55366	ENST00000527773.1	-15893	LGR4	leucine rich repeat containing G protein-coupled receptor 4
chr19	48637220	48638102	chr19-48637220-48638102	6.36512e-05	0.305696	3	Promoter (<=1kb)	1628	ENST00000222122.10	0	DBP	D-box binding PAR bZIP transcription factor
chr11	69251547	69252624	chr11-69251547-69252624	6.36532e-05	0.519752	4	Distal Intergenic	26579	ENST00000544008.1	-41527	MYEOV	myeloma overexpressed
chr5	170772888	170773988	chr5-170772888-170773988	6.40799e-05	0.540802	4	Promoter (<=1kb)	2568	ENST00000522868.5	323	GABRP	gamma-aminobutyric acid type A receptor subunit pi
chr10	128064287	128065261	chr10-128064287-128065261	6.40954e-05	0.325737	2	Promoter (1-2kb)	5791	ENST00000492479.1	1368	PTPRE	protein tyrosine phosphatase receptor type E
chr7	100540009	100540707	chr7-100540009-100540707	6.41226e-05	0.50982	4	Promoter (<=1kb)	3268	ENST00000477022.1	797	AGFG2	ArfGAP with FG repeats 2
chr22	37562970	37563993	chr22-37562970-37563993	6.41343e-05	0.468174	4	Promoter (<=1kb)	11135	ENST00000415670.1	0	CDC42EP1	CDC42 effector protein 1
chr1	112803889	112804818	chr1-112803889-112804818	6.43659e-05	0.286788	3	Distal Intergenic	100996702	ENST00000691250.1	20923	LINC01356	long intergenic non-protein coding RNA 1356
chr1	91744689	91745718	chr1-91744689-91745718	6.48795e-05	0.449824	4	Intron (ENST00000533089.5/7049, intron 7 of 19)	7049	ENST00000529608.1	-16771	TGFBR3	transforming growth factor beta receptor 3
chr11	1458451	1459460	chr11-1458451-1459460	6.50262e-05	0.484117	4	3' UTR	9024	ENST00000531932.1	4024	BRSK2	BR serine/threonine kinase 2
chr3	47140736	47141686	chr3-47140736-47141686	6.54227e-05	0.452304	4	Intron (ENST00000638947.2/29072, intron 1 of 19)	29072	ENST00000685005.1	-16200	SETD2	SET domain containing 2, histone lysine methyltransferase
chr10	121608189	121609407	chr10-121608189-121609407	6.5677e-05	0.494229	4	Distal Intergenic	2263	ENST00000356226.8	-9731	FGFR2	fibroblast growth factor receptor 2
chr12	10213224	10214451	chr12-10213224-10214451	6.58261e-05	0.32438	3	Promoter (<=1kb)	23710	ENST00000539289.5	0	GABARAPL1	GABA type A receptor associated protein like 1
chr5	95862686	95863869	chr5-95862686-95863869	6.58573e-05	0.318376	3	Promoter (<=1kb)	105379091	ENST00000503091.1	900	LOC105379091	uncharacterized LOC105379091
chr22	50244512	50245751	chr22-50244512-50245751	6.6055e-05	0.310362	3	Promoter (<=1kb)	85378	ENST00000439308.6	0	TUBGCP6	tubulin gamma complex associated protein 6
chr3	1939815	1940822	chr3-1939815-1940822	6.62832e-05	0.461074	4	Distal Intergenic	152330	ENST00000422330.5	-157991	CNTN4	contactin 4
chr5	68268550	68269427	chr5-68268550-68269427	6.63494e-05	0.462204	4	Intron (ENST00000521381.6/5295, intron 2 of 15)	5295	ENST00000523807.5	-10813	PIK3R1	phosphoinositide-3-kinase regulatory subunit 1
chr3	167855584	167856769	chr3-167855584-167856769	6.64371e-05	0.459595	4	Distal Intergenic	646168	ENST00000693634.1	-8053	LRRC77P	leucine rich repeat containing 77, pseudogene
chr6	12331603	12332891	chr6-12331603-12332891	6.66727e-05	0.545328	4	Distal Intergenic	1906	ENST00000379375.6	41242	EDN1	endothelin 1
chr4	2796168	2797158	chr4-2796168-2797158	6.67868e-05	0.50032	4	Promoter (1-2kb)	6452	ENST00000504294.5	-1406	SH3BP2	SH3 domain binding protein 2
chr15	74432942	74434477	chr15-74432942-74434477	6.71451e-05	0.351948	2	Promoter (<=1kb)	8482	ENST00000261918.9	0	SEMA7A	semaphorin 7A (John Milton Hagen blood group)
chr5	154397340	154398359	chr5-154397340-154398359	6.73212e-05	0.497824	4	Intron (ENST00000297107.11/55568, intron 7 of 11)	55568	ENST00000519235.1	-4431	GALNT10	polypeptide N-acetylgalactosaminyltransferase 10
chr17	43573558	43574151	chr17-43573558-43574151	6.7386e-05	0.454789	4	Intron (ENST00000650571.1/1659, intron 24 of 24)	2118	ENST00000586764.1	5469	ETV4	ETS variant transcription factor 4
chr16	85361339	85362383	chr16-85361339-85362383	6.75023e-05	0.503137	4	Intron (ENST00000637419.1/23199, intron 2 of 2)	23199	ENST00000568080.1	3876	GSE1	Gse1 coiled-coil protein
chr21	41683826	41684953	chr21-41683826-41684953	6.78717e-05	0.4927	4	Intron (ENST00000413718.1/54090, intron 1 of 2)	54090	ENST00000413718.1	4645	LINC00111	long intergenic non-protein coding RNA 111
chr4	1166960	1168010	chr4-1166960-1168010	6.7982e-05	0.340825	2	3' UTR	10417	ENST00000509697.1	3060	SPON2	spondin 2
chr17	36089816	36090906	chr17-36089816-36090906	6.81661e-05	0.328225	3	Promoter (<=1kb)	6348	ENST00000613922.2	0	CCL3	C-C motif chemokine ligand 3
chr13	95568155	95569119	chr13-95568155-95569119	6.83271e-05	0.627033	7	Intron (ENST00000376873.7/9071, intron 3 of 4)	9071	ENST00000376855.1	8005	CLDN10	claudin 10
chr16	67244145	67245046	chr16-67244145-67245046	6.86281e-05	0.316036	2	Promoter (1-2kb)	6553	ENST00000566345.6	-1869	SLC9A5	solute carrier family 9 member A5
chr17	40501331	40502346	chr17-40501331-40502346	6.87088e-05	0.469097	4	Promoter (<=1kb)	84951	ENST00000254051.11	0	TNS4	tensin 4
chr3	80695896	80697228	chr3-80695896-80697228	6.88173e-05	0.507359	4	Distal Intergenic	105377177	ENST00000668251.1	-17998	LOC105377177	uncharacterized LOC105377177
chr2	40324445	40325445	chr2-40324445-40325445	6.92347e-05	0.627766	7	Intron (ENST00000406785.6/6546, intron 2 of 7)	100128590	ENST00000417875.1	73022	SLC8A1-AS1	SLC8A1 antisense RNA 1
chr3	129229737	129231073	chr3-129229737-129231073	6.93278e-05	0.321027	3	Promoter (<=1kb)	105374102	ENST00000689412.1	0	LOC105374102	uncharacterized LOC105374102
chr19	10939156	10940088	chr19-10939156-10940088	6.93316e-05	0.501317	4	Distal Intergenic	90580	ENST00000270502.7	10345	TIMM29	translocase of inner mitochondrial membrane 29
chr3	26152607	26153731	chr3-26152607-26153731	6.94607e-05	0.747906	8	Distal Intergenic	285326	ENST00000451284.6	-278859	LINC00692	long intergenic non-protein coding RNA 692
chr4	113837236	113838153	chr4-113837236-113838153	6.9519e-05	0.278874	3	Distal Intergenic	817	ENST00000296402.9	-75309	CAMK2D	calcium/calmodulin dependent protein kinase II delta
chr15	70505380	70506246	chr15-70505380-70506246	6.98008e-05	0.288108	3	Promoter (<=1kb)	105370880	ENST00000559752.1	0	LINC02205	long intergenic non-protein coding RNA 2205
chr19	4342519	4344054	chr19-4342519-4344054	6.99387e-05	0.332813	2	Promoter (<=1kb)	55620	ENST00000599736.5	0	STAP2	signal transducing adaptor family member 2
chr22	37502350	37503018	chr22-37502350-37503018	7.00921e-05	0.5394	4	Promoter (1-2kb)	29775	ENST00000433485.1	1062	CARD10	caspase recruitment domain family member 10
chr3	21705370	21706564	chr3-21705370-21706564	7.01447e-05	0.516127	4	Intron (ENST00000281523.8/79750, intron 1 of 7)	79750	ENST00000446749.1	44550	ZNF385D	zinc finger protein 385D
chr11	125457516	125458600	chr11-125457516-125458600	7.0229e-05	0.749061	7	Promoter (1-2kb)	9638	ENST00000524427.5	-1230	FEZ1	fasciculation and elongation protein zeta 1
chr1	234816996	234818118	chr1-234816996-234818118	7.05042e-05	0.475283	4	Intron (ENST00000651370.1/107985365, intron 1 of 1)	100130249	ENST00000624397.1	-56940	LINC02961	long intergenic non-protein coding RNA 2961
chr14	67240824	67242001	chr14-67240824-67242001	7.05953e-05	0.303833	2	Promoter (<=1kb)	64398	ENST00000676464.1	0	PALS1	protein associated with LIN7 1, MAGUK p55 family member
chr14	35403528	35405325	chr14-35403528-35405325	7.14724e-05	0.322645	2	Promoter (<=1kb)	4792	ENST00000216797.10	0	NFKBIA	NFKB inhibitor alpha
chr7	7183078	7183650	chr7-7183078-7183650	7.16585e-05	0.282922	3	Promoter (<=1kb)	56913	ENST00000476068.1	448	C1GALT1	core 1 synthase, glycoprotein-N-acetylgalactosamine 3-beta-galactosyltransferase 1
chr4	87537419	87538219	chr4-87537419-87538219	7.17125e-05	0.624409	7	Distal Intergenic	8404	ENST00000509407.5	-6358	SPARCL1	SPARC like 1
chr10	3835592	3836500	chr10-3835592-3836500	7.17768e-05	0.261224	2	Promoter (1-2kb)	105376365	ENST00000413339.1	1642	LINC02639	long intergenic non-protein coding RNA 2639
chr9	86126953	86127926	chr9-86126953-86127926	7.20177e-05	0.554317	4	Exon (ENST00000662252.1/ENST00000662252.1, exon 1 of 2)	51280	ENST00000472919.1	-26780	GOLM1	golgi membrane protein 1
chr20	59455134	59456237	chr20-59455134-59456237	7.20842e-05	0.425082	4	Distal Intergenic	116154	ENST00000359926.7	-121272	PHACTR3	phosphatase and actin regulator 3
chr1	25021956	25023294	chr1-25021956-25023294	7.22627e-05	0.326007	3	Promoter (<=1kb)	100616365	ENST00000580572.1	-209	MIR4425	microRNA 4425
chr1	198699123	198700036	chr1-198699123-198700036	7.23117e-05	0.503249	4	Promoter (2-3kb)	5788	ENST00000484135.1	2242	PTPRC	protein tyrosine phosphatase receptor type C
chr5	140718333	140719371	chr5-140718333-140719371	7.25791e-05	0.5544	4	Promoter (<=1kb)	56663	ENST00000365241.1	0	VTRNA1-2	vault RNA 1-2
chr12	122040326	122041291	chr12-122040326-122041291	7.27037e-05	0.479254	4	Intron (ENST00000538010.5/605, intron 3 of 5)	605	ENST00000432926.2	18348	BCL7A	BAF chromatin remodeling complex subunit BCL7A
chr2	223860802	223862015	chr2-223860802-223862015	7.30215e-05	0.492752	4	Intron (ENST00000650969.1/130340, intron 12 of 16)	130340	ENST00000444408.1	-22775	AP1S3	adaptor related protein complex 1 subunit sigma 3
chr15	97947302	97948327	chr15-97947302-97948327	7.31285e-05	0.727703	7	Exon (ENST00000653717.1/ENST00000653717.1, exon 1 of 2)	91947	ENST00000268042.7	-12376	ARRDC4	arrestin domain containing 4
chr11	48101016	48102129	chr11-48101016-48102129	7.33367e-05	0.490724	4	Intron (ENST00000418331.7/5795, intron 1 of 24)	100423000	ENST00000577977.1	4234	MIR3161	microRNA 3161
chr17	40098790	40099797	chr17-40098790-40099797	7.36532e-05	0.326564	3	Promoter (<=1kb)	9572	ENST00000246672.4	792	NR1D1	nuclear receptor subfamily 1 group D member 1
chr1	54547512	54548517	chr1-54547512-54548517	7.38311e-05	0.318871	3	Promoter (<=1kb)	26027	ENST00000498228.1	0	ACOT11	acyl-CoA thioesterase 11
chr4	31458840	31459889	chr4-31458840-31459889	7.42341e-05	0.747461	8	Distal Intergenic	105374565	ENST00000658339.1	-46533	LINC02501	long intergenic non-protein coding RNA 2501
chr6	56904213	56905509	chr6-56904213-56905509	7.42853e-05	0.433666	4	Intron (ENST00000680361.1/667, intron 2 of 103)	667	ENST00000449297.6	49119	DST	dystonin
chr4	38728277	38729341	chr4-38728277-38729341	7.43048e-05	0.524073	4	Distal Intergenic	81793	ENST00000506111.1	46855	TLR10	toll like receptor 10
chr10	97320923	97321888	chr10-97320923-97321888	7.46622e-05	0.288354	3	Promoter (1-2kb)	10023	ENST00000371021.5	1652	FRAT1	FRAT regulator of WNT signaling pathway 1
chr18	48901660	48902608	chr18-48901660-48902608	7.47295e-05	0.328322	2	Distal Intergenic	4092	ENST00000587336.1	27574	SMAD7	SMAD family member 7
chr6	149231596	149232553	chr6-149231596-149232553	7.4967e-05	0.298154	3	Intron (ENST00000635954.1/23118, intron 3 of 3)	23118	ENST00000445901.1	12898	TAB2	TGF-beta activated kinase 1 (MAP3K7) binding protein 2
chr17	75549040	75550161	chr17-75549040-75550161	7.50087e-05	0.519902	4	Promoter (2-3kb)	3993	ENST00000583658.1	2892	LLGL2	LLGL scribble cell polarity complex component 2
chr22	49847961	49849478	chr22-49847961-49849478	7.5414e-05	0.302028	3	Distal Intergenic	9889	ENST00000216268.6	-4366	ZBED4	zinc finger BED-type containing 4
chr10	3782403	3783555	chr10-3782403-3783555	7.5618e-05	0.305845	3	Promoter (<=1kb)	1316	ENST00000173785.4	-352	KLF6	Kruppel like factor 6
chr21	42314998	42315999	chr21-42314998-42315999	7.56314e-05	0.505551	4	Promoter (<=1kb)	7033	ENST00000518498.3	0	TFF3	trefoil factor 3
chr22	31943867	3.19455e+07	chr22-31943867-31945540.1	7.56976e-05	0.339202	2	Promoter (<=1kb)	25775	ENST00000484682.2	0	YWHAH-AS1	YWHAH antisense RNA 1
chr8	11898007	11899140	chr8-11898007-11899140	7.60516e-05	0.264859	1	Distal Intergenic	1508	ENST00000534382.6	-28474	CTSB	cathepsin B
chr9	109330755	109332264	chr9-109330755-109332264	7.62513e-05	0.493317	4	Distal Intergenic	54566	ENST00000374566.8	-9696	EPB41L4B	erythrocyte membrane protein band 4.1 like 4B
chr14	67700328	67701172	chr14-67700328-67701172	7.63241e-05	0.339624	2	Promoter (<=1kb)	145226	ENST00000551171.6	-714	RDH12	retinol dehydrogenase 12
chr19	18051513	18052546	chr19-18051513-18052546	7.65552e-05	0.508424	4	Distal Intergenic	3594	ENST00000597416.1	34384	IL12RB1	interleukin 12 receptor subunit beta 1
chr3	127001827	127002783	chr3-127001827-127002783	7.6606e-05	0.486507	4	Intron (ENST00000393409.3/5361, intron 3 of 31)	5361	ENST00000393409.3	18712	PLXNA1	plexin A1
chr1	16623675	16624663	chr1-16623675-16624663	7.67637e-05	0.556937	4	Promoter (1-2kb)	84809	ENST00000639481.1	1723	CROCCP2	CROCC pseudogene 2
chr17	75764515	75765514	chr17-75764515-75765514	7.67762e-05	0.338253	2	Promoter (<=1kb)	2584	ENST00000225614.6	0	GALK1	galactokinase 1
chr1	51328609	51330063	chr1-51328609-51330063	7.7236e-05	0.554726	4	Promoter (<=1kb)	102724097	ENST00000564479.5	0	TTC39A-AS1	TTC39A antisense RNA 1
chr3	127729490	127730336	chr3-127729490-127730336	7.72514e-05	0.309345	3	Intron (ENST00000453507.7/11343, intron 3 of 6)	11343	ENST00000398101.7	6021	MGLL	monoglyceride lipase
chr19	2268964	2271777	chr19-2268964-2271777	7.75644e-05	0.311005	2	Promoter (<=1kb)	105372240	ENST00000590976.1	0	LOC105372240	uncharacterized LOC105372240
chr1	207204781	207205698	chr1-207204781-207205698	7.76053e-05	0.320859	3	Distal Intergenic	722	ENST00000424088.1	100403	C4BPA	complement component 4 binding protein alpha
chr14	55077174	55078173	chr14-55077174-55078173	7.77969e-05	0.506535	4	Distal Intergenic	93487	ENST00000553976.1	14223	MAPK1IP1L	mitogen-activated protein kinase 1 interacting protein 1 like
chr12	108730054	108732426	chr12-108730054-108732426	7.78065e-05	0.297165	2	Promoter (<=1kb)	23603	ENST00000261401.8	0	CORO1C	coronin 1C
chr3	171824172	171825848	chr3-171824172-171825848	7.79142e-05	0.27769	3	Intron (ENST00000449106.2/100874219, intron 3 of 3)	5337	ENST00000497307.1	-13222	PLD1	phospholipase D1
chr13	24183608	24185138	chr13-24183608-24185138	7.82965e-05	0.493433	4	Intron (ENST00000382141.4/221178, intron 3 of 15)	100313842	ENST00000516886.1	21192	MIR2276	microRNA 2276
chr19	14784662	14786258	chr19-14784662-14786258	7.83485e-05	0.262144	1	Distal Intergenic	30817	ENST00000315576.8	-6102	ADGRE2	adhesion G protein-coupled receptor E2
chr14	22588916	22590009	chr14-22588916-22590009	7.83559e-05	0.316645	2	Promoter (<=1kb)	1603	ENST00000535847.1	0	DAD1	defender against cell death 1
chr11	16806963	1.6808e+07	chr11-16806963-16808028.1	7.88795e-05	0.757763	7	Exon (ENST00000636113.1/144100, exon 3 of 13)	144100	ENST00000531079.1	-3430	PLEKHA7	pleckstrin homology domain containing A7
chr1	212485783	212486728	chr1-212485783-212486728	7.93059e-05	0.322849	3	Distal Intergenic	105372907	ENST00000661486.1	-12878	LINC02771	long intergenic non-protein coding RNA 2771
chr6	158559660	158561932	chr6-158559660-158561932	7.9617e-05	0.31895	3	Promoter (<=1kb)	57583	ENST00000684151.1	0	TMEM181	transmembrane protein 181
chr2	100814143	100815256	chr2-100814143-100815256	7.96371e-05	0.502623	4	Distal Intergenic	4862	ENST00000335681.10	-4883	NPAS2	neuronal PAS domain protein 2
chr16	397403	398373	chr16-397403-398373	7.97109e-05	0.51986	4	Promoter (<=1kb)	4833	ENST00000450036.1	0	NME4	NME/NM23 nucleoside diphosphate kinase 4
chr19	51735661	51736718	chr19-51735661-51736718	7.97372e-05	0.344635	2	Distal Intergenic	3036	ENST00000540069.7	-11670	HAS1	hyaluronan synthase 1
chr14	51239745	51240689	chr14-51239745-51240689	7.97767e-05	0.342107	2	Promoter (<=1kb)	81542	ENST00000555574.1	0	TMX1	thioredoxin related transmembrane protein 1
chr6	1641088	1641991	chr6-1641088-1641991	7.97986e-05	0.533504	4	Intron (ENST00000530927.5/2762, intron 9 of 10)	2762	ENST00000486793.5	-14900	GMDS	GDP-mannose 4,6-dehydratase
chr10	32985416	32986378	chr10-32985416-32986378	8.02098e-05	0.316046	3	Promoter (2-3kb)	101929475	ENST00000414157.2	2865	ITGB1-DT	ITGB1 divergent transcript
chr20	19934694	19936658	chr20-19934694-19936658	8.02668e-05	0.322092	3	Promoter (<=1kb)	54453	ENST00000484638.1	0	RIN2	Ras and Rab interactor 2
chr4	40055454	40056430	chr4-40055454-40056430	8.04346e-05	0.330552	2	Promoter (<=1kb)	55728	ENST00000261435.11	-420	N4BP2	NEDD4 binding protein 2
chr19	50050302	50051447	chr19-50050302-50051447	8.04504e-05	0.3041	2	Promoter (<=1kb)	400710	ENST00000527209.1	0	ZNF473CR	ZNF473 cis regulating lncRNA
chr3	184686962	184688039	chr3-184686962-184688039	8.0802e-05	0.280839	2	Distal Intergenic	64110	ENST00000317897.5	24025	MAGEF1	MAGE family member F1
chr12	57078321	57079335	chr12-57078321-57079335	8.14339e-05	0.335777	2	Promoter (<=1kb)	23306	ENST00000379391.7	0	NEMP1	nuclear envelope integral membrane protein 1
chr3	177473392	177473816	chr3-177473392-177473816	8.16138e-05	0.628616	7	Intron (ENST00000657906.1/100505566, intron 1 of 2)	100505566	ENST00000661450.1	31421	LINC00578	long intergenic non-protein coding RNA 578
chrX	2927341	2929780	chrX-2927341-2929780	8.16411e-05	0.343228	2	Promoter (<=1kb)	414	ENST00000381154.6	0	ARSD	arylsulfatase D
chr13	48491997	48493064	chr13-48491997-48493064	8.17385e-05	0.318242	3	Promoter (<=1kb)	1102	ENST00000462703.1	0	RCBTB2	RCC1 and BTB domain containing protein 2
chr1	202198852	202199817	chr1-202198852-202199817	8.18239e-05	0.492062	4	Intron (ENST00000367278.8/59352, intron 1 of 17)	59352	ENST00000255432.11	-3919	LGR6	leucine rich repeat containing G protein-coupled receptor 6
chr3	119498008	119498955	chr3-119498008-119498955	8.19134e-05	0.310287	2	Promoter (<=1kb)	51300	ENST00000493694.1	0	TIMMDC1	translocase of inner mitochondrial membrane domain containing 1
chr1	3483437	3484538	chr1-3483437-3484538	8.19918e-05	0.557001	4	Distal Intergenic	1953	ENST00000494257.1	8948	MEGF6	multiple EGF like domains 6
chr11	46275822	46276961	chr11-46275822-46276961	8.20515e-05	0.493082	4	Promoter (<=1kb)	90993	ENST00000621158.5	-701	CREB3L1	cAMP responsive element binding protein 3 like 1
chr10	93475601	93476545	chr10-93475601-93476545	8.22283e-05	0.548596	6	Intron (ENST00000359263.9/26509, intron 1 of 53)	26509	ENST00000358334.9	5649	MYOF	myoferlin
chr11	22163208	22164083	chr11-22163208-22164083	8.23619e-05	0.752322	7	Intron (ENST00000648804.1/203859, intron 5 of 23)	203859	ENST00000682341.1	-28950	ANO5	anoctamin 5
chr8	85141895	85143689	chr8-85141895-85143689	8.26382e-05	0.605361	6	Intron (ENST00000360375.8/85444, intron 18 of 18)	85444	ENST00000414626.2	33233	LRRCC1	leucine rich repeat and coiled-coil centrosomal protein 1
chr17	41785438	41787313	chr17-41785438-41787313	8.28386e-05	0.513089	4	Promoter (<=1kb)	3728	ENST00000310706.9	0	JUP	junction plakoglobin
chr17	4948326	4949265	chr17-4948326-4949265	8.29871e-05	0.323709	3	Promoter (<=1kb)	2027	ENST00000522798.5	0	ENO3	enolase 3
chr13	110715151	110716230	chr13-110715151-110716230	8.30454e-05	0.289234	2	Promoter (<=1kb)	3621	ENST00000464141.1	0	ING1	inhibitor of growth family member 1
chr7	98294547	98295511	chr7-98294547-98295511	8.4026e-05	0.507844	4	Intron (ENST00000491463.4/25798, intron 1 of 2)	25798	ENST00000485422.4	-11011	BRI3	brain protein I3
chr1	78237230	78238267	chr1-78237230-78238267	8.40742e-05	0.520468	4	Intron (ENST00000436742.5/149047, intron 1 of 5)	149047	ENST00000413519.1	7608	MGC27382	uncharacterized MGC27382
chr5	71938599	71940153	chr5-71938599-71940153	8.41207e-05	0.532674	4	Distal Intergenic	105379028	ENST00000660186.1	160215	LOC105379028	uncharacterized LOC105379028
chr11	118791584	118792135	chr11-118791584-118792135	8.43739e-05	0.289304	3	Promoter (<=1kb)	1656	ENST00000534980.7	-420	DDX6	DEAD-box helicase 6
chr9	112890330	112891251	chr9-112890330-112891251	8.44642e-05	0.272189	3	Promoter (<=1kb)	57864	ENST00000374228.5	0	SLC46A2	solute carrier family 46 member 2
chr2	233331226	233332201	chr2-233331226-233332201	8.45122e-05	0.323262	2	Promoter (<=1kb)	6295	ENST00000483231.5	0	SAG	S-antigen visual arrestin
chr16	67248382	67249451	chr16-67248382-67249451	8.48884e-05	0.300818	3	Promoter (<=1kb)	6553	ENST00000564812.5	0	SLC9A5	solute carrier family 9 member A5
chr13	113980774	113982001	chr13-113980774-113982001	8.49725e-05	0.52109	4	Exon (ENST00000334062.8/22821, exon 23 of 24)	100507747	ENST00000636427.3	-6698	C13orf46	chromosome 13 open reading frame 46
chr11	46237666	46238526	chr11-46237666-46238526	8.54213e-05	0.286507	3	Exon (ENST00000530049.1/ENST00000530049.1, exon 1 of 2)	105376662	ENST00000635389.2	-17228	LINC02710	long intergenic non-protein coding RNA 2710
chr1	27542154	27543542	chr1-27542154-27543542	8.55007e-05	0.515718	4	Intron (ENST00000247087.10/27245, intron 5 of 5)	27245	ENST00000644833.1	10003	AHDC1	AT-hook DNA binding motif containing 1
chr12	124837846	124839059	chr12-124837846-124839059	8.60715e-05	0.508388	4	Intron (ENST00000261693.11/949, intron 1 of 12)	949	ENST00000544327.1	-20139	SCARB1	scavenger receptor class B member 1
chr16	3234416	3235640	chr16-3234416-3235640	8.61042e-05	0.351354	2	Promoter (<=1kb)	7752	ENST00000414144.7	0	ZNF200	zinc finger protein 200
chr7	112080469	112082829	chr7-112080469-112082829	8.65633e-05	0.317559	3	Intron (ENST00000428084.6/9732, intron 1 of 52)	9732	ENST00000445943.5	-76338	DOCK4	dedicator of cytokinesis 4
chr2	62406265	62407312	chr2-62406265-62407312	8.69852e-05	0.3026	3	Intron (ENST00000689590.1/105374764, intron 1 of 1)	105374764	ENST00000416845.1	-55815	LOC105374764	uncharacterized LOC105374764
chr18	394711	395676	chr18-394711-395676	8.70978e-05	0.617557	6	Intron (ENST00000400256.5/81035, intron 2 of 9)	81035	ENST00000400256.5	105025	COLEC12	collectin subfamily member 12
chr8	51288636	51289515	chr8-51288636-51289515	8.71547e-05	0.550206	5	Intron (ENST00000521294.1/ENST00000521294.1, intron 1 of 1)	137902	ENST00000519183.1	50670	PXDNL	peroxidasin like
chr1	109762933	109764470	chr1-109762933-109764470	8.71774e-05	0.300802	3	Promoter (<=1kb)	79574	ENST00000361965.9	0	EPS8L3	EPS8 like 3
chr2	229408240	229409337	chr2-229408240-229409337	8.72484e-05	0.279228	3	Exon (ENST00000658948.1/ENST00000658948.1, exon 2 of 2)	55022	ENST00000392055.8	-136953	PID1	phosphotyrosine interaction domain containing 1
chr18	22682985	22684147	chr18-22682985-22684147	8.7296e-05	0.509631	4	Distal Intergenic	101927571	ENST00000581177.1	47418	LOC101927571	uncharacterized LOC101927571
chr12	121276669	121277973	chr12-121276669-121277973	8.76646e-05	0.296386	3	Promoter (2-3kb)	10645	ENST00000392474.6	-2138	CAMKK2	calcium/calmodulin dependent protein kinase kinase 2
chr8	42476484	42477416	chr8-42476484-42477416	8.76904e-05	0.492435	4	Intron (ENST00000520262.6/6575, intron 1 of 10)	6575	ENST00000518660.5	-13113	SLC20A2	solute carrier family 20 member 2
chr15	75042842	75044188	chr15-75042842-75044188	8.77772e-05	0.318294	3	Promoter (<=1kb)	60490	ENST00000563393.1	0	PPCDC	phosphopantothenoylcysteine decarboxylase
chr5	150208653	150209748	chr5-150208653-150209748	8.83226e-05	0.308025	3	3' UTR	815	ENST00000683273.1	14657	CAMK2A	calcium/calmodulin dependent protein kinase II alpha
chr11	60167767	60168714	chr11-60167767-60168714	8.83927e-05	0.697267	7	Distal Intergenic	105369319	ENST00000533106.1	-6945	LINC02705	long intergenic non-protein coding RNA 2705
chr1	21634042	21634961	chr1-21634042-21634961	8.89207e-05	0.491698	4	Intron (ENST00000471600.6/5909, intron 2 of 24)	5909	ENST00000374761.6	-11474	RAP1GAP	RAP1 GTPase activating protein
chr22	30287669	30288582	chr22-30287669-30288582	8.91108e-05	0.294439	3	Promoter (<=1kb)	652968	ENST00000464854.1	0	CASTOR1	cytosolic arginine sensor for mTORC1 subunit 1
chr4	53943326	53944207	chr4-53943326-53944207	8.9589e-05	0.444706	4	Intron (ENST00000507166.5/5156, intron 12 of 23)	402176	ENST00000491826.2	42851	RPL21P44	ribosomal protein L21 pseudogene 44
chr1	100352063	100353825	chr1-100352063-100353825	8.97801e-05	0.319945	3	Promoter (<=1kb)	8556	ENST00000361544.11	0	CDC14A	cell division cycle 14A
chr11	88414204	88415319	chr11-88414204-88415319	9.07096e-05	0.317492	3	Intron (ENST00000689290.1/101929174, intron 2 of 3)	101929174	ENST00000654676.1	-7081	LOC101929174	uncharacterized LOC101929174
chr7	75738700	75739926	chr7-75738700-75739926	9.07848e-05	0.289418	3	Promoter (<=1kb)	3092	ENST00000336926.11	0	HIP1	huntingtin interacting protein 1
chr19	2549388	2551397	chr19-2549388-2551397	9.09723e-05	0.321258	3	Intron (ENST00000382159.8/2788, intron 3 of 4)	4616	ENST00000593043.1	73032	GADD45B	growth arrest and DNA damage inducible beta
chr12	12010130	12011994	chr12-12010130-12011994	9.10494e-05	0.301311	2	Distal Intergenic	79370	ENST00000589718.5	-37850	BCL2L14	BCL2 like 14
chr6	44594057	44595244	chr6-44594057-44595244	9.1419e-05	0.724627	7	Distal Intergenic	105375074	ENST00000436113.1	68798	LOC105375074	uncharacterized LOC105375074
chr19	17305218	17306254	chr19-17305218-17306254	9.2028e-05	0.330658	2	Promoter (<=1kb)	64981	ENST00000252602.2	0	MRPL34	mitochondrial ribosomal protein L34
chr4	123546990	123547896	chr4-123546990-123547896	9.24584e-05	0.548532	4	Intron (ENST00000666328.1/285419, intron 1 of 3)	285419	ENST00000662928.1	-5623	LINC01091	long intergenic non-protein coding RNA 1091
chr1	23799212	23800014	chr1-23799212-23800014	9.2468e-05	0.529428	4	Promoter (<=1kb)	2582	ENST00000429356.5	0	GALE	UDP-galactose-4-epimerase
chr4	107862409	107863369	chr4-107862409-107863369	9.27367e-05	0.523632	4	Intron (ENST00000506462.5/166929, intron 2 of 2)	101929595	ENST00000668082.1	29814	CYP2U1-AS1	CYP2U1 and SGMS2 antisense RNA 1
chr12	23950302	23951471	chr12-23950302-23951471	9.29532e-05	0.518887	4	Promoter (<=1kb)	6660	ENST00000545921.5	0	SOX5	SRY-box transcription factor 5
chr17	76465622	76466765	chr17-76465622-76466765	9.32191e-05	0.281052	3	Promoter (<=1kb)	15	ENST00000392492.8	-838	AANAT	aralkylamine N-acetyltransferase
chr19	37370296	37371697	chr19-37370296-37371697	9.35426e-05	0.333874	2	Promoter (<=1kb)	84503	ENST00000589615.1	0	ZNF527	zinc finger protein 527
chr11	33774019	33775135	chr11-33774019-33775135	9.35666e-05	0.363005	2	Promoter (<=1kb)	101928440	ENST00000533046.5	0	FBXO3-DT	FBXO3 divergent transcript
chr17	59828939	59829897	chr17-59828939-59829897	9.39804e-05	0.536553	4	Intron (ENST00000262291.9/81671, intron 10 of 11)	81671	ENST00000591782.1	-7731	VMP1	vacuole membrane protein 1
chr11	62921247	62922153	chr11-62921247-62922153	9.40932e-05	0.499885	4	Promoter (<=1kb)	1128	ENST00000306960.4	0	CHRM1	cholinergic receptor muscarinic 1
chr11	1833664	1834961	chr11-1833664-1834961	9.40977e-05	0.524854	4	Promoter (<=1kb)	90019	ENST00000490707.5	0	SYT8	synaptotagmin 8
chr1	68974114	68974848	chr1-68974114-68974848	9.41291e-05	0.449314	4	Intron (ENST00000644104.1/ENST00000644104.1, intron 1 of 3)	105378787	ENST00000658427.1	-80990	LOC105378787	uncharacterized LOC105378787
chr7	121494915	121495851	chr7-121494915-121495851	9.4206e-05	0.448118	4	Intron (ENST00000688734.1/ENST00000688734.1, intron 2 of 2)	10447	ENST00000412653.5	-98551	FAM3C	FAM3 metabolism regulating signaling molecule C
chr15	62164698	62165852	chr15-62164698-62165852	9.46039e-05	0.507612	4	Promoter (<=1kb)	388125	ENST00000380392.4	0	C2CD4B	C2 calcium dependent domain containing 4B
chr19	18322665	18323658	chr19-18322665-18323658	9.46549e-05	0.337232	2	Promoter (<=1kb)	25804	ENST00000593829.6	0	LSM4	LSM4 homolog, U6 small nuclear RNA and mRNA degradation associated
chr2	14262263	14263246	chr2-14262263-14263246	9.48689e-05	0.465749	5	Intron (ENST00000417751.5/100499171, intron 2 of 4)	100499171	ENST00000418420.1	137712	LINC00276	long intergenic non-protein coding RNA 276
chr2	154630620	154631822	chr2-154630620-154631822	9.50092e-05	0.465689	5	Distal Intergenic	3760	ENST00000651198.1	-66033	KCNJ3	potassium inwardly rectifying channel subfamily J member 3
chr6	44151562	44152656	chr6-44151562-44152656	9.51936e-05	0.284069	3	Exon (ENST00000259746.13/55362, exon 19 of 24)	11131	ENST00000532171.5	-6155	CAPN11	calpain 11
chr20	51695083	51696197	chr20-51695083-51696197	9.54641e-05	0.281497	3	Exon (ENST00000338821.6/10079, exon 6 of 28)	10079	ENST00000477492.1	36390	ATP9A	ATPase phospholipid transporting 9A (putative)
chr17	40100363	40101262	chr17-40100363-40101262	9.55316e-05	0.521089	4	Promoter (<=1kb)	9572	ENST00000246672.4	0	NR1D1	nuclear receptor subfamily 1 group D member 1
chr3	110742987	110743990	chr3-110742987-110743990	9.56947e-05	0.494591	4	Distal Intergenic	151760	ENST00000383686.3	149486	LOC151760	putative uncharacterized protein LOC151760
chr21	37266850	3.72683e+07	chr21-37266850-37268266.1	9.58112e-05	0.318985	2	Promoter (<=1kb)	10311	ENST00000399000.7	0	VPS26C	VPS26 endosomal protein sorting factor C
chr6	3195589	3196666	chr6-3195589-3196666	9.58922e-05	0.436185	4	Promoter (<=1kb)	100507194	ENST00000435043.3	0	LINC02525	long intergenic non-protein coding RNA 2525
chr12	52147012	52147972	chr12-52147012-52147972	9.5943e-05	0.533657	4	Distal Intergenic	283404	ENST00000640420.1	-16143	LINC00592	long intergenic non-protein coding RNA 592
chr19	18514709	18515987	chr19-18514709-18515987	9.5971e-05	0.278504	3	Intron (ENST00000262809.9/8178, intron 1 of 11)	8178	ENST00000596915.1	6080	ELL	elongation factor for RNA polymerase II
chr4	94454878	94455791	chr4-94454878-94455791	9.60307e-05	0.453935	4	Promoter (<=1kb)	10611	ENST00000508216.5	0	PDLIM5	PDZ and LIM domain 5
chr1	27402003	27403003	chr1-27402003-27403003	9.6535e-05	0.298109	3	Distal Intergenic	2827	ENST00000374024.4	9381	GPR3	G protein-coupled receptor 3
chr13	20883882	20884696	chr13-20883882-20884696	9.70632e-05	0.439327	4	Intron (ENST00000255305.11/64328, intron 1 of 22)	64328	ENST00000255305.11	18050	XPO4	exportin 4
chr14	77320156	77321607	chr14-77320156-77321607	9.73406e-05	0.540084	5	Promoter (<=1kb)	2954	ENST00000361389.8	0	GSTZ1	glutathione S-transferase zeta 1
chr16	57893750	57895494	chr16-57893750-57895494	9.8068e-05	0.271834	3	Intron (ENST00000251102.13/1258, intron 31 of 32)	1258	ENST00000565942.1	5879	CNGB1	cyclic nucleotide gated channel subunit beta 1
chr3	113166580	113167685	chr3-113166580-113167685	9.81552e-05	0.49341	4	Promoter (<=1kb)	101929717	ENST00000490139.1	134	LINC02044	long intergenic non-protein coding RNA 2044
chr3	156673920	156674934	chr3-156673920-156674934	9.83535e-05	0.300247	2	Promoter (<=1kb)	25976	ENST00000295924.12	0	TIPARP	TCDD inducible poly(ADP-ribose) polymerase
chr9	87554434	87555550	chr9-87554434-87555550	9.84626e-05	0.321102	3	Promoter (<=1kb)	100506897	ENST00000431813.1	980	DAPK1-IT1	DAPK1 intronic transcript 1
chr22	36860556	36861496	chr22-36860556-36861496	9.86112e-05	0.314398	3	Promoter (<=1kb)	4689	ENST00000447071.5	0	NCF4	neutrophil cytosolic factor 4
chr9	36485983	36488295	chr9-36485983-36488295	9.94013e-05	0.335201	2	Promoter (<=1kb)	152006	ENST00000488058.1	0	RNF38	ring finger protein 38
chr2	218285243	218286276	chr2-218285243-218286276	9.94527e-05	0.466179	4	Promoter (<=1kb)	64114	ENST00000396809.6	0	TMBIM1	transmembrane BAX inhibitor motif containing 1
chr5	105155021	105155968	chr5-105155021-105155968	9.94978e-05	0.448308	4	Intron (ENST00000503650.1/105379110, intron 1 of 2)	9366	ENST00000519581.1	55548	RAB9BP1	RAB9B, member RAS oncogene family pseudogene 1
chr1	17206894	1.72077e+07	chr1-17206894-17207713.1	9.95776e-05	0.640805	6	Promoter (1-2kb)	29943	ENST00000375471.5	1766	PADI1	peptidyl arginine deiminase 1
chr11	131495093	131496067	chr11-131495093-131496067	9.97113e-05	0.513302	4	Intron (ENST00000374791.7/50863, intron 1 of 7)	50863	ENST00000550167.5	39630	NTM	neurotrimin
chr8	718790	720162	chr8-718790-720162	9.98172e-05	0.427769	4	Promoter (2-3kb)	157697	ENST00000524138.5	-2863	ERICH1	glutamate rich 1
chr16	22007495	22008692	chr16-22007495-22008692	0.000100106	0.761782	8	Promoter (<=1kb)	730094	ENST00000567004.1	0	MOSMO	modulator of smoothened
chr22	38941319	38942160	chr22-38941319-38942160	0.000100193	0.627129	5	Distal Intergenic	200315	ENST00000402255.5	-10591	APOBEC3A	apolipoprotein B mRNA editing enzyme catalytic subunit 3A
chr18	26487168	26488125	chr18-26487168-26488125	0.000100438	0.441257	4	Intron (ENST00000580059.7/284252, intron 2 of 4)	284252	ENST00000577255.1	-10277	KCTD1	potassium channel tetramerization domain containing 1
chr19	56314390	56315447	chr19-56314390-56315447	0.000101542	0.541409	6	Promoter (<=1kb)	112268243	ENST00000587004.5	0	ZSCAN5A-AS1	ZSCAN5A antisense RNA 1
chr1	84603633	84604739	chr1-84603633-84604739	0.000101683	0.453175	4	Distal Intergenic	105378819	ENST00000644618.1	29048	LOC105378819	uncharacterized LOC105378819
chr3	49021336	49022317	chr3-49021336-49022317	0.000101943	0.347689	2	Promoter (<=1kb)	25915	ENST00000451378.2	0	NDUFAF3	NADH:ubiquinone oxidoreductase complex assembly factor 3
chr14	89455122	89456090	chr14-89455122-89456090	0.000102033	0.448991	4	Intron (ENST00000345097.8/1112, intron 1 of 6)	400236	ENST00000555562.1	37768	FOXN3-AS1	FOXN3 antisense RNA 1
chr11	60852050	60853343	chr11-60852050-60853343	0.000102107	0.513712	4	Promoter (2-3kb)	11251	ENST00000332539.5	2607	PTGDR2	prostaglandin D2 receptor 2
chr19	50289371	50290131	chr19-50289371-50290131	0.000102395	0.584216	8	Exon (ENST00000598205.5/79784, exon 34 of 42)	79784	ENST00000595016.1	4607	MYH14	myosin heavy chain 14
chr22	45423986	45424969	chr22-45423986-45424969	0.0001024	0.303294	3	Intron (ENST00000614167.2/26150, intron 4 of 6)	26150	ENST00000466226.1	5979	RIBC2	RIB43A domain with coiled-coils 2
chr5	172904499	172905890	chr5-172904499-172905890	0.000103358	0.524755	4	Promoter (<=1kb)	57222	ENST00000518247.5	0	ERGIC1	endoplasmic reticulum-golgi intermediate compartment 1
chr6	32195318	32196250	chr6-32195318-32196250	0.000103774	0.311258	2	Promoter (<=1kb)	63940	ENST00000375043.3	0	GPSM3	G protein signaling modulator 3
chr11	66466166	66467671	chr11-66466166-66467671	0.000104253	0.331475	2	Promoter (<=1kb)	246330	ENST00000618547.4	0	PELI3	pellino E3 ubiquitin protein ligase family member 3
chr9	36092268	36093577	chr9-36092268-36093577	0.000104679	0.81696	8	Intron (ENST00000377966.4/8434, intron 10 of 20)	152007	ENST00000396613.7	-42959	GLIPR2	GLI pathogenesis related 2
chr6	167079626	167080687	chr6-167079626-167080687	0.000104747	0.292857	2	Intron (ENST00000609590.1/1235, intron 10 of 12)	1235	ENST00000400926.5	-31120	CCR6	C-C motif chemokine receptor 6
chr22	32042635	32043543	chr22-32042635-32043543	0.000105194	0.502809	4	Promoter (<=1kb)	6523	ENST00000266088.9	0	SLC5A1	solute carrier family 5 member 1
chr7	39949142	39950464	chr7-39949142-39950464	0.000105238	0.301845	2	Promoter (<=1kb)	112267983	ENST00000569710.1	0	CDK13-DT	CDK13 divergent transcript
chr17	13930890	13931742	chr17-13930890-13931742	0.000105357	0.325102	2	Intron (ENST00000582752.7/100874058, intron 2 of 4)	107985014	ENST00000577798.6	-38051	LOC107985014	uncharacterized LOC107985014
chr17	76710457	76711936	chr17-76710457-76711936	0.000105479	0.524713	4	Promoter (<=1kb)	439921	ENST00000355797.7	0	MXRA7	matrix remodeling associated 7
chr19	17841100	17842963	chr19-17841100-17842963	0.000105941	0.504239	4	Promoter (<=1kb)	3718	ENST00000528705.1	0	JAK3	Janus kinase 3
chr12	68745796	68746645	chr12-68745796-68746645	0.000106049	0.335474	2	Promoter (<=1kb)	105369820	ENST00000673712.1	0	LOC105369820	uncharacterized LOC105369820
chr2	241150044	241151033	chr2-241150044-241151033	0.000106183	0.321034	2	Promoter (<=1kb)	23178	ENST00000405260.5	0	PASK	PAS domain containing serine/threonine kinase
chr12	98725374	98726473	chr12-98725374-98726473	0.000106195	0.506174	4	Promoter (2-3kb)	317	ENST00000552929.1	2105	APAF1	apoptotic peptidase activating factor 1
chr11	62880503	62881926	chr11-62880503-62881926	0.000106644	0.322889	2	Promoter (<=1kb)	6520	ENST00000680297.1	0	SLC3A2	solute carrier family 3 member 2
chrX	49001726	49002824	chrX-49001726-49002824	0.000108113	0.336728	2	Promoter (<=1kb)	56850	ENST00000593475.5	0	GRIPAP1	GRIP1 associated protein 1
chr10	106865931	106866948	chr10-106865931-106866948	0.000108325	0.71917	8	Intron (ENST00000263054.11/114815, intron 2 of 25)	114815	ENST00000612154.4	89635	SORCS1	sortilin related VPS10 domain containing receptor 1
chr10	103653336	103654314	chr10-103653336-103654314	0.000108574	0.529447	4	Intron (ENST00000369774.9/9644, intron 8 of 14)	9644	ENST00000420222.2	7390	SH3PXD2A	SH3 and PX domains 2A
chr1	40979118	40980457	chr1-40979118-40980457	0.000108644	0.338677	2	Promoter (<=1kb)	1503	ENST00000480420.6	0	CTPS1	CTP synthase 1
chr10	79424306	79425374	chr10-79424306-79425374	0.000108706	0.531225	4	Intron (ENST00000372336.4/219654, intron 2 of 3)	219654	ENST00000372333.3	18845	ZCCHC24	zinc finger CCHC-type containing 24
chr10	107425413	107426714	chr10-107425413-107426714	0.000108832	0.483924	4	Distal Intergenic	114815	ENST00000263054.11	-260707	SORCS1	sortilin related VPS10 domain containing receptor 1
chr8	38605196	38606441	chr8-38605196-38606441	0.000109046	0.631375	5	Distal Intergenic	286140	ENST00000524091.1	-3996	RNF5P1	ring finger protein 5 pseudogene 1
chr15	82918970	82919984	chr15-82918970-82919984	0.000109091	0.526437	4	Intron (ENST00000450735.7/9455, intron 1 of 8)	9455	ENST00000561345.5	-20517	HOMER2	homer scaffold protein 2
chr15	50354514	50355697	chr15-50354514-50355697	0.000109126	0.317671	3	Promoter (<=1kb)	100129387	ENST00000619314.1	0	GABPB1-AS1	GABPB1 antisense RNA 1
chr10	63977104	63977804	chr10-63977104-63977804	0.000109254	0.64837	5	Intron (ENST00000444770.1/ENST00000444770.1, intron 2 of 2)	105378333	ENST00000451946.1	59476	LOC105378333	uncharacterized LOC105378333
chr17	66791051	66792176	chr17-66791051-66792176	0.000109292	0.300318	3	Intron (ENST00000413366.8/5578, intron 16 of 16)	693219	ENST00000385208.1	3979	MIR634	microRNA 634
chr3	159824013	159824897	chr3-159824013-159824897	0.000109355	0.504667	4	Intron (ENST00000476809.7/100505385, intron 4 of 9)	29970	ENST00000445224.6	-14964	SCHIP1	schwannomin interacting protein 1
chr11	65911353	65912374	chr11-65911353-65912374	0.000109376	0.293443	3	Distal Intergenic	83638	ENST00000438576.3	6688	C11orf68	chromosome 11 open reading frame 68
chr4	48311746	48312788	chr4-48311746-48312788	0.0001094	0.567478	7	Distal Intergenic	57606	ENST00000264313.11	-28741	SLAIN2	SLAIN motif family member 2
chr9	120490683	120491441	chr9-120490683-120491441	0.000109604	0.618184	5	3' UTR	55755	ENST00000479584.2	-14950	CDK5RAP2	CDK5 regulatory subunit associated protein 2
chr20	45812009	45813041	chr20-45812009-45813041	0.000109727	0.313831	2	Promoter (<=1kb)	11065	ENST00000405520.5	0	UBE2C	ubiquitin conjugating enzyme E2 C
chr1	43545579	43546558	chr1-43545579-43546558	0.000109733	0.476619	4	Promoter (<=1kb)	5792	ENST00000437607.1	503	PTPRF	protein tyrosine phosphatase receptor type F
chr18	10253032	10253820	chr18-10253032-10253820	0.000109733	0.699249	7	Distal Intergenic	105371986	ENST00000654161.1	118541	LOC105371986	uncharacterized LOC105371986
chr1	202007828	202008708	chr1-202007828-202008708	0.000110552	0.523517	4	Promoter (<=1kb)	1999	ENST00000359651.7	0	ELF3	E74 like ETS transcription factor 3
chr1	36178404	36179458	chr1-36178404-36179458	0.000110641	0.485487	4	Promoter (<=1kb)	55700	ENST00000532131.1	0	MAP7D1	MAP7 domain containing 1
chr16	10876707	10877634	chr16-10876707-10877634	0.000111058	0.313453	3	Promoter (<=1kb)	4261	ENST00000618207.4	0	CIITA	class II major histocompatibility complex transactivator
chr18	48992432	48993273	chr18-48992432-48993273	0.000111208	0.638603	5	Distal Intergenic	105372108	ENST00000587659.1	-28491	LOC105372108	uncharacterized LOC105372108
chr17	81364908	81366441	chr17-81364908-81366441	0.000111444	0.51462	4	Intron (ENST00000574472.1/ENST00000574472.1, intron 1 of 2)	100130370	ENST00000570929.1	13482	LOC100130370	uncharacterized LOC100130370
chr1	112955776	112956714	chr1-112955776-112956714	0.000111983	0.307809	2	Promoter (<=1kb)	100506392	ENST00000416193.5	0	SLC16A1-AS1	SLC16A1 antisense RNA 1
chr4	48794458	48795008	chr4-48794458-48795008	0.000112206	0.746364	8	Distal Intergenic	54940	ENST00000504654.5	-10204	OCIAD1	OCIA domain containing 1
chr6	12543650	12544706	chr6-12543650-12544706	0.00011229	0.434301	4	Distal Intergenic	101928309	ENST00000457945.1	40698	LINC02530	long intergenic non-protein coding RNA 2530
chr9	34328860	34329904	chr9-34328860-34329904	0.00011245	0.311861	2	Promoter (<=1kb)	318	ENST00000346365.8	0	NUDT2	nudix hydrolase 2
chr12	126457518	126458444	chr12-126457518-126458444	0.000112544	0.580589	6	Promoter (<=1kb)	100128554	ENST00000664858.1	0	LINC02347	long intergenic non-protein coding RNA 2347
chr1	62386245	62387478	chr1-62386245-62387478	0.000112627	0.437058	4	Distal Intergenic	7398	ENST00000452143.5	-48819	USP1	ubiquitin specific peptidase 1
chr20	32154481	32156062	chr20-32154481-32156062	0.000112676	0.316621	3	Exon (ENST00000398022.7/9777, exon 13 of 18)	9777	ENST00000495749.1	-3081	TM9SF4	transmembrane 9 superfamily member 4
chr11	33891144	33892255	chr11-33891144-33892255	0.000112816	0.273968	3	Promoter (<=1kb)	4005	ENST00000257818.3	0	LMO2	LIM domain only 2
chr17	45406559	45407591	chr17-45406559-45407591	0.00011402	0.478631	4	Promoter (<=1kb)	201176	ENST00000528384.5	-625	ARHGAP27	Rho GTPase activating protein 27
chr5	29758699	29759906	chr5-29758699-29759906	0.000114526	0.441953	4	Distal Intergenic	101929681	ENST00000659199.1	-362604	LINC02064	long intergenic non-protein coding RNA 2064
chr6	3251037	3252098	chr6-3251037-3252098	0.000114852	0.272835	3	Intron (ENST00000509933.1/100422781, intron 2 of 2)	389362	ENST00000380305.4	-6799	PSMG4	proteasome assembly chaperone 4
chr4	183438472	183439681	chr4-183438472-183439681	0.000114925	0.502744	4	Distal Intergenic	55602	ENST00000302350.4	-4954	CDKN2AIP	CDKN2A interacting protein
chr5	133844613	133845531	chr5-133844613-133845531	0.000115462	0.480065	4	Distal Intergenic	105664404	ENST00000513561.1	-68146	WSPAR	WNT signaling pathway activating non-coding RNA
chr7	130844930	130846145	chr7-130844930-130846145	0.000115494	0.464829	6	Intron (ENST00000642963.1/378805, intron 5 of 6)	100506860	ENST00000447430.1	-7575	LINC00513	long intergenic non-protein coding RNA 513
chr6	3750173	3751421	chr6-3750173-3751421	0.000115705	0.29015	2	Promoter (<=1kb)	221749	ENST00000485986.1	108	PXDC1	PX domain containing 1
chr10	128703294	128704154	chr10-128703294-128704154	0.000115807	0.52414	4	Distal Intergenic	728327	ENST00000667048.1	-208656	LINC02667	long intergenic non-protein coding RNA 2667
chr10	693296	694128	chr10-693296-694128	0.000115815	0.444941	4	Distal Intergenic	22982	ENST00000634311.1	-3628	DIP2C	disco interacting protein 2 homolog C
chr9	87712781	87714029	chr9-87712781-87714029	0.000116674	0.316487	3	Distal Intergenic	1514	ENST00000678442.1	-10022	CTSL	cathepsin L
chr6	111551591	111552821	chr6-111551591-111552821	0.000117109	0.506907	4	Intron (ENST00000449449.7/643749, intron 1 of 2)	643749	ENST00000606892.1	-12430	TRAF3IP2-AS1	TRAF3IP2 antisense RNA 1
chr2	108533786	108534862	chr2-108533786-108534862	0.000117234	0.323253	2	Promoter (<=1kb)	3987	ENST00000544547.5	0	LIMS1	LIM zinc finger domain containing 1
chr7	27277190	27278298	chr7-27277190-27278298	0.000117322	0.478717	4	Distal Intergenic	101410536	ENST00000517726.1	-29961	EVX1-AS	EVX1 antisense RNA
chr11	115504003	115505183	chr11-115504003-115505183	0.00011757	0.324062	2	Promoter (<=1kb)	23705	ENST00000331581.11	0	CADM1	cell adhesion molecule 1
chr22	37284561	37285670	chr22-37284561-37285670	0.000117949	0.312224	3	Promoter (2-3kb)	27128	ENST00000439667.1	2030	CYTH4	cytohesin 4
chr11	83492277	83493247	chr11-83492277-83493247	0.000118002	0.479799	4	Intron (ENST00000280241.12/1740, intron 15 of 21)	1740	ENST00000457267.5	-8064	DLG2	discs large MAGUK scaffold protein 2
chr1	93345383	93346488	chr1-93345383-93346488	0.000118007	0.365432	2	Promoter (<=1kb)	100131564	ENST00000413606.5	0	CCDC18-AS1	CCDC18 antisense RNA 1
chr7	156469906	156470899	chr7-156469906-156470899	0.000118266	0.450318	4	Intron (ENST00000651649.1/100506380, intron 3 of 4)	285889	ENST00000436670.2	-24318	LOC285889	uncharacterized LOC285889
chr10	126386758	126387696	chr10-126386758-126387696	0.000118397	0.491643	4	Promoter (<=1kb)	8038	ENST00000368679.8	759	ADAM12	ADAM metallopeptidase domain 12
chr19	50491968	50493030	chr19-50491968-50493030	0.00011845	0.740768	8	Distal Intergenic	126119	ENST00000602146.1	14999	JOSD2	Josephin domain containing 2
chr8	75406942	75408180	chr8-75406942-75408180	0.000118466	0.544551	4	Promoter (<=1kb)	3174	ENST00000494318.5	0	HNF4G	hepatocyte nuclear factor 4 gamma
chr17	81514450	81515572	chr17-81514450-81515572	0.000118531	0.554625	4	Promoter (<=1kb)	71	ENST00000681052.1	0	ACTG1	actin gamma 1
chr12	6347146	6348192	chr12-6347146-6348192	0.000118673	0.686475	6	Promoter (<=1kb)	6337	ENST00000539953.1	911	SCNN1A	sodium channel epithelial 1 subunit alpha
chr5	49601253	4.96021e+07	chr5-49601253-49602110.1	0.000118745	0.457159	4	Distal Intergenic	133418	ENST00000505896.5	809888	EMB	embigin
chr19	16253406	16254439	chr19-16253406-16254439	0.000119744	0.513535	4	Distal Intergenic	8907	ENST00000592703.1	19362	AP1M1	adaptor related protein complex 1 subunit mu 1
chr19	10748655	10750463	chr19-10748655-10750463	0.000119846	0.494572	4	Intron (ENST00000682524.1/1785, intron 1 of 7)	1785	ENST00000591266.1	-12636	DNM2	dynamin 2
chr20	51766705	51767910	chr20-51766705-51767910	0.000119897	0.515211	4	Promoter (<=1kb)	10079	ENST00000311637.9	418	ATP9A	ATPase phospholipid transporting 9A (putative)
chr22	39306457	39307617	chr22-39306457-39307617	0.000120064	0.299448	3	Distal Intergenic	6122	ENST00000464182.5	6088	RPL3	ribosomal protein L3
chr19	11580648	11582786	chr19-11580648-11582786	0.00012017	0.255004	1	Promoter (1-2kb)	54	ENST00000591319.1	-1640	ACP5	acid phosphatase 5, tartrate resistant
chr19	3459224	3460287	chr19-3459224-3460287	0.000120739	0.271797	3	Intron (ENST00000641145.1/4782, intron 10 of 10)	4782	ENST00000589969.1	6583	NFIC	nuclear factor I C
chr2	32132616	32133497	chr2-32132616-32133497	0.000121995	0.611242	5	Intron (ENST00000315285.9/6683, intron 9 of 16)	6683	ENST00000645550.1	5979	SPAST	spastin
chr3	47008962	47010320	chr3-47008962-47010320	0.000122008	0.321841	2	Promoter (<=1kb)	100129354	ENST00000641269.1	-504	NRADDP	neurotrophin receptor associated death domain, pseudogene
chr5	174167389	174168054	chr5-174167389-174168054	0.000122064	0.497458	6	Intron (ENST00000521585.5/51617, intron 3 of 4)	51617	ENST00000521146.1	76184	NSG2	neuronal vesicle trafficking associated 2
chr13	45325506	45326485	chr13-45325506-45326485	0.000122155	0.292638	3	Distal Intergenic	109616966	ENST00000517242.1	9962	SNORA31B	small nucleolar RNA, H/ACA box 31B
chr14	92703980	92705096	chr14-92703980-92705096	0.000122431	0.29727	2	Promoter (<=1kb)	5641	ENST00000556790.1	0	LGMN	legumain
chr16	30063593	30064581	chr16-30063593-30064581	0.00012244	0.268416	3	Promoter (<=1kb)	112694756	ENST00000562302.1	0	LOC112694756	uncharaterized LOC112694756
chr11	33691786	33692895	chr11-33691786-33692895	0.000122717	0.534776	4	Intron (ENST00000534431.1/105376617, intron 1 of 3)	105376617	ENST00000534431.1	3806	LOC105376617	uncharacterized LOC105376617
chr6	81812180	81812984	chr6-81812180-81812984	0.000123165	0.612491	5	Promoter (1-2kb)	101928770	ENST00000441949.1	1173	LINC01526	long intergenic non-protein coding RNA 1526
chr8	118494741	118495538	chr8-118494741-118495538	0.000123311	0.707776	7	Intron (ENST00000409003.5/401474, intron 2 of 4)	401474	ENST00000453675.7	-54880	SAMD12	sterile alpha motif domain containing 12
chr16	67427766	67428915	chr16-67427766-67428915	0.000123375	0.278556	3	Promoter (1-2kb)	3291	ENST00000567684.2	-1737	HSD11B2	hydroxysteroid 11-beta dehydrogenase 2
chr15	66762963	66764037	chr15-66762963-66764037	0.00012364	0.488832	4	Intron (ENST00000288840.10/4091, intron 3 of 3)	4091	ENST00000558937.1	51266	SMAD6	SMAD family member 6
chr6	31356763	31357750	chr6-31356763-31357750	0.000123834	0.344478	2	Promoter (<=1kb)	3106	ENST00000412585.7	0	HLA-B	major histocompatibility complex, class I, B
chr22	22692663	22693862	chr22-22692663-22693862	0.000124405	0.480946	4	Promoter (<=1kb)	112267890	ENST00000438185.1	0	LOC112267890	uncharacterized LOC112267890
chr17	77127258	77128803	chr17-77127258-77128803	0.000124482	0.315724	3	Promoter (<=1kb)	6397	ENST00000586429.5	0	SEC14L1	SEC14 like lipid binding 1
chr2	195824422	195825452	chr2-195824422-195825452	0.00012517	0.762856	8	Exon (ENST00000312428.11/56171, exon 49 of 65)	56171	ENST00000493844.1	8977	DNAH7	dynein axonemal heavy chain 7
chr14	91164417	91165344	chr14-91164417-91165344	0.000125315	0.433838	4	3' UTR	80017	ENST00000523461.5	4076	DGLUCY	D-glutamate cyclase
chr5	142803191	142804187	chr5-142803191-142804187	0.000125379	0.5849	6	Intron (ENST00000645722.2/23092, intron 1 of 22)	23092	ENST00000378013.2	30474	ARHGAP26	Rho GTPase activating protein 26
chr11	1222439	1223337	chr11-1222439-1223337	0.000125585	0.504016	4	Promoter (<=1kb)	727897	ENST00000525715.5	0	MUC5B	mucin 5B, oligomeric mucus/gel-forming
chr8	15055395	15056385	chr8-15055395-15056385	0.00012571	0.746347	7	Intron (ENST00000382080.6/137868, intron 1 of 7)	137868	ENST00000382080.6	182046	SGCZ	sarcoglycan zeta
chr4	154284321	154285466	chr4-154284321-154285466	0.000125774	0.59122	5	Promoter (<=1kb)	54798	ENST00000623568.1	0	DCHS2	dachsous cadherin-related 2
chr12	125100577	125101639	chr12-125100577-125101639	0.000125876	0.446929	4	Promoter (<=1kb)	65985	ENST00000441247.6	0	AACS	acetoacetyl-CoA synthetase
chr14	105293910	105294901	chr14-105293910-105294901	0.000125896	0.612196	6	Intron (ENST00000379937.6/2972, intron 1 of 16)	2972	ENST00000546417.5	5567	BRF1	BRF1 RNA polymerase III transcription initiation factor subunit
chr16	67537181	67538580	chr16-67537181-67538580	0.000126025	0.323513	2	Promoter (<=1kb)	79567	ENST00000428437.6	0	RIPOR1	RHO family interacting cell polarization regulator 1
chr8	88344018	88345005	chr8-88344018-88345005	0.00012613	0.591598	8	Intron (ENST00000658283.1/105375630, intron 2 of 6)	4325	ENST00000522726.1	-15993	MMP16	matrix metallopeptidase 16
chr3	129315894	129316910	chr3-129315894-129316910	0.000127365	0.286935	3	Promoter (<=1kb)	8971	ENST00000333762.6	0	H1-10	H1.10 linker histone
chr10	43137970	43138896	chr10-43137970-43138896	0.000127634	0.34357	2	Promoter (<=1kb)	55454	ENST00000374466.4	0	CSGALNACT2	chondroitin sulfate N-acetylgalactosaminyltransferase 2
chr2	175782913	175783897	chr2-175782913-175783897	0.000127805	0.548486	5	Intron (ENST00000692740.1/ENST00000692740.1, intron 2 of 3)	80856	ENST00000479012.1	153959	LNPK	lunapark, ER junction formation factor
chr4	36346103	36347175	chr4-36346103-36347175	0.000127869	0.592794	5	3' UTR	401124	ENST00000503528.1	13362	DTHD1	death domain containing 1
chr2	29112566	29113470	chr2-29112566-29113470	0.000127965	0.261845	1	Promoter (<=1kb)	79745	ENST00000404424.5	-526	CLIP4	CAP-Gly domain containing linker protein family member 4
chr1	15847037	15848504	chr1-15847037-15848504	0.000128015	0.537164	6	Promoter (<=1kb)	23013	ENST00000375759.8	0	SPEN	spen family transcriptional repressor
chr12	57088404	5.70894e+07	chr12-57088404-57089399.1	0.000128337	0.555298	4	Promoter (<=1kb)	4665	ENST00000555857.1	0	NAB2	NGFI-A binding protein 2
chr2	105582657	105583691	chr2-105582657-105583691	0.000128361	0.492138	4	Distal Intergenic	285000	ENST00000658366.1	26796	LINC02946	long intergenic non-protein coding RNA 2946
chr12	62735380	62736365	chr12-62735380-62736365	0.000128594	0.724452	8	Intron (ENST00000228705.7/57460, intron 5 of 9)	57460	ENST00000551214.5	-14360	PPM1H	protein phosphatase, Mg2+/Mn2+ dependent 1H
chr6	153130965	153132068	chr6-153130965-153132068	0.000129167	0.6207	5	Promoter (<=1kb)	26575	ENST00000206262.2	0	RGS17	regulator of G protein signaling 17
chr1	3352043	3353198	chr1-3352043-3353198	0.000129291	0.504507	4	Intron (ENST00000511072.5/63976, intron 3 of 15)	105378604	ENST00000669140.1	-28894	LOC105378604	uncharacterized LOC105378604
chr15	70098671	70100096	chr15-70098671-70100096	0.000129316	0.307742	2	Promoter (<=1kb)	7090	ENST00000558939.5	-495	TLE3	TLE family member 3, transcriptional corepressor
chr3	23944673	23947015	chr3-23944673-23947015	0.000129563	0.293259	2	Promoter (<=1kb)	28512	ENST00000421515.6	0	NKIRAS1	NFKB inhibitor interacting Ras like 1
chr10	97689347	97690264	chr10-97689347-97690264	0.000129981	0.279426	1	Promoter (2-3kb)	60370	ENST00000370626.4	-2106	AVPI1	arginine vasopressin induced 1
chr17	48795389	48796294	chr17-48795389-48796294	0.000130734	0.464683	4	Promoter (1-2kb)	284076	ENST00000416950.5	-1055	TTLL6	tubulin tyrosine ligase like 6
chr1	66333442	66334255	chr1-66333442-66334255	0.000130744	0.618919	5	Promoter (1-2kb)	5142	ENST00000526197.5	1253	PDE4B	phosphodiesterase 4B
chr9	110206758	110207840	chr9-110206758-110207840	0.000130811	0.524717	4	Promoter (<=1kb)	401546	ENST00000473442.1	0	C9orf152	chromosome 9 open reading frame 152
chr4	88244818	88245761	chr4-88244818-88245761	0.000131131	0.26831	3	Distal Intergenic	9429	ENST00000650821.1	-13190	ABCG2	ATP binding cassette subfamily G member 2 (Junior blood group)
chr1	58363595	58364677	chr1-58363595-58364677	0.000132022	0.767132	8	Intron (ENST00000485760.5/1600, intron 3 of 20)	115209	ENST00000460671.1	141522	OMA1	OMA1 zinc metallopeptidase
chr8	28889701	28890734	chr8-28889701-28890734	0.000132213	0.300342	2	Promoter (<=1kb)	55756	ENST00000523303.5	0	INTS9	integrator complex subunit 9
chr17	48153644	48154736	chr17-48153644-48154736	0.000132484	0.473919	4	Promoter (1-2kb)	100302211	ENST00000408812.1	1775	MIR1203	microRNA 1203
chr2	127087012	127088146	chr2-127087012-127088146	0.000132542	0.281493	2	Intron (ENST00000376113.6/274, intron 1 of 13)	274	ENST00000376113.6	18855	BIN1	bridging integrator 1
chr11	111283884	111284952	chr11-111283884-111284952	0.000132985	0.511646	4	3' UTR	120376	ENST00000610738.6	-13594	COLCA2	colorectal cancer associated 2
chr5	142993990	142994831	chr5-142993990-142994831	0.000133095	0.762485	8	Intron (ENST00000645722.2/23092, intron 11 of 22)	23092	ENST00000464838.1	-15905	ARHGAP26	Rho GTPase activating protein 26
chr1	28647934	28648920	chr1-28647934-28648920	0.000133116	0.313558	2	Promoter (<=1kb)	26824	ENST00000602813.1	0	RNU11	RNA, U11 small nuclear
chr19	11323878	11325622	chr19-11323878-11325622	0.000133131	0.315557	3	Promoter (<=1kb)	105372274	ENST00000586356.5	0	HSPC102	uncharacterized HSPC102
chr14	54839449	54840435	chr14-54839449-54840435	0.000133389	0.459395	4	Distal Intergenic	100422984	ENST00000580634.1	37758	MIR4308	microRNA 4308
chr3	56997918	56999020	chr3-56997918-56999020	0.00013392	0.489534	4	Intron (ENST00000338458.8/50650, intron 2 of 12)	50650	ENST00000486829.1	-20543	ARHGEF3	Rho guanine nucleotide exchange factor 3
chr19	50431381	50432593	chr19-50431381-50432593	0.000133985	0.320392	2	Promoter (<=1kb)	4606	ENST00000357701.6	-299	MYBPC2	myosin binding protein C2
chr1	157154588	157155459	chr1-157154588-157155459	0.000134074	0.267718	3	Distal Intergenic	107985211	ENST00000457239.2	-15657	LOC107985211	uncharacterized LOC107985211
chr1	109088669	109089716	chr1-109088669-109089716	0.000134134	0.523304	4	Promoter (1-2kb)	56900	ENST00000338272.9	-1048	TMEM167B	transmembrane protein 167B
chr6	161185999	161187013	chr6-161185999-161187013	0.000134303	0.317402	3	Intron (ENST00000320285.9/56895, intron 2 of 8)	56895	ENST00000437165.1	-36710	AGPAT4	1-acylglycerol-3-phosphate O-acyltransferase 4
chr20	18587513	18588461	chr20-18587513-18588461	0.000134405	0.335921	2	Promoter (<=1kb)	92675	ENST00000647441.1	0	DTD1	D-aminoacyl-tRNA deacylase 1
chr10	74227362	74228360	chr10-74227362-74228360	0.000134644	0.276195	3	Intron (ENST00000672429.1/132, intron 3 of 9)	132	ENST00000541550.6	50592	ADK	adenosine kinase
chr1	234532445	234533655	chr1-234532445-234533655	0.000134957	0.303316	3	Promoter (<=1kb)	100506795	ENST00000663964.1	-642	LINC01354	long intergenic non-protein coding RNA 1354
chr5	132300508	132302641	chr5-132300508-132302641	0.000135042	0.269791	3	Intron (ENST00000200652.4/6583, intron 1 of 9)	6583	ENST00000491257.1	5083	SLC22A4	solute carrier family 22 member 4
chr7	75956912	75957932	chr7-75956912-75957932	0.000135682	0.50192	4	Promoter (2-3kb)	5447	ENST00000447222.5	2836	POR	cytochrome p450 oxidoreductase
chr6	136607828	136609152	chr6-136607828-136609152	0.000135955	0.478754	4	Intron (ENST00000359015.5/4217, intron 18 of 29)	101928461	ENST00000432477.2	-19914	MAP3K5-AS1	MAP3K5 antisense RNA 1
chr17	7557839	7558869	chr17-7557839-7558869	0.000135966	0.308957	3	Promoter (<=1kb)	8741	ENST00000483039.5	0	TNFSF13	TNF superfamily member 13
chr15	83091548	83093140	chr15-83091548-83093140	0.00013635	0.304714	3	Intron (ENST00000566841.1/ENST00000566841.1, intron 1 of 1)	53346	ENST00000379390.10	-14432	TM6SF1	transmembrane 6 superfamily member 1
chr14	22448232	22449452	chr14-22448232-22449452	0.000136716	0.593739	5	Exon (ENST00000448914.1/ENST00000448914.1, exon 1 of 1)	105370401	ENST00000692823.1	-15429	TRD-AS1	TRD antisense RNA 1
chr20	35771586	35772584	chr20-35771586-35772584	0.000136907	0.309375	2	Promoter (<=1kb)	51230	ENST00000461122.5	0	PHF20	PHD finger protein 20
chr11	120301560	120302596	chr11-120301560-120302596	0.000137128	0.479759	4	Promoter (2-3kb)	25833	ENST00000532638.1	-2892	POU2F3	POU class 2 homeobox 3
chr16	31213407	31216127	chr16-31213407-31216127	0.000137537	0.292079	3	Promoter (<=1kb)	493829	ENST00000613872.1	0	TRIM72	tripartite motif containing 72
chr22	24303057	24304192	chr22-24303057-24304192	0.000137726	0.492526	4	Promoter (<=1kb)	101730217	ENST00000440893.1	-204	SPECC1L-ADORA2A	SPECC1L-ADORA2A readthrough (NMD candidate)
chr15	41230573	41231794	chr15-41230573-41231794	0.000137999	0.342157	2	Promoter (<=1kb)	11261	ENST00000558351.5	0	CHP1	calcineurin like EF-hand protein 1
chr17	73307988	73308976	chr17-73307988-73308976	0.000138006	0.495855	4	Promoter (1-2kb)	23580	ENST00000581045.1	1222	CDC42EP4	CDC42 effector protein 4
chr14	64721115	64722046	chr14-64721115-64722046	0.000138152	0.469148	4	Promoter (1-2kb)	26030	ENST00000554499.1	-1735	PLEKHG3	pleckstrin homology and RhoGEF domain containing G3
chr10	93436953	93438015	chr10-93436953-93438015	0.000138263	0.296978	3	Intron (ENST00000359263.9/26509, intron 3 of 53)	26509	ENST00000358334.9	44179	MYOF	myoferlin
chr2	123738226	123739267	chr2-123738226-123739267	0.000138425	0.462151	4	Distal Intergenic	107985820	ENST00000663071.1	278598	CNTNAP5-DT	CNTNAP5 divergent transcript
chr21	41250282	41251295	chr21-41250282-41251295	0.000138487	0.441718	4	Promoter (1-2kb)	25825	ENST00000475618.1	-1170	BACE2	beta-secretase 2
chr16	2047091	2048620	chr16-2047091-2048620	0.000138685	0.322276	2	Promoter (<=1kb)	4913	ENST00000219066.5	0	NTHL1	nth like DNA glycosylase 1
chr19	1066676	1067551	chr19-1066676-1067551	0.000138752	0.708448	8	Promoter (<=1kb)	23526	ENST00000313093.7	0	ARHGAP45	Rho GTPase activating protein 45
chr17	16470005	16470874	chr17-16470005-16470874	0.000138954	0.451093	4	Exon (ENST00000584177.5/125144, exon 5 of 5)	388341	ENST00000409083.7	21279	LRRC75A	leucine rich repeat containing 75A
chr2	20185446	20187038	chr2-20185446-20187038	0.000139051	0.302998	3	Distal Intergenic	6382	ENST00000482879.5	36350	SDC1	syndecan 1
chr12	12724717	12726227	chr12-12724717-12726227	0.000139242	0.316088	2	Promoter (<=1kb)	51202	ENST00000534843.1	0	DDX47	DEAD-box helicase 47
chr3	105368581	105370088	chr3-105368581-105370088	0.000139332	0.544954	4	Promoter (1-2kb)	214	ENST00000472644.6	1238	ALCAM	activated leukocyte cell adhesion molecule
chr9	130171826	130172781	chr9-130171826-130172781	0.000139409	0.500104	4	Promoter (<=1kb)	23413	ENST00000372398.6	0	NCS1	neuronal calcium sensor 1
chr13	52407651	52408660	chr13-52407651-52408660	0.000140046	0.702836	7	Promoter (1-2kb)	55901	ENST00000349258.8	-1157	THSD1	thrombospondin type 1 domain containing 1
chr17	7614259	7.61554e+06	chr17-7614259-7615537.1	0.000140074	0.321749	2	Promoter (<=1kb)	9513	ENST00000250113.12	0	FXR2	FMR1 autosomal homolog 2
chr1	30798394	30799292	chr1-30798394-30799292	0.000140382	0.28277	3	Distal Intergenic	105378622	ENST00000658212.1	-24925	LINC01778	long intergenic non-protein coding RNA 1778
chr12	108616561	108619137	chr12-108616561-108619137	0.000140432	0.251588	1	Distal Intergenic	105369968	ENST00000664158.1	-9531	LOC105369968	uncharacterized LOC105369968
chr1	179867435	179868361	chr1-179867435-179868361	0.000140644	0.618423	5	Exon (ENST00000474318.1/163590, exon 2 of 2)	163590	ENST00000483123.1	9411	TOR1AIP2	torsin 1A interacting protein 2
chr17	68602802	68603862	chr17-68602802-68603862	0.000140732	0.323242	2	Promoter (1-2kb)	54757	ENST00000592554.2	-1435	FAM20A	FAM20A golgi associated secretory pathway pseudokinase
chr8	3571482	3572491	chr8-3571482-3572491	0.000141072	0.742168	7	Intron (ENST00000635120.2/64478, intron 10 of 69)	64478	ENST00000519090.1	44248	CSMD1	CUB and Sushi multiple domains 1
chr4	52868956	52869969	chr4-52868956-52869969	0.000141101	0.53836	4	Distal Intergenic	65997	ENST00000505041.1	4810	RASL11B	RAS like family 11 member B
chr17	8922271	8.92331e+06	chr17-8922271-8923313.2	0.000142173	0.646464	8	Intron (ENST00000269300.8/23533, intron 1 of 17)	23533	ENST00000581552.5	-9754	PIK3R5	phosphoinositide-3-kinase regulatory subunit 5
chr10	59893824	59894771	chr10-59893824-59894771	0.000142194	0.476496	4	Intron (ENST00000263102.7/8030, intron 1 of 8)	8030	ENST00000263102.7	11785	CCDC6	coiled-coil domain containing 6
chr3	69012932	69014125	chr3-69012932-69014125	0.000142201	0.335537	2	Promoter (<=1kb)	285203	ENST00000295571.9	0	EOGT	EGF domain specific O-linked N-acetylglucosamine transferase
chr17	17591264	17592210	chr17-17591264-17592210	0.000142738	0.317822	2	Promoter (<=1kb)	10400	ENST00000435340.6	0	PEMT	phosphatidylethanolamine N-methyltransferase
chr2	71453302	71454232	chr2-71453302-71454232	0.00014309	0.633195	5	Promoter (<=1kb)	8291	ENST00000258104.8	0	DYSF	dysferlin
chr14	75614877	75616007	chr14-75614877-75616007	0.000143265	0.305637	3	Intron (ENST00000238667.9/55640, intron 1 of 9)	55640	ENST00000553341.5	-6051	FLVCR2	FLVCR heme transporter 2
chr17	7045789	7047409	chr17-7045789-7047409	0.000143521	0.538625	4	Promoter (1-2kb)	162515	ENST00000673828.2	-1697	SLC16A11	solute carrier family 16 member 11
chr8	135599354	135600328	chr8-135599354-135600328	0.000145377	0.478709	4	Intron (ENST00000355849.10/10656, intron 6 of 8)	10656	ENST00000522433.1	6023	KHDRBS3	KH RNA binding domain containing, signal transduction associated 3
chr17	76867908	76869051	chr17-76867908-76869051	0.000145451	0.266192	2	Promoter (<=1kb)	146664	ENST00000569840.7	0	MGAT5B	alpha-1,6-mannosylglycoprotein 6-beta-N-acetylglucosaminyltransferase B
chr3	194577720	194578626	chr3-194577720-194578626	0.00014549	0.285505	3	Distal Intergenic	100507297	ENST00000447982.7	-5365	TMEM44-AS1	TMEM44 antisense RNA 1
chr12	47772905	47773840	chr12-47772905-47773840	0.00014574	0.297406	2	Promoter (<=1kb)	55652	ENST00000551301.1	0	SLC48A1	solute carrier family 48 member 1
chr5	1161076	1162425	chr5-1161076-1162425	0.000146101	0.517752	4	Distal Intergenic	101928857	ENST00000505972.2	16121	TERLR1	TERT regulating lncRNA 1
chr12	2168534	2169758	chr12-2168534-2169758	0.000146659	0.472668	4	Intron (ENST00000682544.1/775, intron 3 of 49)	775	ENST00000682152.1	53310	CACNA1C	calcium voltage-gated channel subunit alpha1 C
chr13	98775817	98776862	chr13-98775817-98776862	0.000146803	0.460674	4	Distal Intergenic	6564	ENST00000376503.10	-23145	SLC15A1	solute carrier family 15 member 1
chr7	28572406	28573881	chr7-28572406-28573881	0.000147193	0.452527	4	Promoter (1-2kb)	9586	ENST00000461921.5	1968	CREB5	cAMP responsive element binding protein 5
chr7	2629694	2630777	chr7-2629694-2630777	0.000148037	0.52714	4	Promoter (1-2kb)	80727	ENST00000258796.12	-1209	TTYH3	tweety family member 3
chr12	44659735	44661635	chr12-44659735-44661635	0.000148639	0.488316	4	Intron (ENST00000395487.6/4753, intron 13 of 19)	4753	ENST00000549668.1	42145	NELL2	neural EGFL like 2
chr17	1628301	1629392	chr17-1628301-1629392	0.000149122	0.261545	2	Promoter (<=1kb)	124935	ENST00000301335.10	0	SLC43A2	solute carrier family 43 member 2
chr17	64985682	64986726	chr17-64985682-64986726	0.000150077	0.30262	3	Distal Intergenic	201283	ENST00000690715.1	-10065	AMZ2P1	AMZ2 pseudogene 1
chr17	2708825	2709768	chr17-2708825-2709768	0.000150263	0.49804	4	Promoter (1-2kb)	23277	ENST00000576309.5	1430	CLUH	clustered mitochondria homolog
chr6	35369772	35371808	chr6-35369772-35371808	0.0001503	0.315067	2	Intron (ENST00000360694.8/5467, intron 2 of 7)	5467	ENST00000311565.4	27158	PPARD	peroxisome proliferator activated receptor delta
chr12	122894383	122895381	chr12-122894383-122895381	0.000150336	0.4471	4	Promoter (<=1kb)	79720	ENST00000267202.7	743	VPS37B	VPS37B subunit of ESCRT-I
chr8	94640374	94641395	chr8-94640374-94641395	0.000150381	0.526056	4	Promoter (<=1kb)	54845	ENST00000423620.6	0	ESRP1	epithelial splicing regulatory protein 1
chr6	122869147	122870124	chr6-122869147-122870124	0.000151384	0.43199	4	Distal Intergenic	10924	ENST00000487215.1	79855	SMPDL3A	sphingomyelin phosphodiesterase acid like 3A
chr5	77087821	77088532	chr5-77087821-77088532	0.000151793	0.268378	3	Promoter (<=1kb)	728723	ENST00000646594.1	0	ZBED3-AS1	ZBED3 antisense RNA 1
chr17	59154831	59155895	chr17-59154831-59155895	0.000151928	0.332625	2	Promoter (<=1kb)	348235	ENST00000330137.12	0	SKA2	spindle and kinetochore associated complex subunit 2
chr17	72569054	72570179	chr17-72569054-72570179	0.000152374	0.467849	4	Intron (ENST00000648631.1/100499467, intron 1 of 5)	100499467	ENST00000649332.1	4688	LINC00673	long intergenic non-protein coding RNA 673
chr3	186976988	186977993	chr3-186976988-186977993	0.000152471	0.46843	4	Promoter (2-3kb)	6480	ENST00000438590.5	2031	ST6GAL1	ST6 beta-galactoside alpha-2,6-sialyltransferase 1
chr3	64213819	64215130	chr3-64213819-64215130	0.000152839	0.504339	4	Intron (ENST00000638394.2/166336, intron 1 of 7)	166336	ENST00000638394.2	10336	PRICKLE2	prickle planar cell polarity protein 2
chr2	105765686	105766579	chr2-105765686-105766579	0.000152977	0.440393	4	Intron (ENST00000233154.9/8440, intron 1 of 4)	8440	ENST00000393348.6	19955	NCK2	NCK adaptor protein 2
chr16	1929211	1930835	chr16-1929211-1930835	0.000153879	0.315777	2	Distal Intergenic	64711	ENST00000454677.3	-10796	HS3ST6	heparan sulfate-glucosamine 3-sulfotransferase 6
chr14	29408088	29409078	chr14-29408088-29409078	0.000153931	0.490477	4	Exon (ENST00000549515.1/ENST00000549515.1, exon 3 of 4)	102724934	ENST00000652703.1	-16040	LOC102724934	uncharacterized LOC102724934
chr19	2702086	2703513	chr19-2702086-2703513	0.000154134	0.338453	2	Promoter (<=1kb)	2788	ENST00000382159.8	0	GNG7	G protein subunit gamma 7
chr3	158335753	158338037	chr3-158335753-158338037	0.000154382	0.291421	2	Exon (ENST00000619891.1/ENST00000619891.1, exon 1 of 1)	51319	ENST00000684353.1	5461	RSRC1	arginine and serine rich coiled-coil 1
chr14	100166208	100167363	chr14-100166208-100167363	0.000154453	0.26642	3	Distal Intergenic	123099	ENST00000305631.7	-6563	DEGS2	delta 4-desaturase, sphingolipid 2
chr12	59548676	59549726	chr12-59548676-59549726	0.000154711	0.491878	4	Distal Intergenic	105369792	ENST00000548613.1	-24492	LINC02448	long intergenic non-protein coding RNA 2448
chr15	90160816	90161832	chr15-90160816-90161832	0.000154952	0.478637	4	Promoter (<=1kb)	10509	ENST00000559322.5	212	SEMA4B	semaphorin 4B
chr1	156115443	156116491	chr1-156115443-156116491	0.000155987	0.616196	6	Promoter (<=1kb)	4000	ENST00000368299.7	721	LMNA	lamin A/C
chr5	172881519	172882592	chr5-172881519-172882592	0.000156828	0.282955	1	Intron (ENST00000393784.8/57222, intron 1 of 9)	57222	ENST00000686449.1	3244	ERGIC1	endoplasmic reticulum-golgi intermediate compartment 1
chr22	40243657	40244840	chr22-40243657-40244840	0.000157192	0.679291	8	Intron (ENST00000301923.13/23112, intron 4 of 23)	23112	ENST00000446273.1	-20163	TNRC6B	trinucleotide repeat containing adaptor 6B
chr11	106466390	106467230	chr11-106466390-106467230	0.000157254	0.449976	4	Intron (ENST00000654142.1/ENST00000654142.1, intron 1 of 1)	101928535	ENST00000525797.1	214983	LOC101928535	uncharacterized LOC101928535
chr8	143568362	143569800	chr8-143568362-143569800	0.000157352	0.26403	1	Promoter (<=1kb)	642475	ENST00000533210.5	0	MROH6	maestro heat like repeat family member 6
chr12	113071330	113072598	chr12-113071330-113072598	0.000157742	0.477314	4	Intron (ENST00000548759.2/1840, intron 2 of 9)	1840	ENST00000257600.3	13640	DTX1	deltex E3 ubiquitin ligase 1
chr15	34362152	34363012	chr15-34362152-34363012	0.000158255	0.52785	4	Promoter (<=1kb)	254531	ENST00000563748.5	0	LPCAT4	lysophosphatidylcholine acyltransferase 4
chr6	113631997	113632975	chr6-113631997-113632975	0.000158658	0.298574	3	Promoter (<=1kb)	101927686	ENST00000654213.1	0	LINC02541	long intergenic non-protein coding RNA 2541
chr19	18000612	18001730	chr19-18000612-18001730	0.000159164	0.309355	3	Promoter (<=1kb)	27106	ENST00000379656.7	0	ARRDC2	arrestin domain containing 2
chr7	20388119	20388944	chr7-20388119-20388944	0.000159252	0.433419	4	Intron (ENST00000537992.5/3696, intron 7 of 14)	3696	ENST00000477859.1	23474	ITGB8	integrin subunit beta 8
chr16	17416139	17417500	chr16-17416139-17417500	0.000159433	0.282155	2	Intron (ENST00000261381.7/64131, intron 1 of 11)	64131	ENST00000568226.5	-12638	XYLT1	xylosyltransferase 1
chr20	32463586	3.24647e+07	chr20-32463586-32464691.1	0.000159584	0.62438	6	Intron (ENST00000359676.9/140688, intron 2 of 7)	140688	ENST00000359676.9	18780	NOL4L	nucleolar protein 4 like
chr12	94172725	94173539	chr12-94172725-94173539	0.00016	0.269138	2	Intron (ENST00000258526.9/10154, intron 2 of 30)	10154	ENST00000551850.1	14624	PLXNC1	plexin C1
chr1	203135403	203136741	chr1-203135403-203136741	0.000160142	0.543809	4	Intron (ENST00000309502.7/134, intron 5 of 5)	134	ENST00000464019.1	5769	ADORA1	adenosine A1 receptor
chr1	33346770	33347831	chr1-33346770-33347831	0.000160462	0.294259	3	Promoter (1-2kb)	1912	ENST00000486897.5	1819	PHC2	polyhomeotic homolog 2
chrX	102550703	102551939	chrX-102550703-102551939	0.0001609	0.434381	4	Promoter (<=1kb)	55999	ENST00000360035.6	738	NXF4	nuclear RNA export factor 4 pseudogene
chr6	157585585	157586654	chr6-157585585-157586654	0.000161043	0.714968	7	Intron (ENST00000414563.6/79683, intron 2 of 8)	79683	ENST00000341375.12	-6119	ZDHHC14	zinc finger DHHC-type palmitoyltransferase 14
chr1	87871613	87872573	chr1-87871613-87872573	0.000161671	0.757473	8	Intron (ENST00000642677.1/107985518, intron 2 of 6)	107985519	ENST00000437598.2	33141	LINC01773	long intergenic non-protein coding RNA 1773
chr3	195033258	195034197	chr3-195033258-195034197	0.000162062	0.436768	4	Distal Intergenic	152002	ENST00000460582.1	53175	XXYLT1	xyloside xylosyltransferase 1
chr3	183555205	183556335	chr3-183555205-183556335	0.000162092	0.281597	2	Promoter (<=1kb)	89857	ENST00000468734.1	0	KLHL6	kelch like family member 6
chr17	43020804	43023356	chr17-43020804-43023356	0.000162108	0.55068	6	Promoter (<=1kb)	10493	ENST00000355653.8	0	VAT1	vesicle amine transport 1
chr12	56359709	56360812	chr12-56359709-56360812	0.000162219	0.554588	6	Promoter (<=1kb)	6773	ENST00000314128.9	0	STAT2	signal transducer and activator of transcription 2
chr18	9898919	9899762	chr18-9898919-9899762	0.000162282	0.43316	4	Distal Intergenic	84203	ENST00000426718.3	12905	TXNDC2	thioredoxin domain containing 2
chr5	26106017	26107035	chr5-26106017-26107035	0.000162304	0.444986	4	Distal Intergenic	1007	ENST00000505020.1	783798	CDH9	cadherin 9
chr2	70141955	70143124	chr2-70141955-70143124	0.000162462	0.288138	3	Distal Intergenic	100133985	ENST00000691543.1	-9058	LINC01816	long intergenic non-protein coding RNA 1816
chr12	125094675	125095544	chr12-125094675-125095544	0.000163174	0.520288	4	Promoter (2-3kb)	65985	ENST00000537564.5	2195	AACS	acetoacetyl-CoA synthetase
chr12	111170303	111171329	chr12-111170303-111171329	0.000163211	0.25894	1	Intron (ENST00000261726.11/23316, intron 1 of 21)	23316	ENST00000551604.2	-42972	CUX2	cut like homeobox 2
chr11	129861377	129862372	chr11-129861377-129862372	0.000163283	0.483125	4	Exon (ENST00000687802.1/ENST00000687802.1, exon 1 of 2)	120224	ENST00000524567.1	11045	TMEM45B	transmembrane protein 45B
chr2	230226929	230227801	chr2-230226929-230227801	0.000163348	0.755437	8	Promoter (1-2kb)	11262	ENST00000473711.1	1137	SP140	SP140 nuclear body protein
chr8	111447195	111448486	chr8-111447195-111448486	0.000163477	0.615033	6	Intron (ENST00000521904.5/105375706, intron 2 of 3)	105375707	ENST00000524236.2	30680	LOC105375707	uncharacterized LOC105375707
chr1	32816916	32818114	chr1-32816916-32818114	0.000163838	0.330353	2	Promoter (<=1kb)	64766	ENST00000373476.5	0	S100PBP	S100P binding protein
chr19	45693326	45693996	chr19-45693326-45693996	0.000164085	0.286446	3	Promoter (<=1kb)	54814	ENST00000591606.1	568	QPCTL	glutaminyl-peptide cyclotransferase like
chr2	162013253	162014429	chr2-162013253-162014429	0.000164484	0.293074	3	3' UTR	1803	ENST00000491591.5	3122	DPP4	dipeptidyl peptidase 4
chr19	15828435	15829476	chr19-15828435-15829476	0.000164726	0.484631	4	Promoter (<=1kb)	105372290	ENST00000674990.1	0	LINC01764	long intergenic non-protein coding RNA 1764
chr3	161275684	161276784	chr3-161275684-161276784	0.000164838	0.407883	4	Distal Intergenic	51068	ENST00000478160.1	50754	NMD3	NMD3 ribosome export adaptor
chr7	89757498	89758645	chr7-89757498-89758645	0.000164919	0.419625	4	Distal Intergenic	105375387	ENST00000665308.1	313509	LOC105375387	uncharacterized LOC105375387
chr6	152427572	152428666	chr6-152427572-152428666	0.000165401	0.450392	4	3' UTR	23345	ENST00000535081.1	-18268	SYNE1	spectrin repeat containing nuclear envelope protein 1
chr18	33871072	33872077	chr18-33871072-33872077	0.000165536	0.453694	4	Intron (ENST00000261592.10/8715, intron 10 of 10)	8715	ENST00000586553.1	151562	NOL4	nucleolar protein 4
chr1	218275982	218276737	chr1-218275982-218276737	0.000165608	0.439611	4	Distal Intergenic	51018	ENST00000366932.4	-8556	RRP15	ribosomal RNA processing 15 homolog
chr11	16814597	16816004	chr11-16814597-16816004	0.00016563	0.321748	2	Promoter (<=1kb)	144100	ENST00000636113.1	260	PLEKHA7	pleckstrin homology domain containing A7
chr7	7514299	7515638	chr7-7514299-7515638	0.000165755	0.528474	5	Intron (ENST00000399429.8/340267, intron 8 of 34)	340267	ENST00000444268.1	4435	COL28A1	collagen type XXVIII alpha 1 chain
chr17	47957443	47958496	chr17-47957443-47958496	0.000166235	0.482473	4	Promoter (<=1kb)	79170	ENST00000300557.3	0	PRR15L	proline rich 15 like
chr4	11505197	11506142	chr4-11505197-11506142	0.000166317	0.479575	4	Distal Intergenic	9957	ENST00000510712.1	-75633	HS3ST1	heparan sulfate-glucosamine 3-sulfotransferase 1
chr17	40322303	40323218	chr17-40322303-40323218	0.000166321	0.279624	2	Promoter (<=1kb)	5914	ENST00000582914.1	0	RARA	retinoic acid receptor alpha
chr10	111347300	111348473	chr10-111347300-111348473	0.000166385	0.450372	4	Distal Intergenic	150	ENST00000280155.4	270271	ADRA2A	adrenoceptor alpha 2A
chr8	8779340	8780310	chr8-8779340-8780310	0.000166715	0.752292	7	Intron (ENST00000522213.5/ENST00000522213.5, intron 1 of 3)	9258	ENST00000520715.5	41554	MFHAS1	multifunctional ROCO family signaling regulator 1
chr20	49046024	49047011	chr20-49046024-49047011	0.000166766	0.314255	3	Promoter (<=1kb)	102723483	ENST00000417781.5	0	CSE1L-DT	CSE1L divergent transcript
chr5	1130296	1131395	chr5-1130296-1131395	0.000166932	0.495423	4	Distal Intergenic	10723	ENST00000264930.10	-18233	SLC12A7	solute carrier family 12 member 7
chr18	12947530	12948638	chr18-12947530-12948638	0.000166984	0.315159	2	Promoter (<=1kb)	81929	ENST00000262124.15	0	SEH1L	SEH1 like nucleoporin
chr14	92657270	92658176	chr14-92657270-92658176	0.000167316	0.3048	3	Promoter (1-2kb)	79890	ENST00000553959.1	-1209	RIN3	Ras and Rab interactor 3
chr9	70417956	70419819	chr9-70417956-70419819	0.000167415	0.307593	2	Distal Intergenic	687	ENST00000377126.4	-3299	KLF9	Kruppel like factor 9
chr1	144546109	144547087	chr1-144546109-144547087	0.000167677	0.289555	3	Distal Intergenic	6063	ENST00000617626.1	4856	RNVU1-2A	RNA, variant U1 small nuclear 2A
chr16	11254530	11256745	chr16-11254530-11256745	0.000167969	0.323902	2	Promoter (<=1kb)	8651	ENST00000332029.4	0	SOCS1	suppressor of cytokine signaling 1
chr1	46948346	46949441	chr1-46948346-46949441	0.000168498	0.464658	4	Distal Intergenic	1579	ENST00000474458.5	-6862	CYP4A11	cytochrome P450 family 4 subfamily A member 11
chr9	93208812	93211141	chr9-93208812-93211141	0.000169227	0.496875	4	Intron (ENST00000297954.9/65268, intron 2 of 30)	65268	ENST00000693671.1	3837	WNK2	WNK lysine deficient protein kinase 2
chr17	47278857	47279822	chr17-47278857-47279822	0.000169382	0.295023	3	Exon (ENST00000619646.1/ENST00000619646.1, exon 1 of 1)	3690	ENST00000573377.1	-11231	ITGB3	integrin subunit beta 3
chr17	81200292	81201448	chr17-81200292-81201448	0.000170188	0.264765	3	Promoter (2-3kb)	22994	ENST00000570482.2	2623	CEP131	centrosomal protein 131
chr1	202107026	202107947	chr1-202107026-202107947	0.000170891	0.520976	4	Distal Intergenic	9283	ENST00000683302.1	-14939	GPR37L1	G protein-coupled receptor 37 like 1
chr16	53502554	53504051	chr16-53502554-53504051	0.000170919	0.305669	2	Promoter (<=1kb)	64400	ENST00000394657.12	0	AKTIP	AKT interacting protein
chr16	1134528	1135547	chr16-1134528-1135547	0.000171126	0.433354	4	Distal Intergenic	8912	ENST00000348261.11	-17559	CACNA1H	calcium voltage-gated channel subunit alpha1 H
chr14	91417329	91418484	chr14-91417329-91418484	0.000171128	0.654917	6	Promoter (<=1kb)	105370624	ENST00000389856.9	0	LOC105370624	uncharacterized LOC105370624
chr9	93108799	93110091	chr9-93108799-93110091	0.000171197	0.27516	3	Promoter (<=1kb)	84270	ENST00000488630.1	0	CARD19	caspase recruitment domain family member 19
chr5	60651890	60652960	chr5-60651890-60652960	0.000171261	0.291478	3	Intron (ENST00000265036.10/55789, intron 2 of 10)	55789	ENST00000505017.1	-3743	DEPDC1B	DEP domain containing 1B
chr15	64386970	64388832	chr15-64386970-64388832	0.00017186	0.255003	1	Promoter (<=1kb)	9325	ENST00000559833.5	0	TRIP4	thyroid hormone receptor interactor 4
chr10	63256220	63257315	chr10-63256220-63257315	0.000172027	0.283047	3	Intron (ENST00000399262.7/221037, intron 3 of 25)	221037	ENST00000469152.5	11560	JMJD1C	jumonji domain containing 1C
chr2	135997016	135998052	chr2-135997016-135998052	0.000172056	0.289601	3	Promoter (<=1kb)	101928243	ENST00000669983.1	824	DARS1-AS1	DARS1 antisense RNA 1
chr11	35274948	35276040	chr11-35274948-35276040	0.000173412	0.463477	4	Intron (ENST00000278379.9/6506, intron 9 of 10)	107984324	ENST00000532760.1	-5773	SLC1A2-AS1	SLC1A2 antisense RNA 1
chr17	76268038	76268937	chr17-76268038-76268937	0.000173519	0.284724	3	Promoter (2-3kb)	283991	ENST00000589240.1	2335	UBALD2	UBA like domain containing 2
chr6	134235538	134236662	chr6-134235538-134236662	0.000174492	0.288408	3	Intron (ENST00000367858.10/6446, intron 2 of 13)	107986646	ENST00000485771.1	-5057	LOC107986646	uncharacterized LOC107986646
chr17	48560825	48561687	chr17-48560825-48561687	0.000174646	0.483061	4	Intron (ENST00000465846.6/404266, intron 2 of 3)	100874350	ENST00000464382.2	3563	HOXB-AS2	HOXB cluster antisense RNA 2
chr11	104968288	104969842	chr11-104968288-104969842	0.000174771	0.305415	3	Promoter (<=1kb)	837	ENST00000444739.7	0	CASP4	caspase 4
chr4	185559318	185560482	chr4-185559318-185560482	0.000174815	0.519695	4	Distal Intergenic	27295	ENST00000515261.1	-23811	PDLIM3	PDZ and LIM domain 3
chr4	186684324	186685234	chr4-186684324-186685234	0.000175524	0.426872	4	Intron (ENST00000441802.7/2195, intron 2 of 26)	2195	ENST00000441802.7	38622	FAT1	FAT atypical cadherin 1
chr11	64011134	64012013	chr11-64011134-64012013	0.000175659	0.440155	4	Intron (ENST00000255681.7/28992, intron 4 of 10)	101927673	ENST00000536943.1	10019	LOC101927673	uncharacterized LOC101927673
chr22	40668731	40669734	chr22-40668731-40669734	0.000175696	0.371759	6	Intron (ENST00000688408.1/ENST00000688408.1, intron 2 of 2)	2847	ENST00000381433.3	-9539	MCHR1	melanin concentrating hormone receptor 1
chr6	110746364	110747610	chr6-110746364-110747610	0.000176239	0.544219	6	Promoter (<=1kb)	23097	ENST00000463016.1	-163	CDK19	cyclin dependent kinase 19
chr1	241191413	241192589	chr1-241191413-241192589	0.000176444	0.479547	4	Intron (ENST00000690539.1/6000, intron 2 of 16)	6000	ENST00000690224.1	-4521	RGS7	regulator of G protein signaling 7
chr3	134311773	134312674	chr3-134311773-134312674	0.000176608	0.479639	4	Promoter (<=1kb)	105374119	ENST00000482019.1	-902	LINC02004	long intergenic non-protein coding RNA 2004
chr14	102776862	102778519	chr14-102776862-102778519	0.000176711	0.613589	5	Promoter (<=1kb)	7187	ENST00000392745.8	0	TRAF3	TNF receptor associated factor 3
chr17	75403320	75404721	chr17-75403320-75404721	0.000177022	0.272154	3	Promoter (<=1kb)	2885	ENST00000392562.5	765	GRB2	growth factor receptor bound protein 2
chr16	73153678	73154751	chr16-73153678-73154751	0.000177112	0.2982	3	Intron (ENST00000641206.2/463, intron 5 of 17)	463	ENST00000358463.2	-9231	ZFHX3	zinc finger homeobox 3
chr4	112885324	112886594	chr4-112885324-112886594	0.000177188	0.436546	4	Promoter (2-3kb)	102723896	ENST00000511590.2	-2994	LOC102723896	uncharacterized LOC102723896
chr20	1810904	1812156	chr20-1810904-1812156	0.000177322	0.281123	3	Promoter (<=1kb)	107984104	ENST00000668670.1	0	LOC107984104	uncharacterized LOC107984104
chr9	81682697	81683492	chr9-81682697-81683492	0.000177855	0.437063	4	Promoter (2-3kb)	7088	ENST00000674113.1	2404	TLE1	TLE family member 1, transcriptional corepressor
chr1	164601675	164603430	chr1-164601675-164603430	0.000177989	0.474694	4	Promoter (1-2kb)	5087	ENST00000468104.5	-1763	PBX1	PBX homeobox 1
chr19	18291126	18293069	chr19-18291126-18293069	0.000178123	0.678533	7	Distal Intergenic	100422833	ENST00000583494.1	9049	MIR3188	microRNA 3188
chr1	201399021	201399985	chr1-201399021-201399985	0.000178323	0.509623	4	Promoter (<=1kb)	101929343	ENST00000633182.1	0	LOC101929343	uncharacterized LOC101929343
chr4	28406702	28407844	chr4-28406702-28407844	0.000178555	0.431357	4	Distal Intergenic	105374556	ENST00000651324.1	-3766	LOC105374556	uncharacterized LOC105374556
chr5	95092947	95094375	chr5-95092947-95094375	0.00017863	0.544363	6	Intron (ENST00000515393.6/79772, intron 1 of 22)	79772	ENST00000505465.1	-11063	MCTP1	multiple C2 and transmembrane domain containing 1
chr9	127224188	127225754	chr9-127224188-127225754	0.000178733	0.3087	2	Promoter (<=1kb)	84253	ENST00000439286.5	0	GARNL3	GTPase activating Rap/RanGAP domain like 3
chr2	240405785	240406322	chr2-240405785-240406322	0.000178786	0.509208	6	Distal Intergenic	2817	ENST00000264039.7	-29341	GPC1	glypican 1
chr5	67165862	67166995	chr5-67165862-67166995	0.000179054	0.304794	3	Exon (ENST00000403625.7/375449, exon 29 of 29)	4064	ENST00000515027.1	19302	CD180	CD180 molecule
chr14	105419224	105420845	chr14-105419224-105420845	0.000180126	0.296604	3	Promoter (<=1kb)	100507437	ENST00000551271.5	0	MTA1-DT	MTA1 divergent transcript
chr21	42143864	42145036	chr21-42143864-42145036	0.000180601	0.605078	6	Distal Intergenic	89766	ENST00000484712.1	16186	UMODL1	uromodulin like 1
chr11	63999782	64002148	chr11-63999782-64002148	0.000181236	0.251441	1	Promoter (<=1kb)	101927673	ENST00000536943.1	0	LOC101927673	uncharacterized LOC101927673
chr13	49996521	49997673	chr13-49996521-49997673	0.000181393	0.341155	2	Promoter (<=1kb)	10206	ENST00000420995.6	0	TRIM13	tripartite motif containing 13
chr19	7705355	7706295	chr19-7705355-7706295	0.000181851	0.660501	6	Distal Intergenic	2208	ENST00000346664.9	-3209	FCER2	Fc epsilon receptor II
chr7	104983607	104984589	chr7-104983607-104984589	0.00018244	0.330507	2	Promoter (<=1kb)	100216546	ENST00000687367.1	0	LINC01004	long intergenic non-protein coding RNA 1004
chr5	124649430	124650715	chr5-124649430-124650715	0.000183134	0.282364	3	5' UTR	57507	ENST00000513985.5	-5093	ZNF608	zinc finger protein 608
chr17	72614800	72615763	chr17-72614800-72615763	0.000183658	0.489039	4	Promoter (<=1kb)	400619	ENST00000647871.2	0	LINC00511	long intergenic non-protein coding RNA 511
chr19	54207811	5.42091e+07	chr19-54207811-54209125.2	0.000183972	0.301631	3	Exon (ENST00000413723.1/ENST00000413723.1, exon 1 of 1)	6203	ENST00000441429.1	6651	RPS9	ribosomal protein S9
chr18	56473329	56474516	chr18-56473329-56474516	0.000184041	0.263772	3	Distal Intergenic	9352	ENST00000589931.1	139975	TXNL1	thioredoxin like 1
chr16	72455757	72456488	chr16-72455757-72456488	0.000184114	0.43218	4	Intron (ENST00000624327.1/ENST00000624327.1, intron 1 of 1)	101927957	ENST00000661899.1	-164343	LINC01572	long intergenic non-protein coding RNA 1572
chr15	49155117	49156095	chr15-49155117-49156095	0.000184375	0.316238	2	Promoter (<=1kb)	2585	ENST00000559883.5	0	GALK2	galactokinase 2
chr1	204465709	204467603	chr1-204465709-204467603	0.000185058	0.725772	7	Promoter (<=1kb)	5287	ENST00000367184.2	0	PIK3C2B	phosphatidylinositol-4-phosphate 3-kinase catalytic subunit type 2 beta
chr18	56473329	5.64745e+07	chr18-56473329-56474516.1	0.000185561	0.731182	7	Distal Intergenic	9352	ENST00000589931.1	139975	TXNL1	thioredoxin like 1
chr21	42187909	42189025	chr21-42187909-42189025	0.00018561	0.282935	2	Distal Intergenic	9619	ENST00000398457.6	-10664	ABCG1	ATP binding cassette subfamily G member 1
chr17	51371488	51373177	chr17-51371488-51373177	0.000186039	0.701079	8	Intron (ENST00000663733.1/440446, intron 3 of 4)	440446	ENST00000656686.1	33763	LINC02072	long intergenic non-protein coding RNA 2072
chr4	30714145	30715231	chr4-30714145-30715231	0.000186327	0.493358	4	Distal Intergenic	5099	ENST00000361762.3	-5184	PCDH7	protocadherin 7
chr19	45177857	4.51791e+07	chr19-45177857-45179103.1	0.000186562	0.318363	2	Promoter (<=1kb)	388552	ENST00000433642.3	0	BLOC1S3	biogenesis of lysosomal organelles complex 1 subunit 3
chr3	194768810	194769749	chr3-194768810-194769749	0.000187179	0.331383	2	Promoter (<=1kb)	100507391	ENST00000662703.1	0	LINC01968	long intergenic non-protein coding RNA 1968
chr1	99647823	99648863	chr1-99647823-99648863	0.000187614	0.43839	4	Promoter (1-2kb)	54873	ENST00000605497.5	1630	PALMD	palmdelphin
chr14	35331857	35332762	chr14-35331857-35332762	0.000187784	0.689651	7	Distal Intergenic	5687	ENST00000556221.1	21024	PSMA6	proteasome 20S subunit alpha 6
chr4	162683992	162685105	chr4-162683992-162685105	0.000188207	0.457253	4	Distal Intergenic	100616234	ENST00000638111.1	408523	MIR4454	microRNA 4454
chr14	103512626	103513854	chr14-103512626-103513854	0.000188356	0.491233	4	Distal Intergenic	1152	ENST00000555366.1	6874	CKB	creatine kinase B
chr11	59174065	59175075	chr11-59174065-59175075	0.000188801	0.483887	4	Promoter (1-2kb)	23220	ENST00000227451.4	1933	DTX4	deltex E3 ubiquitin ligase 4
chr4	1683877	1685424	chr4-1683877-1685424	0.000189092	0.330949	2	Promoter (<=1kb)	152877	ENST00000308132.11	0	FAM53A	family with sequence similarity 53 member A
chr19	33406430	33407575	chr19-33406430-33407575	0.000190622	0.290489	3	Intron (ENST00000244137.12/5184, intron 11 of 14)	5184	ENST00000591968.1	-11282	PEPD	peptidase D
chr11	66719996	66721188	chr11-66719996-66721188	0.000191027	0.504189	4	Promoter (<=1kb)	6712	ENST00000529997.5	52	SPTBN2	spectrin beta, non-erythrocytic 2
chr12	110247203	110248413	chr12-110247203-110248413	0.000191137	0.467774	4	Distal Intergenic	488	ENST00000552636.2	-32343	ATP2A2	ATPase sarcoplasmic/endoplasmic reticulum Ca2+ transporting 2
chr14	92725899	92726902	chr14-92725899-92726902	0.000192445	0.293971	3	Intron (ENST00000555699.5/5641, intron 2 of 11)	5641	ENST00000555169.1	-8440	LGMN	legumain
chr15	31391678	31392800	chr15-31391678-31392800	0.000192746	0.66683	7	Promoter (<=1kb)	105370939	ENST00000500533.3	-43	LOC105370939	uncharacterized LOC105370939
chr7	17099199	17100261	chr7-17099199-17100261	0.000193258	0.517	4	Intron (ENST00000645559.1/107986772, intron 1 of 1)	196	ENST00000642825.1	-31929	AHR	aryl hydrocarbon receptor
chr17	2089066	2090144	chr17-2089066-2090144	0.000193525	0.271081	3	Promoter (<=1kb)	23293	ENST00000573166.5	-305	SMG6	SMG6 nonsense mediated mRNA decay factor
chr8	42391275	42392344	chr8-42391275-42392344	0.000193706	0.613759	7	Promoter (<=1kb)	7419	ENST00000518563.5	0	VDAC3	voltage dependent anion channel 3
chr7	19838797	19839694	chr7-19838797-19839694	0.000194018	0.545488	6	Distal Intergenic	105379720	ENST00000418764.2	-20707	LOC105379720	uncharacterized LOC105379720
chr16	30657730	30658924	chr16-30657730-30658924	0.000194287	0.289917	2	Promoter (<=1kb)	64319	ENST00000356166.11	0	FBRS	fibrosin
chr17	46266520	46267471	chr17-46266520-46267471	0.00019437	0.306652	3	Exon (ENST00000686646.1/ENST00000686646.1, exon 1 of 1)	9884	ENST00000496930.5	-25262	LRRC37A	leucine rich repeat containing 37A
chr9	124855716	124856802	chr9-124855716-124856802	0.000194623	0.266845	3	Promoter (2-3kb)	401551	ENST00000373574.2	2256	WDR38	WD repeat domain 38
chr1	196370636	196371558	chr1-196370636-196371558	0.000194666	0.542582	5	Intron (ENST00000367433.9/343450, intron 14 of 26)	343450	ENST00000466914.2	56649	KCNT2	potassium sodium-activated channel subfamily T member 2
chr17	80293764	80294833	chr17-80293764-80294833	0.000194982	0.300629	3	Promoter (<=1kb)	57674	ENST00000574060.1	-896	RNF213	ring finger protein 213
chr16	78777660	78778798	chr16-78777660-78778798	0.000195189	0.464028	4	Intron (ENST00000683929.1/51741, intron 9 of 10)	112268165	ENST00000655872.1	17564	LOC112268165	uncharacterized LOC112268165
chr3	173312712	173313806	chr3-173312712-173313806	0.000196126	0.708037	8	Intron (ENST00000447709.1/105374224, intron 3 of 4)	22871	ENST00000423427.1	-82478	NLGN1	neuroligin 1
chr10	101047695	101048740	chr10-101047695-101048740	0.000196275	0.4524	4	Distal Intergenic	81855	ENST00000470252.1	9743	SFXN3	sideroflexin 3
chr17	82461791	82462771	chr17-82461791-82462771	0.000196774	0.476219	4	Promoter (2-3kb)	26502	ENST00000577410.2	2916	NARF	nuclear prelamin A recognition factor
chr1	36133239	36134395	chr1-36133239-36134395	0.000197595	0.532649	4	Distal Intergenic	27095	ENST00000462715.1	6603	TRAPPC3	trafficking protein particle complex subunit 3
chr7	122459809	122460183	chr7-122459809-122460183	0.00019807	0.653679	8	Intron (ENST00000449022.7/93664, intron 14 of 29)	93664	ENST00000462699.5	-21433	CADPS2	calcium dependent secretion activator 2
chr9	136409282	136411195	chr9-136409282-136411195	0.000198388	0.306693	3	Promoter (<=1kb)	10807	ENST00000357365.8	0	ENTR1	endosome associated trafficking regulator 1
chr3	49093508	49094781	chr3-49093508-49094781	0.000198557	0.32101	2	Promoter (<=1kb)	54870	ENST00000395443.7	0	QRICH1	glutamine rich 1
chr8	133150069	133151018	chr8-133150069-133151018	0.000199342	0.269602	2	Distal Intergenic	7038	ENST00000522691.1	16682	TG	thyroglobulin
chr12	6533904	6534824	chr12-6533904-6534824	0.000199445	0.291374	3	Promoter (<=1kb)	2597	ENST00000496049.1	0	GAPDH	glyceraldehyde-3-phosphate dehydrogenase
chr11	64237226	64238215	chr11-64237226-64238215	0.000199452	0.491659	4	Promoter (<=1kb)	7423	ENST00000541681.1	0	VEGFB	vascular endothelial growth factor B
chr1	42838377	42839111	chr1-42838377-42839111	0.000199804	0.751637	8	Exon (ENST00000372517.8/114625, exon 8 of 12)	51058	ENST00000372502.5	-7462	ZNF691	zinc finger protein 691
chr9	14237787	14239020	chr9-14237787-14239020	0.000199974	0.472801	4	Intron (ENST00000380959.7/4781, intron 2 of 8)	4781	ENST00000543693.5	-56985	NFIB	nuclear factor I B
chr16	57165352	57166493	chr16-57165352-57166493	0.000200582	0.453646	4	Intron (ENST00000309137.13/80011, intron 5 of 6)	80011	ENST00000565956.5	7295	PSME3IP1	proteasome activator subunit 3 interacting protein 1
chr5	40486341	40487443	chr5-40486341-40487443	0.000200754	0.273928	3	Exon (ENST00000649444.1/ENST00000649444.1, exon 2 of 3)	105374736	ENST00000665809.1	-173436	LOC105374736	uncharacterized LOC105374736
chr1	234835863	234837017	chr1-234835863-234837017	0.000200848	0.729328	8	Intron (ENST00000651370.1/107985365, intron 1 of 1)	100130249	ENST00000624397.1	-75807	LINC02961	long intergenic non-protein coding RNA 2961
chr4	34663942	34664958	chr4-34663942-34664958	0.000201334	0.576877	5	Exon (ENST00000514737.5/107986271, exon 2 of 4)	107986271	ENST00000505967.1	-3808	LOC107986271	uncharacterized LOC107986271
chr7	95957102	95958182	chr7-95957102-95958182	0.000201408	0.463171	4	Intron (ENST00000537881.5/1780, intron 6 of 16)	1780	ENST00000497626.1	-74485	DYNC1I1	dynein cytoplasmic 1 intermediate chain 1
chr20	57958705	57959837	chr20-57958705-57959837	0.000201549	0.435751	4	Exon (ENST00000371169.1/ENST00000371169.1, exon 1 of 2)	105376992	ENST00000616333.1	-44067	LINC01742	long intergenic non-protein coding RNA 1742
chr5	21813262	21814064	chr5-21813262-21814064	0.000201662	0.443466	4	Intron (ENST00000504376.6/1010, intron 8 of 13)	1010	ENST00000521384.5	75783	CDH12	cadherin 12
chr1	2627743	2628814	chr1-2627743-2628814	0.000202886	0.590608	7	Promoter (<=1kb)	79258	ENST00000502556.5	680	MMEL1	membrane metalloendopeptidase like 1
chr17	2093108	2094016	chr17-2093108-2094016	0.000203251	0.487376	4	Promoter (1-2kb)	23293	ENST00000575338.1	1096	SMG6	SMG6 nonsense mediated mRNA decay factor
chr15	90201945	90202720	chr15-90201945-90202720	0.000203676	0.497643	4	Promoter (<=1kb)	10509	ENST00000558051.2	409	SEMA4B	semaphorin 4B
chr2	241842468	241843455	chr2-241842468-241843455	0.000203692	0.25586	2	Distal Intergenic	5133	ENST00000343705.3	9431	PDCD1	programmed cell death 1
chr17	46186502	46187493	chr17-46186502-46187493	0.000203809	0.483734	4	Intron (ENST00000432791.7/284058, intron 1 of 14)	284058	ENST00000262419.10	5307	KANSL1	KAT8 regulatory NSL complex subunit 1
chr7	135151088	135152129	chr7-135151088-135152129	0.000205163	0.298173	3	Promoter (2-3kb)	55281	ENST00000466307.1	2893	TMEM140	transmembrane protein 140
chr2	33748252	33749273	chr2-33748252-33749273	0.000205172	0.448222	4	Intron (ENST00000366209.6/104355287, intron 1 of 5)	151325	ENST00000474610.1	-20045	MYADML	myeloid associated differentiation marker like (pseudogene)
chr10	132222554	132223832	chr10-132222554-132223832	0.00020537	0.291318	3	Exon (ENST00000462160.5/282974, exon 9 of 13)	10570	ENST00000471544.1	19001	DPYSL4	dihydropyrimidinase like 4
chr7	114487663	114488588	chr7-114487663-114488588	0.000205381	0.478321	4	Intron (ENST00000412402.5/93986, intron 3 of 19)	93986	ENST00000390668.3	61148	FOXP2	forkhead box P2
chr9	8570493	8571506	chr9-8570493-8571506	0.000205492	0.445123	4	Intron (ENST00000381196.9/5789, intron 14 of 45)	5789	ENST00000651105.1	-35541	PTPRD	protein tyrosine phosphatase receptor type D
chr11	61699645	61700635	chr11-61699645-61700635	0.000205515	0.486842	4	Intron (ENST00000257215.10/747, intron 1 of 19)	747	ENST00000540717.1	19178	DAGLA	diacylglycerol lipase alpha
chr19	47130436	47131370	chr19-47130436-47131370	0.000206227	0.322403	2	Promoter (<=1kb)	10055	ENST00000597808.5	0	SAE1	SUMO1 activating enzyme subunit 1
chr22	31313080	31314078	chr22-31313080-31314078	0.000206302	0.49986	4	Intron (ENST00000440456.5/101929760, intron 1 of 1)	113791	ENST00000441972.5	-20546	PIK3IP1	phosphoinositide-3-kinase interacting protein 1
chr19	42217152	42218333	chr19-42217152-42218333	0.000206588	0.268382	1	Promoter (<=1kb)	162989	ENST00000336034.8	0	DEDD2	death effector domain containing 2
chr2	136522014	136522976	chr2-136522014-136522976	0.000206919	0.448661	4	Distal Intergenic	80731	ENST00000472720.5	-242569	THSD7B	thrombospondin type 1 domain containing 7B
chr14	32996120	32997381	chr14-32996120-32997381	0.000208502	0.446407	4	Intron (ENST00000551634.6/64067, intron 1 of 10)	64067	ENST00000357798.9	56803	NPAS3	neuronal PAS domain protein 3
chr11	102109813	102111037	chr11-102109813-102111037	0.000208571	0.512931	4	Promoter (<=1kb)	10413	ENST00000282441.10	0	YAP1	Yes1 associated transcriptional regulator
chr16	21358118	21359038	chr16-21358118-21359038	0.000208733	0.276115	2	Distal Intergenic	100652781	ENST00000549658.2	10979	SNX29P1	sorting nexin 29 pseudogene 1
chr22	49961955	49963183	chr22-49961955-49963183	0.000210187	0.297702	3	Promoter (<=1kb)	102465493	ENST00000617625.1	0	MIR6821	microRNA 6821
chr22	25133515	25134831	chr22-25133515-25134831	0.00021057	0.446957	4	Intron (ENST00000358431.8/85379, intron 6 of 12)	100128531	ENST00000366110.4	-20823	KIAA1671-AS1	KIAA1671 antisense RNA 1
chr11	78030254	78031445	chr11-78030254-78031445	0.000210598	0.488081	4	Intron (ENST00000533144.1/65987, intron 2 of 2)	65987	ENST00000353172.6	-6978	KCTD14	potassium channel tetramerization domain containing 14
chr9	1049790	1050974	chr9-1049790-1050974	0.000210806	0.602248	6	Promoter (<=1kb)	10655	ENST00000635183.1	0	DMRT2	doublesex and mab-3 related transcription factor 2
chr5	31630543	31631506	chr5-31630543-31631506	0.000210823	0.396356	4	Distal Intergenic	23037	ENST00000438447.2	-7625	PDZD2	PDZ domain containing 2
chr2	8456688	8458167	chr2-8456688-8458167	0.000210904	0.499358	4	Intron (ENST00000655671.1/ENST00000655671.1, intron 1 of 6)	339789	ENST00000666457.1	-72869	LINC00299	long intergenic non-protein coding RNA 299
chr18	45828868	4.58298e+07	chr18-45828868-45829847.1	0.000211097	0.521374	4	Promoter (<=1kb)	284266	ENST00000602118.6	0	SIGLEC15	sialic acid binding Ig like lectin 15
chr1	25033704	2.50349e+07	chr1-25033704-25034864.1	0.000211324	0.703653	6	Distal Intergenic	105376879	ENST00000648660.1	-6272	LINC02793	long intergenic non-protein coding RNA 2793
chr18	55778567	55779313	chr18-55778567-55779313	0.000212086	0.68836	7	Promoter (<=1kb)	100132501	ENST00000657903.1	999	LINC01415	long intergenic non-protein coding RNA 1415
chr10	121598043	121599168	chr10-121598043-121599168	0.000212169	0.499411	4	Promoter (<=1kb)	2263	ENST00000358487.10	0	FGFR2	fibroblast growth factor receptor 2
chr16	17375282	17376406	chr16-17375282-17376406	0.000213058	0.274389	3	Intron (ENST00000261381.7/64131, intron 1 of 11)	64131	ENST00000563403.1	-5557	XYLT1	xylosyltransferase 1
chr3	31376749	31377787	chr3-31376749-31377787	0.00021309	0.412404	4	Distal Intergenic	201595	ENST00000453168.5	-154851	STT3B	STT3 oligosaccharyltransferase complex catalytic subunit B
chr18	57621379	57622392	chr18-57621379-57622392	0.000213239	0.313881	2	Promoter (<=1kb)	4677	ENST00000256854.10	0	NARS1	asparaginyl-tRNA synthetase 1
chr10	14550087	14551088	chr10-14550087-14551088	0.000213733	0.398368	4	Promoter (1-2kb)	83641	ENST00000378470.5	-1417	FAM107B	family with sequence similarity 107 member B
chr1	202084734	202085909	chr1-202084734-202085909	0.000214381	0.500588	4	Distal Intergenic	9283	ENST00000683302.1	-36977	GPR37L1	G protein-coupled receptor 37 like 1
chr16	83842922	83843411	chr16-83842922-83843411	0.000214847	0.579614	5	Intron (ENST00000689373.1/23417, intron 5 of 8)	3281	ENST00000689426.1	34734	HSBP1	heat shock factor binding protein 1
chr3	9302191	9303123	chr3-9302191-9303123	0.000215296	0.599386	5	Intron (ENST00000490889.2/9901, intron 3 of 3)	101927440	ENST00000449023.2	52449	SRGAP3-AS4	SRGAP3 antisense RNA 4
chr6	160127179	160128088	chr6-160127179-160128088	0.000215557	0.432779	4	Promoter (1-2kb)	6580	ENST00000540443.1	-1673	SLC22A1	solute carrier family 22 member 1
chr11	120306262	120307965	chr11-120306262-120307965	0.000215767	0.448454	4	Promoter (<=1kb)	25833	ENST00000532663.1	618	POU2F3	POU class 2 homeobox 3
chr7	101608498	101609517	chr7-101608498-101609517	0.000216173	0.490588	4	Distal Intergenic	93408	ENST00000642629.2	18007	MYL10	myosin light chain 10
chr16	82145394	82146429	chr16-82145394-82146429	0.00021645	0.649122	7	Distal Intergenic	105371363	ENST00000567021.1	-5763	LOC105371363	uncharacterized LOC105371363
chr19	13055647	13056566	chr19-13055647-13056566	0.000216582	0.448987	4	Intron (ENST00000592199.6/4784, intron 2 of 10)	4784	ENST00000588680.1	-13437	NFIX	nuclear factor I X
chr18	3794238	3795244	chr18-3794238-3795244	0.000216756	0.655864	7	Intron (ENST00000400147.6/9229, intron 2 of 9)	9229	ENST00000485480.5	18819	DLGAP1	DLG associated protein 1
chr19	15232834	15233902	chr19-15232834-15233902	0.00021711	0.310135	2	Promoter (<=1kb)	79852	ENST00000435261.5	0	EPHX3	epoxide hydrolase 3
chr3	24296232	24297084	chr3-24296232-24297084	0.000217225	0.431328	4	Intron (ENST00000396671.7/7068, intron 2 of 9)	7068	ENST00000646300.1	51818	THRB	thyroid hormone receptor beta
chr10	69045401	69046481	chr10-69045401-69046481	0.000217357	0.29817	3	Distal Intergenic	26128	ENST00000627949.4	36980	KIFBP	kinesin family binding protein
chr20	62646728	62647701	chr20-62646728-62647701	0.000217592	0.506559	4	Intron (ENST00000217159.6/28231, intron 1 of 11)	28231	ENST00000497209.5	4208	SLCO4A1	solute carrier organic anion transporter family member 4A1
chr4	11480313	11481408	chr4-11480313-11481408	0.00021867	0.25398	1	Distal Intergenic	9957	ENST00000510712.1	-50749	HS3ST1	heparan sulfate-glucosamine 3-sulfotransferase 1
chr4	38449839	38450823	chr4-38449839-38450823	0.000219299	0.480909	4	Exon (ENST00000512517.1/101928776, exon 6 of 8)	101928776	ENST00000669996.1	39599	LINC01258	long intergenic non-protein coding RNA 1258
chr6	166957153	166957963	chr6-166957153-166957963	0.000220581	0.252347	1	Promoter (<=1kb)	8635	ENST00000476238.6	0	RNASET2	ribonuclease T2
chr9	125537536	125538818	chr9-125537536-125538818	0.000220615	0.422217	4	Intron (ENST00000373511.6/79109, intron 7 of 10)	105376272	ENST00000437097.1	-28761	LOC105376272	uncharacterized LOC105376272
chr17	75182420	75183566	chr17-75182420-75183566	0.000220693	0.335406	2	Promoter (<=1kb)	6613	ENST00000420826.7	0	SUMO2	small ubiquitin like modifier 2
chr17	77494354	77495556	chr17-77494354-77495556	0.000220762	0.525882	4	Promoter (1-2kb)	10801	ENST00000589246.1	-1519	SEPTIN9	septin 9
chr2	96818787	96819827	chr2-96818787-96819827	0.000221004	0.483909	4	Promoter (2-3kb)	26505	ENST00000305510.4	2519	CNNM3	cyclin and CBS domain divalent metal cation transport mediator 3
chr17	50893103	50894109	chr17-50893103-50894109	0.000221154	0.480322	4	Exon (ENST00000514358.1/400604, exon 2 of 5)	10140	ENST00000268957.3	-25125	TOB1	transducer of ERBB2, 1
chr2	113117335	113118365	chr2-113117335-113118365	0.000221405	0.499876	4	Promoter (<=1kb)	3557	ENST00000361779.7	0	IL1RN	interleukin 1 receptor antagonist
chr8	40174184	40175322	chr8-40174184-40175322	0.000221508	0.446285	4	Distal Intergenic	105379385	ENST00000520487.1	12726	LOC105379385	uncharacterized LOC105379385
chr6	7140550	7141635	chr6-7140550-7141635	0.000221549	0.30218	3	Promoter (1-2kb)	6239	ENST00000483150.1	1305	RREB1	ras responsive element binding protein 1
chr10	71846375	71847531	chr10-71846375-71847531	0.000221617	0.653508	6	Intron (ENST00000394936.8/5660, intron 1 of 13)	5660	ENST00000394936.8	3720	PSAP	prosaposin
chr19	49641506	49642504	chr19-49641506-49642504	0.000221684	0.447957	6	Promoter (<=1kb)	58506	ENST00000360565.8	0	SCAF1	SR-related CTD associated factor 1
chr5	151447228	151448082	chr5-151447228-151448082	0.000222246	0.294866	2	Promoter (<=1kb)	206358	ENST00000243389.8	0	SLC36A1	solute carrier family 36 member 1
chr19	35903302	35904284	chr19-35903302-35904284	0.000223221	0.306144	3	Promoter (<=1kb)	10870	ENST00000437550.2	764	HCST	hematopoietic cell signal transducer
chr2	235048795	235049739	chr2-235048795-235049739	0.000224313	0.478952	4	Intron (ENST00000392011.7/23677, intron 4 of 5)	23677	ENST00000454947.1	53955	SH3BP4	SH3 domain binding protein 4
chr8	73305325	73306264	chr8-73305325-73306264	0.000226938	0.589266	7	Intron (ENST00000240285.10/157506, intron 2 of 5)	157506	ENST00000519380.1	8309	RDH10	retinol dehydrogenase 10
chr3	53833125	53834132	chr3-53833125-53834132	0.000226958	0.712047	8	Intron (ENST00000315251.11/55349, intron 2 of 8)	55349	ENST00000481668.5	10485	CHDH	choline dehydrogenase
chr10	30433333	3.0435e+07	chr10-30433333-30434994.3	0.000227011	0.673748	7	Promoter (<=1kb)	1326	ENST00000542547.5	0	MAP3K8	mitogen-activated protein kinase kinase kinase 8
chr4	105106290	105107670	chr4-105106290-105107670	0.000227756	0.250331	2	Intron (ENST00000671069.1/ENST00000671069.1, intron 5 of 6)	54790	ENST00000305737.6	-38205	TET2	tet methylcytosine dioxygenase 2
chr1	101290606	101292279	chr1-101290606-101292279	0.000227833	0.760267	7	Distal Intergenic	104355286	ENST00000454466.1	-31058	LINC01307	long intergenic non-protein coding RNA 1307
chr3	11271595	11272873	chr3-11271595-11272873	0.000228473	0.306929	2	Promoter (<=1kb)	10533	ENST00000451513.5	0	ATG7	autophagy related 7
chr5	172767263	172768029	chr5-172767263-172768029	0.000229536	0.287607	3	Intron (ENST00000523005.1/105377730, intron 1 of 1)	1843	ENST00000239223.4	3166	DUSP1	dual specificity phosphatase 1
chr10	107672354	107673440	chr10-107672354-107673440	0.000229547	0.591282	6	Distal Intergenic	103695365	ENST00000622852.1	367259	LINC01435	long intergenic non-protein coding RNA 1435
chr19	43463138	43464003	chr19-43463138-43464003	0.000229573	0.327329	2	Promoter (<=1kb)	27076	ENST00000594326.1	0	LYPD3	LY6/PLAUR domain containing 3
chr1	246709570	246710515	chr1-246709570-246710515	0.000231676	0.411575	4	Distal Intergenic	51097	ENST00000366510.4	-13894	SCCPDH	saccharopine dehydrogenase (putative)
chr4	138334302	138335252	chr4-138334302-138335252	0.000231838	0.474677	4	Intron (ENST00000658827.1/100874047, intron 2 of 3)	105377446	ENST00000504369.1	-21644	LINC00498	long intergenic non-protein coding RNA 498
chr6	37051092	37052132	chr6-37051092-37052132	0.000232006	0.262333	3	Distal Intergenic	221472	ENST00000487920.1	29550	FGD2	FYVE, RhoGEF and PH domain containing 2
chr2	238388434	238389491	chr2-238388434-238389491	0.0002324	0.483082	4	Intron (ENST00000391993.7/26146, intron 13 of 14)	26146	ENST00000483951.1	-7931	TRAF3IP1	TRAF3 interacting protein 1
chr4	183904939	183905995	chr4-183904939-183905995	0.000232417	0.505584	4	Promoter (<=1kb)	56977	ENST00000308497.9	0	STOX2	storkhead box 2
chr19	48551646	48552606	chr19-48551646-48552606	0.000233292	0.443847	4	Promoter (<=1kb)	6820	ENST00000201586.7	0	SULT2B1	sulfotransferase family 2B member 1
chr2	98779813	98780767	chr2-98779813-98780767	0.000233335	0.548139	6	Distal Intergenic	101927070	ENST00000654907.1	-6868	LINC02611	long intergenic non-protein coding RNA 2611
chr17	72560143	72561380	chr17-72560143-72561380	0.000234289	0.458342	4	Intron (ENST00000648631.1/100499467, intron 1 of 5)	100499467	ENST00000649332.1	13487	LINC00673	long intergenic non-protein coding RNA 673
chr6	30931559	30932824	chr6-30931559-30932824	0.00023489	0.550939	6	Promoter (<=1kb)	389376	ENST00000474914.1	0	SFTA2	surfactant associated 2
chr6	27250972	27252146	chr6-27250972-27252146	0.000234929	0.508066	4	Promoter (<=1kb)	10279	ENST00000495683.5	0	PRSS16	serine protease 16
chr5	116361240	116362202	chr5-116361240-116362202	0.000235053	0.463907	4	Intron (ENST00000503424.1/ENST00000503424.1, intron 3 of 5)	51397	ENST00000508250.5	69701	COMMD10	COMM domain containing 10
chr22	29004361	29005415	chr22-29004361-29005415	0.000235191	0.408666	4	Intron (ENST00000544604.7/84133, intron 2 of 8)	84133	ENST00000406323.3	17309	ZNRF3	zinc and ring finger 3
chr3	50264371	50265430	chr3-50264371-50265430	0.000235356	0.726936	7	Promoter (2-3kb)	101928931	ENST00000686401.1	2103	SEMA3B-AS1	SEMA3B antisense RNA 1 (head to head)
chr18	11392987	11393987	chr18-11392987-11393987	0.000235506	0.395811	4	Distal Intergenic	105371994	ENST00000591029.1	-60491	LINC01928	long intergenic non-protein coding RNA 1928
[truncated: 6,882 more rows]

## Sheet: promoter_regions
chr	start	end	region	p_val	avg_log2FC	cluster	annotation	geneId	transcriptId	distanceToTSS	SYMBOL	GENENAME
chr2	217905319	217906115	chr2-217905319-217906115	2.49355e-17	0.648799	3	Promoter (<=1kb)	7145	ENST00000413554.5	0	TNS1	tensin 1
chr1	6028043	6028875	chr1-6028043-6028875	5.58406e-17	0.63427	3	Promoter (<=1kb)	8514	ENST00000669250.1	746	KCNAB2	potassium voltage-gated channel subfamily A regulatory beta subunit 2
chr17	1229044	1230223	chr17-1229044-1230223	1.25268e-13	0.38954	1	Promoter (<=1kb)	29	ENST00000574139.7	0	ABR	ABR activator of RhoGEF and GTPase
chr10	71817514	71818460	chr10-71817514-71818460	1.93902e-13	0.384187	1	Promoter (<=1kb)	5660	ENST00000495196.1	811	PSAP	prosaposin
chr21	38273917	38274834	chr21-38273917-38274834	3.01622e-13	0.485779	3	Promoter (1-2kb)	3772	ENST00000398930.5	1494	KCNJ15	potassium inwardly rectifying channel subfamily J member 15
chr7	105013513	105014537	chr7-105013513-105014537	8.22102e-13	0.574559	3	Promoter (<=1kb)	100216545	ENST00000693268.1	0	KMT2E-AS1	KMT2E antisense RNA 1
chr3	9396491	9.39808e+06	chr3-9396491-9398076.1	1.14496e-12	0.396348	1	Promoter (<=1kb)	440944	ENST00000468186.5	0	THUMPD3-AS1	THUMPD3 antisense RNA 1
chr19	7545408	7546335	chr19-7545408-7546335	1.4756e-12	0.357063	1	Promoter (2-3kb)	10908	ENST00000595889.1	2900	PNPLA6	patatin like phospholipase domain containing 6
chr12	104641428	104642361	chr12-104641428-104642361	3.26738e-12	0.533575	3	Promoter (1-2kb)	112268100	ENST00000690187.1	-1812	LOC112268100	uncharacterized LOC112268100
chr11	47378174	4.73791e+07	chr11-47378174-47379091.1	3.4125e-12	0.371564	1	Promoter (<=1kb)	6688	ENST00000378538.8	0	SPI1	Spi-1 proto-oncogene
chr17	1771076	1771956	chr17-1771076-1771956	7.12213e-12	0.495314	3	Promoter (<=1kb)	5176	ENST00000572048.1	0	SERPINF1	serpin family F member 1
chr3	18745264	18746177	chr3-18745264-18746177	7.14802e-12	0.51001	3	Promoter (<=1kb)	105376976	ENST00000453361.1	0	LOC105376976	uncharacterized LOC105376976
chr1	153357271	153358009	chr1-153357271-153358009	1.82707e-11	0.480226	3	Promoter (<=1kb)	6280	ENST00000368738.4	0	S100A9	S100 calcium binding protein A9
chr8	11862221	11863196	chr8-11862221-11863196	2.18423e-11	0.539904	3	Promoter (2-3kb)	1508	ENST00000678615.1	2642	CTSB	cathepsin B
chr8	27378430	27379446	chr8-27378430-27379446	2.38122e-11	0.491257	3	Promoter (1-2kb)	2185	ENST00000412793.5	-1205	PTK2B	protein tyrosine kinase 2 beta
chr2	32264413	32266149	chr2-32264413-32266149	2.71201e-11	0.356017	1	Promoter (<=1kb)	58484	ENST00000402280.6	0	NLRC4	NLR family CARD domain containing 4
chr9	94642868	94643786	chr9-94642868-94643786	2.73357e-11	0.339567	1	Promoter (2-3kb)	2203	ENST00000415431.5	-2619	FBP1	fructose-bisphosphatase 1
chr12	113403456	113404445	chr12-113403456-113404445	2.99341e-11	0.48964	3	Promoter (<=1kb)	10993	ENST00000257549.9	0	SDS	serine dehydratase
chr19	1251871	1253615	chr19-1251871-1253615	4.64239e-11	0.577843	2	Promoter (<=1kb)	90007	ENST00000590136.1	-69	MIDN	midnolin
chr7	55534266	55535280	chr7-55534266-55535280	1.10417e-10	0.41345	2	Promoter (2-3kb)	81552	ENST00000433959.5	2414	VOPP1	VOPP1 WW domain binding protein
chr8	673219	674092	chr8-673219-674092	1.83706e-10	0.304302	1	Promoter (<=1kb)	157697	ENST00000523415.5	0	ERICH1	glutamate rich 1
chr18	76494858	76495877	chr18-76494858-76495877	2.5188e-10	0.486467	3	Promoter (<=1kb)	400658	ENST00000622985.1	0	ZNF516-DT	ZNF516 divergent transcript
chr14	61525181	61526090	chr14-61525181-61526090	2.68061e-10	0.476268	3	Promoter (<=1kb)	5583	ENST00000555382.5	0	PRKCH	protein kinase C eta
chr14	102088260	102089008	chr14-102088260-102089008	3.02679e-10	0.470706	3	Promoter (1-2kb)	3320	ENST00000556554.1	-1216	HSP90AA1	heat shock protein 90 alpha family class A member 1
chr12	6950800	6951720	chr12-6950800-6951720	3.29624e-10	0.322384	1	Promoter (<=1kb)	5777	ENST00000538715.5	0	PTPN6	protein tyrosine phosphatase non-receptor type 6
chr10	45373292	45374497	chr10-45373292-45374497	3.58972e-10	0.322515	1	Promoter (<=1kb)	240	ENST00000542434.5	0	ALOX5	arachidonate 5-lipoxygenase
chr8	22580002	22580873	chr8-22580002-22580873	3.72106e-10	0.409494	3	Promoter (<=1kb)	64236	ENST00000436754.5	0	PDLIM2	PDZ and LIM domain 2
chr16	96412	97813	chr16-96412-97813	4.02807e-10	0.490607	3	Promoter (<=1kb)	8131	ENST00000464069.1	347	NPRL3	NPR3 like, GATOR1 complex subunit
chr20	63686194	63687773	chr20-63686194-63687773	4.16573e-10	0.505224	2	Promoter (<=1kb)	100533107	ENST00000480273.5	0	RTEL1-TNFRSF6B	RTEL1-TNFRSF6B readthrough (NMD candidate)
chr17	58339021	58339762	chr17-58339021-58339762	4.6409e-10	0.391487	2	Promoter (1-2kb)	100506779	ENST00000579859.1	1663	TSPOAP1-AS1	TSPOAP1, SUPT4H1 and RNF43 antisense RNA 1
chr3	53155422	53156474	chr3-53155422-53156474	5.84766e-10	0.854339	4	Promoter (<=1kb)	5580	ENST00000478843.5	0	PRKCD	protein kinase C delta
chr12	49962706	49963672	chr12-49962706-49963672	6.53724e-10	0.805748	4	Promoter (<=1kb)	101927318	ENST00000550530.1	0	AQP5-AS1	AQP5 and AQP2 antisense RNA 2
chr4	84681552	84682419	chr4-84681552-84682419	7.41783e-10	0.435802	3	Promoter (<=1kb)	23001	ENST00000425179.2	529	WDFY3	WD repeat and FYVE domain containing 3
chr12	1812432	1813331	chr12-1812432-1813331	8.41511e-10	0.319006	1	Promoter (<=1kb)	93589	ENST00000542340.1	-634	CACNA2D4	calcium voltage-gated channel auxiliary subunit alpha2delta 4
chr19	48907331	48909397	chr19-48907331-48909397	8.87576e-10	0.320356	1	Promoter (1-2kb)	4924	ENST00000465524.5	-1821	NUCB1	nucleobindin 1
chr3	196145665	196146387	chr3-196145665-196146387	1.01624e-09	0.296158	1	Promoter (2-3kb)	401109	ENST00000689269.1	2848	LINC00885	long intergenic non-protein coding RNA 885
chr17	1231284	1232144	chr17-1231284-1232144	1.09542e-09	0.441145	3	Promoter (1-2kb)	29	ENST00000574139.7	-1546	ABR	ABR activator of RhoGEF and GTPase
chr19	44905460	44906276	chr19-44905460-44906276	1.25498e-09	0.444372	3	Promoter (<=1kb)	348	ENST00000446996.5	0	APOE	apolipoprotein E
chr1	43381490	43382820	chr1-43381490-43382820	1.39037e-09	0.310246	1	Promoter (2-3kb)	107984947	ENST00000436713.1	-2293	MED8-AS1	MED8 antisense RNA 1
chr16	31395297	31396143	chr16-31395297-31396143	1.71782e-09	0.424543	3	Promoter (1-2kb)	3681	ENST00000389202.3	1962	ITGAD	integrin subunit alpha D
chr10	113150981	113151768	chr10-113150981-113151768	1.91499e-09	0.418083	3	Promoter (<=1kb)	6934	ENST00000369386.5	0	TCF7L2	transcription factor 7 like 2
chr2	120344920	120347366	chr2-120344920-120347366	1.96138e-09	0.386746	3	Promoter (<=1kb)	3625	ENST00000295228.4	0	INHBB	inhibin subunit beta B
chr5	36679840	36680846	chr5-36679840-36680846	2.12838e-09	0.316211	1	Promoter (<=1kb)	6507	ENST00000506178.1	0	SLC1A3	solute carrier family 1 member 3
chr2	218257313	218258269	chr2-218257313-218258269	2.18603e-09	0.436219	3	Promoter (1-2kb)	151306	ENST00000479077.5	-1227	GPBAR1	G protein-coupled bile acid receptor 1
chr3	187738493	187739476	chr3-187738493-187739476	2.19694e-09	0.460588	3	Promoter (<=1kb)	604	ENST00000438077.1	-549	BCL6	BCL6 transcription repressor
chr16	67666092	67667069	chr16-67666092-67667069	2.43717e-09	0.360686	2	Promoter (<=1kb)	388284	ENST00000403458.9	0	C16orf86	chromosome 16 open reading frame 86
chr6	109454336	109455219	chr6-109454336-109455219	2.63436e-09	0.370971	2	Promoter (<=1kb)	64780	ENST00000456101.6	426	MICAL1	microtubule associated monooxygenase, calponin and LIM domain containing 1
chr6	139989779	139990650	chr6-139989779-139990650	2.74766e-09	0.403196	3	Promoter (<=1kb)	103352541	ENST00000668850.1	413	LOC103352541	uncharacterized LOC103352541
chr19	8487006	8487987	chr19-8487006-8487987	2.81285e-09	0.316417	1	Promoter (<=1kb)	4670	ENST00000598999.1	848	HNRNPM	heterogeneous nuclear ribonucleoprotein M
chr21	33402011	33404781	chr21-33402011-33404781	3.0049e-09	0.480828	3	Promoter (<=1kb)	3460	ENST00000290219.11	0	IFNGR2	interferon gamma receptor 2
chr1	161216536	161218519	chr1-161216536-161218519	3.28924e-09	0.418412	3	Promoter (1-2kb)	2207	ENST00000289902.2	1241	FCER1G	Fc epsilon receptor Ig
chr4	10020809	10021835	chr4-10020809-10021835	3.47674e-09	0.337524	1	Promoter (<=1kb)	56606	ENST00000264784.8	0	SLC2A9	solute carrier family 2 member 9
chr2	233059913	233060793	chr2-233059913-233060793	3.66927e-09	0.438852	3	Promoter (<=1kb)	3635	ENST00000359570.9	0	INPP5D	inositol polyphosphate-5-phosphatase D
chr8	100720546	100721566	chr8-100720546-100721566	3.87738e-09	0.314401	1	Promoter (<=1kb)	26986	ENST00000677765.1	0	PABPC1	poly(A) binding protein cytoplasmic 1
chr17	81870598	81872383	chr17-81870598-81872383	4.0449e-09	0.330343	1	Promoter (<=1kb)	396	ENST00000269321.12	0	ARHGDIA	Rho GDP dissociation inhibitor alpha
chr22	46070720	46071992	chr22-46070720-46071992	4.14689e-09	0.40036	2	Promoter (<=1kb)	400931	ENST00000691934.1	-308	MIRLET7BHG	MIRLET7B host gene
chr10	73908886	73909780	chr10-73908886-73909780	4.67238e-09	0.442922	3	Promoter (<=1kb)	5328	ENST00000481390.5	0	PLAU	plasminogen activator, urokinase
chr15	90915605	90916472	chr15-90915605-90916472	5.22421e-09	0.305918	1	Promoter (<=1kb)	4122	ENST00000559341.5	0	MAN2A2	mannosidase alpha class 2A member 2
chr16	85002054	85003338	chr16-85002054-85003338	6.34331e-09	0.367842	2	Promoter (1-2kb)	55625	ENST00000569017.1	1672	ZDHHC7	zinc finger DHHC-type palmitoyltransferase 7
chr17	74712493	74713514	chr17-74712493-74713514	6.48775e-09	0.306382	1	Promoter (<=1kb)	146722	ENST00000326165.11	0	CD300LF	CD300 molecule like family member f
chr2	240960326	240961195	chr2-240960326-240961195	6.54467e-09	0.392709	3	Promoter (<=1kb)	200772	ENST00000438506.1	-526	UICLM	up-regulated in colorectal cancer liver metastasis
chr1	203229377	203230232	chr1-203229377-203230232	6.79335e-09	0.291813	1	Promoter (<=1kb)	1118	ENST00000367229.6	0	CHIT1	chitinase 1
chr19	41298021	41298834	chr19-41298021-41298834	7.07517e-09	0.369721	2	Promoter (<=1kb)	11100	ENST00000600493.1	0	HNRNPUL1	heterogeneous nuclear ribonucleoprotein U like 1
chr7	151339458	151340254	chr7-151339458-151340254	7.18615e-09	0.27408	1	Promoter (1-2kb)	51667	ENST00000413040.7	-1518	NUB1	negative regulator of ubiquitin like proteins 1
chr9	131705803	131707176	chr9-131705803-131707176	7.7337e-09	0.271752	1	Promoter (2-3kb)	2889	ENST00000372190.7	2545	RAPGEF1	Rap guanine nucleotide exchange factor 1
chr2	232538372	232539220	chr2-232538372-232539220	7.83076e-09	0.314387	1	Promoter (<=1kb)	1146	ENST00000651502.1	-472	CHRNG	cholinergic receptor nicotinic gamma subunit
chr2	31414433	31415389	chr2-31414433-31415389	8.42307e-09	0.752351	4	Promoter (<=1kb)	7498	ENST00000379416.4	0	XDH	xanthine dehydrogenase
chr5	42991821	42992964	chr5-42991821-42992964	8.81118e-09	0.36086	2	Promoter (<=1kb)	643977	ENST00000655830.2	88	FLJ32255	uncharacterized LOC643977
chr6	31830235	31831187	chr6-31830235-31831187	9.5385e-09	0.402649	3	Promoter (1-2kb)	50854	ENST00000649802.1	1401	SNHG32	small nucleolar RNA host gene 32
chr2	24873569	24874413	chr2-24873569-24874413	9.73365e-09	0.299521	1	Promoter (<=1kb)	109	ENST00000427849.5	-877	ADCY3	adenylate cyclase 3
chr1	156160702	156161741	chr1-156160702-156161741	1.02997e-08	0.386816	2	Promoter (<=1kb)	64218	ENST00000469065.1	0	SEMA4A	semaphorin 4A
chr10	95757768	95758540	chr10-95757768-95758540	1.18811e-08	0.405999	3	Promoter (1-2kb)	953	ENST00000635076.1	1589	ENTPD1	ectonucleoside triphosphate diphosphohydrolase 1
chr16	89863233	89864323	chr16-89863233-89864323	1.25052e-08	0.29866	1	Promoter (<=1kb)	84501	ENST00000565628.1	0	SPIRE2	spire type actin nucleation factor 2
chr12	57764487	57765896	chr12-57764487-57765896	1.48026e-08	0.295052	1	Promoter (<=1kb)	1594	ENST00000546567.5	0	CYP27B1	cytochrome P450 family 27 subfamily B member 1
chr2	218383610	218384610	chr2-218383610-218384610	1.57097e-08	0.418223	3	Promoter (<=1kb)	6556	ENST00000469449.1	0	SLC11A1	solute carrier family 11 member 1
chr16	29662751	29663648	chr16-29662751-29663648	1.57239e-08	0.278004	1	Promoter (<=1kb)	23475	ENST00000449759.2	0	QPRT	quinolinate phosphoribosyltransferase
chr8	42289799	42291075	chr8-42289799-42291075	1.81211e-08	0.750262	4	Promoter (<=1kb)	3551	ENST00000416505.7	0	IKBKB	inhibitor of nuclear factor kappa B kinase subunit beta
chr4	10115026	10115936	chr4-10115026-10115936	1.9388e-08	0.263096	1	Promoter (<=1kb)	9948	ENST00000508079.1	403	WDR1	WD repeat domain 1
chr11	117989444	117990284	chr11-117989444-117990284	2.00294e-08	0.275092	1	Promoter (<=1kb)	3587	ENST00000534335.1	10	IL10RA	interleukin 10 receptor subunit alpha
chr1	27873143	27874311	chr1-27873143-27874311	2.10992e-08	0.421747	3	Promoter (<=1kb)	9473	ENST00000466068.1	571	THEMIS2	thymocyte selection associated family member 2
chr9	87853059	87853929	chr9-87853059-87853929	2.13981e-08	0.2588	1	Promoter (<=1kb)	112267903	ENST00000411992.2	0	LOC112267903	uncharacterized LOC112267903
chr3	129160531	129161963	chr3-129160531-129161963	2.15225e-08	0.466515	2	Promoter (<=1kb)	100534599	ENST00000418265.1	0	ISY1-RAB43	ISY1-RAB43 readthrough
chr6	13574974	13575497	chr6-13574974-13575497	2.28176e-08	0.403347	3	Promoter (<=1kb)	23408	ENST00000680151.1	351	SIRT5	sirtuin 5
chr15	90229940	90231695	chr15-90229940-90231695	2.34206e-08	0.273599	1	Promoter (2-3kb)	390637	ENST00000558017.5	-2113	GDPGP1	GDP-D-glucose phosphorylase 1
chr12	47824951	47825912	chr12-47824951-47825912	2.3519e-08	0.677194	4	Promoter (<=1kb)	107984503	ENST00000550684.1	-942	LINC02354	long intergenic non-protein coding RNA 2354
chr12	57831240	57832222	chr12-57831240-57832222	2.43728e-08	0.36837	3	Promoter (1-2kb)	10106	ENST00000550144.1	-1690	CTDSP2	CTD small phosphatase 2
chr6	170271596	170273049	chr6-170271596-170273049	2.52169e-08	0.276317	1	Promoter (<=1kb)	401289	ENST00000607074.1	0	LINC01624	long intergenic non-protein coding RNA 1624
chr19	35907844	35908569	chr19-35907844-35908569	2.56761e-08	0.298367	1	Promoter (<=1kb)	7305	ENST00000424586.7	0	TYROBP	transmembrane immune signaling adaptor TYROBP
chr4	40829347	40830444	chr4-40829347-40830444	2.77796e-08	0.285066	1	Promoter (<=1kb)	323	ENST00000510925.5	71	APBB2	amyloid beta precursor protein binding family B member 2
chr1	27874796	27875787	chr1-27874796-27875787	2.82291e-08	0.452934	3	Promoter (<=1kb)	9473	ENST00000482828.1	-897	THEMIS2	thymocyte selection associated family member 2
chr17	45413305	45414104	chr17-45413305-45414104	2.9012e-08	0.411576	3	Promoter (2-3kb)	201176	ENST00000528677.1	-2879	ARHGAP27	Rho GTPase activating protein 27
chr20	50274235	50275581	chr20-50274235-50275581	3.06463e-08	0.391442	1	Promoter (<=1kb)	100506115	ENST00000622604.4	-89	PELATON	plaque enriched lncRNA in atherosclerotic and inflammatory bowel macrophage regulation
chr12	94263357	94264177	chr12-94263357-94264177	3.07017e-08	0.290087	1	Promoter (<=1kb)	10154	ENST00000545312.1	836	PLXNC1	plexin C1
chr16	88598797	88599836	chr16-88598797-88599836	3.0946e-08	0.292905	1	Promoter (<=1kb)	124245	ENST00000568072.1	0	ZC3H18	zinc finger CCCH-type containing 18
chr20	3713856	3714870	chr20-3713856-3714870	3.41994e-08	0.260368	1	Promoter (1-2kb)	6614	ENST00000344754.6	-1256	SIGLEC1	sialic acid binding Ig like lectin 1
chr19	45098021	45098928	chr19-45098021-45098928	3.46631e-08	0.271998	1	Promoter (1-2kb)	284352	ENST00000544897.5	-1136	PPP1R37	protein phosphatase 1 regulatory subunit 37
chr4	2811763	2812756	chr4-2811763-2812756	3.59626e-08	0.445404	3	Promoter (<=1kb)	6452	ENST00000512014.5	0	SH3BP2	SH3 domain binding protein 2
chr10	103450818	103451719	chr10-103450818-103451719	3.67073e-08	0.286038	1	Promoter (<=1kb)	51063	ENST00000494180.1	0	CALHM2	calcium homeostasis modulator family member 2
chr19	3145734	3147174	chr19-3145734-3147174	3.851e-08	0.279041	1	Promoter (2-3kb)	2769	ENST00000586082.1	-2666	GNA15	G protein subunit alpha 15
chr16	68000101	68000989	chr16-68000101-68000989	3.88894e-08	0.284588	1	Promoter (<=1kb)	64174	ENST00000575203.5	0	DPEP2	dipeptidase 2
chr11	77175668	77176526	chr11-77175668-77176526	4.00419e-08	0.272537	1	Promoter (<=1kb)	4647	ENST00000670577.1	231	MYO7A	myosin VIIA
chr8	143544042	143545059	chr8-143544042-143545059	4.09177e-08	0.437047	3	Promoter (2-3kb)	23144	ENST00000262577.6	-2595	ZC3H3	zinc finger CCCH-type containing 3
chr12	54288399	54290030	chr12-54288399-54290030	4.13879e-08	0.263655	1	Promoter (1-2kb)	3178	ENST00000678900.1	1562	HNRNPA1	heterogeneous nuclear ribonucleoprotein A1
chr19	8484061	8485320	chr19-8484061-8485320	4.33358e-08	0.267575	1	Promoter (<=1kb)	4670	ENST00000596295.1	-542	HNRNPM	heterogeneous nuclear ribonucleoprotein M
chr12	93570582	93571476	chr12-93570582-93571476	4.39945e-08	0.425794	3	Promoter (<=1kb)	144481	ENST00000668485.1	0	SOCS2-AS1	SOCS2 antisense RNA 1
chr22	41983167	41983917	chr22-41983167-41983917	4.41586e-08	0.284733	1	Promoter (1-2kb)	55964	ENST00000460267.1	-1725	SEPTIN3	septin 3
chr19	2478181	2479377	chr19-2478181-2479377	4.77932e-08	0.430574	3	Promoter (1-2kb)	4616	ENST00000593043.1	1825	GADD45B	growth arrest and DNA damage inducible beta
chr17	81926072	81928335	chr17-81926072-81928335	5.12769e-08	0.440356	3	Promoter (<=1kb)	4097	ENST00000357736.9	0	MAFG	MAF bZIP transcription factor G
chr16	79600399	79601246	chr16-79600399-79601246	5.14379e-08	0.353161	2	Promoter (<=1kb)	4094	ENST00000326043.5	0	MAF	MAF bZIP transcription factor
chr12	2878312	2879023	chr12-2878312-2879023	5.39389e-08	0.362649	3	Promoter (1-2kb)	83695	ENST00000489288.7	1089	RHNO1	RAD9-HUS1-RAD1 interacting nuclear orphan 1
chr10	7412283	7413404	chr10-7412283-7413404	5.44216e-08	0.397894	3	Promoter (<=1kb)	57713	ENST00000682180.1	-795	SFMBT2	Scm like with four mbt domains 2
chr12	26125844	26126861	chr12-26125844-26126861	5.60306e-08	0.440501	3	Promoter (<=1kb)	79365	ENST00000242728.5	-807	BHLHE41	basic helix-loop-helix family member e41
chr17	50148400	50149223	chr17-50148400-50149223	5.81889e-08	0.415923	3	Promoter (1-2kb)	84687	ENST00000612501.2	1454	PPP1R9B	protein phosphatase 1 regulatory subunit 9B
chr17	78416676	78417836	chr17-78416676-78417836	6.12501e-08	0.41548	3	Promoter (2-3kb)	9489	ENST00000586880.1	-2386	PGS1	phosphatidylglycerophosphate synthase 1
chr2	112839144	112840079	chr2-112839144-112840079	6.22674e-08	0.269336	1	Promoter (2-3kb)	3553	ENST00000418817.5	-2328	IL1B	interleukin 1 beta
chr11	8624586	8625753	chr11-8624586-8625753	6.31183e-08	0.479327	6	Promoter (1-2kb)	9866	ENST00000530502.1	-1741	TRIM66	tripartite motif containing 66
chr15	43793154	43794058	chr15-43793154-43794058	7.08479e-08	0.270455	1	Promoter (<=1kb)	100302254	ENST00000408865.1	0	MIR1282	microRNA 1282
chr1	46301201	46302460	chr1-46301201-46302460	7.11785e-08	0.258567	1	Promoter (<=1kb)	10489	ENST00000469150.1	-421	LRRC41	leucine rich repeat containing 41
chr11	65290435	65291483	chr11-65290435-65291483	7.22907e-08	0.400517	3	Promoter (2-3kb)	23649	ENST00000534785.1	-2695	POLA2	DNA polymerase alpha 2, accessory subunit
chr16	4415088	4417287	chr16-4415088-4417287	7.56815e-08	0.426558	2	Promoter (<=1kb)	100529144	ENST00000572467.5	0	CORO7-PAM16	CORO7-PAM16 readthrough
chr5	143403302	1.43404e+08	chr5-143403302-143404255.1	7.63634e-08	0.432477	3	Promoter (<=1kb)	2908	ENST00000394464.7	0	NR3C1	nuclear receptor subfamily 3 group C member 1
chr5	168885078	168886139	chr5-168885078-168886139	7.6804e-08	0.262774	1	Promoter (1-2kb)	6586	ENST00000404867.7	-1740	SLIT3	slit guidance ligand 3
chr10	49076625	49077787	chr10-49076625-49077787	7.89872e-08	0.370904	3	Promoter (<=1kb)	196740	ENST00000476018.2	0	VSTM4	V-set and transmembrane domain containing 4
chr22	37501361	37502310	chr22-37501361-37502310	8.2493e-08	0.716436	4	Promoter (1-2kb)	29775	ENST00000433485.1	1770	CARD10	caspase recruitment domain family member 10
chr11	120137673	120138625	chr11-120137673-120138625	8.54894e-08	0.689363	4	Promoter (<=1kb)	23650	ENST00000341846.10	0	TRIM29	tripartite motif containing 29
chr7	2623120	2623971	chr7-2623120-2623971	8.55766e-08	0.384545	3	Promoter (<=1kb)	107986760	ENST00000690042.1	-884	LOC107986760	uncharacterized LOC107986760
chr9	128783337	128784303	chr9-128783337-128784303	8.98096e-08	0.346356	3	Promoter (2-3kb)	54662	ENST00000372648.10	-2950	TBC1D13	TBC1 domain family member 13
chr17	56985412	56986392	chr17-56985412-56986392	8.98852e-08	0.278217	1	Promoter (<=1kb)	59342	ENST00000570480.5	-698	SCPEP1	serine carboxypeptidase 1
chr9	137032613	137033377	chr9-137032613-137033377	9.08776e-08	0.284093	1	Promoter (<=1kb)	401563	ENST00000672631.1	0	LINC02908	long intergenic non-protein coding RNA 2908
chr5	178940632	178941815	chr5-178940632-178941815	9.33439e-08	0.73407	4	Promoter (<=1kb)	285676	ENST00000320129.7	0	ZNF454	zinc finger protein 454
chr9	128148746	128149851	chr9-128148746-128149851	9.68743e-08	0.757368	4	Promoter (<=1kb)	3934	ENST00000373017.5	0	LCN2	lipocalin 2
chr12	111383	112443	chr12-111383-112443	9.86971e-08	0.271094	1	Promoter (<=1kb)	105369593	ENST00000540226.1	0	LOC105369593	uncharacterized LOC105369593
chr19	49335083	49336043	chr19-49335083-49336043	1.00757e-07	0.252475	1	Promoter (<=1kb)	951	ENST00000391859.6	0	CD37	CD37 molecule
chr22	19144282	19145193	chr22-19144282-19145193	1.03578e-07	0.435572	2	Promoter (<=1kb)	8220	ENST00000252137.11	0	ESS2	ess-2 splicing factor homolog
chrX	153944146	153945160	chrX-153944146-153945160	1.06031e-07	0.348221	3	Promoter (<=1kb)	5973	ENST00000393700.8	0	RENBP	renin binding protein
chr5	56159140	56159950	chr5-56159140-56159950	1.0672e-07	0.292279	1	Promoter (<=1kb)	79722	ENST00000505970.2	979	ANKRD55	ankyrin repeat domain 55
chr19	1069016	1069932	chr19-1069016-1069932	1.08615e-07	0.268196	1	Promoter (1-2kb)	23526	ENST00000543365.5	-1289	ARHGAP45	Rho GTPase activating protein 45
chr1	27881807	27882812	chr1-27881807-27882812	1.09132e-07	0.258118	1	Promoter (<=1kb)	9473	ENST00000492877.1	-586	THEMIS2	thymocyte selection associated family member 2
chr16	2473525	2474418	chr16-2473525-2474418	1.10269e-07	0.370288	3	Promoter (<=1kb)	57465	ENST00000567020.6	-633	TBC1D24	TBC1 domain family member 24
chr2	126655696	126656888	chr2-126655696-126656888	1.10829e-07	0.389833	3	Promoter (<=1kb)	2995	ENST00000484700.2	0	GYPC	glycophorin C (Gerbich blood group)
chr6	36962813	36964336	chr6-36962813-36964336	1.14087e-07	0.278113	1	Promoter (<=1kb)	221476	ENST00000491324.1	0	PI16	peptidase inhibitor 16
chr1	36124748	36125781	chr1-36124748-36125781	1.15799e-07	0.377566	3	Promoter (<=1kb)	1296	ENST00000397799.2	0	COL8A2	collagen type VIII alpha 2 chain
chr2	43126848	43128138	chr2-43126848-43128138	1.21098e-07	0.289225	1	Promoter (<=1kb)	105374570	ENST00000669652.1	-681	LOC105374570	uncharacterized LOC105374570
chr4	1332651	1333711	chr4-1332651-1333711	1.2139e-07	0.382306	3	Promoter (<=1kb)	10296	ENST00000515766.1	90	MAEA	macrophage erythroblast attacher, E3 ubiquitin ligase
chr12	10167223	10168053	chr12-10167223-10168053	1.22339e-07	0.281955	1	Promoter (<=1kb)	4973	ENST00000543993.5	0	OLR1	oxidized low density lipoprotein receptor 1
chr10	24722642	24724004	chr10-24722642-24724004	1.23949e-07	0.425476	3	Promoter (<=1kb)	57584	ENST00000612832.4	0	ARHGAP21	Rho GTPase activating protein 21
chr20	49230445	49231365	chr20-49230445-49231365	1.24841e-07	0.268261	1	Promoter (2-3kb)	55661	ENST00000471144.1	-2473	DDX27	DEAD-box helicase 27
chr14	92651012	92652314	chr14-92651012-92652314	1.25843e-07	0.283582	1	Promoter (<=1kb)	79890	ENST00000553992.1	94	RIN3	Ras and Rab interactor 3
chr5	151749238	151750111	chr5-151749238-151750111	1.47438e-07	0.384186	3	Promoter (2-3kb)	475	ENST00000522314.5	2007	ATOX1	antioxidant 1 copper chaperone
chr18	13611536	13612663	chr18-13611536-13612663	1.49115e-07	0.403297	3	Promoter (<=1kb)	753	ENST00000585931.5	0	LDLRAD4	low density lipoprotein receptor class A domain containing 4
chr8	132895457	132896328	chr8-132895457-132896328	1.49182e-07	0.294777	1	Promoter (1-2kb)	7038	ENST00000523756.5	-1361	TG	thyroglobulin
chr16	997036	998161	chr16-997036-998161	1.49293e-07	0.723413	4	Promoter (<=1kb)	107984898	ENST00000565401.1	0	LOC107984898	uncharacterized LOC107984898
chr13	110665614	110666767	chr13-110665614-110666767	1.51434e-07	0.259831	1	Promoter (<=1kb)	79587	ENST00000537802.5	0	CARS2	cysteinyl-tRNA synthetase 2, mitochondrial
chr16	16075520	16076399	chr16-16075520-16076399	1.52464e-07	0.268226	1	Promoter (<=1kb)	4363	ENST00000575422.5	0	ABCC1	ATP binding cassette subfamily C member 1
chr9	129173672	129175361	chr9-129173672-129175361	1.57967e-07	0.428746	3	Promoter (<=1kb)	105376289	ENST00000675308.1	-965	LOC105376289	uncharacterized LOC105376289
chr4	3372680	3373743	chr4-3372680-3373743	1.58477e-07	0.425157	3	Promoter (2-3kb)	6002	ENST00000506998.5	2494	RGS12	regulator of G protein signaling 12
chr14	65042309	65043210	chr14-65042309-65043210	1.59225e-07	0.255371	1	Promoter (1-2kb)	100616490	ENST00000582134.1	-1478	MIR4706	microRNA 4706
chr9	114080455	114081535	chr9-114080455-114081535	1.61613e-07	0.718306	4	Promoter (2-3kb)	259	ENST00000603230.1	-2127	AMBP	alpha-1-microglobulin/bikunin precursor
chr12	49055687	49056584	chr12-49055687-49056584	1.69828e-07	0.273253	1	Promoter (<=1kb)	8085	ENST00000692637.1	-363	KMT2D	lysine methyltransferase 2D
chr15	85554736	85555646	chr15-85554736-85555646	1.76056e-07	0.274285	1	Promoter (<=1kb)	11214	ENST00000558811.2	0	AKAP13	A-kinase anchoring protein 13
chr17	74623156	74624564	chr17-74623156-74624564	1.82705e-07	0.257264	1	Promoter (<=1kb)	342510	ENST00000392619.2	0	CD300E	CD300e molecule
chr17	82240543	82242267	chr17-82240543-82242267	1.90193e-07	0.404849	3	Promoter (2-3kb)	1453	ENST00000584913.1	2846	CSNK1D	casein kinase 1 delta
chr9	129488141	129489160	chr9-129488141-129489160	1.91515e-07	0.426719	3	Promoter (<=1kb)	100506190	ENST00000444184.6	0	LINC00963	long intergenic non-protein coding RNA 963
chr3	45553288	45554063	chr3-45553288-45554063	1.96988e-07	0.372138	3	Promoter (1-2kb)	8994	ENST00000465039.5	-1331	LIMD1	LIM domain containing 1
chr5	14480537	14481972	chr5-14480537-14481972	2.02603e-07	0.26207	1	Promoter (<=1kb)	7204	ENST00000510281.1	-445	TRIO	trio Rho guanine nucleotide exchange factor
chr22	19953161	19954309	chr22-19953161-19954309	2.03078e-07	0.724561	4	Promoter (<=1kb)	1312	ENST00000678255.1	0	COMT	catechol-O-methyltransferase
chr19	40613530	4.06159e+07	chr19-40613530-40615869.1	2.11272e-07	0.328486	1	Promoter (<=1kb)	8425	ENST00000602251.5	0	LTBP4	latent transforming growth factor beta binding protein 4
chr20	23048412	23049219	chr20-23048412-23049219	2.20142e-07	0.382875	3	Promoter (<=1kb)	7056	ENST00000377103.3	453	THBD	thrombomodulin
chr16	4272711	4274216	chr16-4272711-4274216	2.21464e-07	0.412706	3	Promoter (<=1kb)	7023	ENST00000204517.11	0	TFAP4	transcription factor AP-4
chr2	71071616	71072531	chr2-71071616-71072531	2.28293e-07	0.284838	1	Promoter (<=1kb)	55577	ENST00000529236.1	0	NAGK	N-acetylglucosamine kinase
chr3	194276988	194278089	chr3-194276988-194278089	2.5537e-07	0.691851	4	Promoter (<=1kb)	105374289	ENST00000653696.1	208	LINC02048	long intergenic non-protein coding RNA 2048
chr5	95856995	95857895	chr5-95856995-95857895	2.67906e-07	0.300608	1	Promoter (<=1kb)	202299	ENST00000620167.1	126	LINC01554	long intergenic non-protein coding RNA 1554
chr1	12617891	12618764	chr1-12617891-12618764	2.74452e-07	0.373354	3	Promoter (<=1kb)	9249	ENST00000616661.5	0	DHRS3	dehydrogenase/reductase 3
chr9	129261120	129261982	chr9-129261120-129261982	2.87637e-07	0.25356	1	Promoter (2-3kb)	105376290	ENST00000427080.2	2766	IER5L-AS1	IER5L antisense RNA 1
chr19	18254891	18255830	chr19-18254891-18255830	2.8934e-07	0.680748	4	Promoter (<=1kb)	5143	ENST00000355502.7	0	PDE4C	phosphodiesterase 4C
chr19	56837270	56838494	chr19-56837270-56838494	3.13062e-07	0.377244	3	Promoter (<=1kb)	5178	ENST00000649428.1	0	PEG3	paternally expressed 3
chr3	4978180	4.97965e+06	chr3-4978180-4979654.1	3.22146e-07	0.399847	3	Promoter (<=1kb)	8553	ENST00000467610.1	0	BHLHE40	basic helix-loop-helix family member e40
chr11	66069701	66071462	chr11-66069701-66071462	3.23711e-07	0.433129	2	Promoter (<=1kb)	55690	ENST00000320580.9	0	PACS1	phosphofurin acidic cluster sorting protein 1
chr11	117994066	117994940	chr11-117994066-117994940	3.28485e-07	0.255863	1	Promoter (<=1kb)	3587	ENST00000525467.1	-19	IL10RA	interleukin 10 receptor subunit alpha
chr8	133062175	133063281	chr8-133062175-133063281	3.38784e-07	0.260044	1	Promoter (1-2kb)	6503	ENST00000427060.6	-1817	SLA	Src like adaptor
chr2	231780693	231781897	chr2-231780693-231781897	3.43539e-07	0.380971	2	Promoter (<=1kb)	5147	ENST00000287600.9	0	PDE6D	phosphodiesterase 6D
chr14	21106614	21107562	chr14-21106614-21107562	3.49159e-07	0.37745	3	Promoter (1-2kb)	51222	ENST00000451119.6	-1892	ZNF219	zinc finger protein 219
chr6	31586380	31587178	chr6-31586380-31587178	3.52785e-07	0.287176	1	Promoter (<=1kb)	7940	ENST00000339530.8	0	LST1	leukocyte specific transcript 1
chr3	52471431	52472295	chr3-52471431-52472295	3.54685e-07	0.339113	3	Promoter (<=1kb)	11188	ENST00000490425.1	875	NISCH	nischarin
chr6	34236437	34238641	chr6-34236437-34238641	3.73848e-07	0.373967	2	Promoter (<=1kb)	3159	ENST00000674029.1	0	HMGA1	high mobility group AT-hook 1
chr8	11783257	11784174	chr8-11783257-11784174	3.76288e-07	0.256116	1	Promoter (<=1kb)	252969	ENST00000524741.1	645	NEIL2	nei like DNA glycosylase 2
chr1	234934414	234935595	chr1-234934414-234935595	3.77559e-07	0.251066	1	Promoter (1-2kb)	107985365	ENST00000651370.1	-1761	LOC107985365	uncharacterized LOC107985365
chr6	166959030	166959899	chr6-166959030-166959899	3.91962e-07	0.375737	2	Promoter (1-2kb)	8635	ENST00000358165.7	-1839	RNASET2	ribonuclease T2
chr19	55081058	55082012	chr19-55081058-55082012	3.92703e-07	0.271931	1	Promoter (<=1kb)	54869	ENST00000590610.5	0	EPS8L1	EPS8 like 1
chr2	28601384	28602350	chr2-28601384-28602350	3.92967e-07	0.379707	3	Promoter (<=1kb)	151056	ENST00000479065.5	0	PLB1	phospholipase B1
chr3	122575926	122577022	chr3-122575926-122577022	3.9719e-07	0.330676	3	Promoter (<=1kb)	165631	ENST00000483793.5	-606	PARP15	poly(ADP-ribose) polymerase family member 15
chr1	202009949	202010973	chr1-202009949-202010973	3.99453e-07	0.68648	4	Promoter (<=1kb)	102723465	ENST00000419190.2	0	ELF3-AS1	ELF3 antisense RNA 1
chr6	166951961	166952781	chr6-166951961-166952781	4.08884e-07	0.256735	1	Promoter (<=1kb)	8635	ENST00000496851.6	0	RNASET2	ribonuclease T2
chr16	30650179	30651136	chr16-30650179-30651136	4.12114e-07	0.386376	3	Promoter (<=1kb)	78994	ENST00000563399.5	0	PRR14	proline rich 14
chr17	47199821	47200676	chr17-47199821-47200676	4.2855e-07	0.256567	1	Promoter (<=1kb)	4635	ENST00000571981.5	0	MYL4	myosin light chain 4
chr1	56511129	56512023	chr1-56511129-56512023	4.3031e-07	0.261904	1	Promoter (<=1kb)	8613	ENST00000641494.1	16	PLPP3	phospholipid phosphatase 3
chr4	87732259	87733079	chr4-87732259-87733079	4.42715e-07	0.266496	1	Promoter (<=1kb)	105377324	ENST00000506480.5	0	LOC105377324	uncharacterized LOC105377324
chr15	40306060	40307280	chr15-40306060-40307280	4.58772e-07	0.259832	1	Promoter (<=1kb)	5330	ENST00000558588.5	413	PLCB2	phospholipase C beta 2
chr9	125649035	125649848	chr9-125649035-125649848	4.59834e-07	0.334131	3	Promoter (<=1kb)	79109	ENST00000420643.5	569	MAPKAP1	MAPK associated protein 1
chr14	104957124	104958170	chr14-104957124-104958170	4.71184e-07	0.674623	4	Promoter (1-2kb)	113146	ENST00000555544.1	-1722	AHNAK2	AHNAK nucleoprotein 2
chr6	152380889	152381967	chr6-152380889-152381967	4.73802e-07	0.742451	4	Promoter (<=1kb)	23345	ENST00000471834.1	0	SYNE1	spectrin repeat containing nuclear envelope protein 1
chr7	150433370	150434270	chr7-150433370-150434270	4.84946e-07	0.260552	1	Promoter (<=1kb)	285972	ENST00000477392.1	0	LINC00996	long intergenic non-protein coding RNA 996
chr22	39244349	39245483	chr22-39244349-39245483	5.05081e-07	0.392936	3	Promoter (<=1kb)	5155	ENST00000331163.11	0	PDGFB	platelet derived growth factor subunit B
chr22	39348933	39350457	chr22-39348933-39350457	5.06634e-07	0.368436	2	Promoter (<=1kb)	9145	ENST00000318801.8	0	SYNGR1	synaptogyrin 1
chr7	75822944	75823972	chr7-75822944-75823972	5.45214e-07	0.333754	3	Promoter (<=1kb)	6369	ENST00000416943.1	0	CCL24	C-C motif chemokine ligand 24
chr17	1039007	1040155	chr17-1039007-1040155	5.45215e-07	0.327598	1	Promoter (<=1kb)	29	ENST00000571022.5	0	ABR	ABR activator of RhoGEF and GTPase
chr3	52842957	52843687	chr3-52842957-52843687	5.58045e-07	0.257938	1	Promoter (<=1kb)	375346	ENST00000464769.1	0	STIMATE	STIM activating enhancer
chr9	129343312	129344420	chr9-129343312-129344420	5.72202e-07	0.40713	3	Promoter (1-2kb)	100506119	ENST00000423122.2	1687	LINC01503	long intergenic non-protein coding RNA 1503
chr16	2674423	2675297	chr16-2674423-2675297	5.75446e-07	0.256474	1	Promoter (<=1kb)	100507321	ENST00000661849.1	-978	ERVK13-1	endogenous retrovirus group K13 member 1
chr14	104966999	104968098	chr14-104966999-104968098	5.80329e-07	0.674322	4	Promoter (2-3kb)	113146	ENST00000555122.1	2383	AHNAK2	AHNAK nucleoprotein 2
chr2	70087884	70088787	chr2-70087884-70088787	6.13886e-07	0.273205	1	Promoter (<=1kb)	151516	ENST00000423402.5	0	ASPRV1	aspartic peptidase retroviral like 1
chr17	7477527	7478345	chr17-7477527-7478345	6.20594e-07	0.354716	3	Promoter (1-2kb)	57659	ENST00000380599.9	1286	ZBTB4	zinc finger and BTB domain containing 4
chr10	79070649	79071586	chr10-79070649-79071586	6.32104e-07	0.385173	3	Promoter (1-2kb)	57178	ENST00000334512.10	1683	ZMIZ1	zinc finger MIZ-type containing 1
chr15	81182707	81183503	chr15-81182707-81183503	6.34793e-07	0.256897	1	Promoter (<=1kb)	3603	ENST00000360547.9	0	IL16	interleukin 16
chr1	2300726	2301654	chr1-2300726-2301654	6.44011e-07	0.305465	2	Promoter (1-2kb)	6497	ENST00000507179.1	-1992	SKI	SKI proto-oncogene
chr19	10403064	10405104	chr19-10403064-10405104	6.48067e-07	0.742	6	Promoter (<=1kb)	100302213	ENST00000408639.1	0	MIR1181	microRNA 1181
chr22	25112989	25113864	chr22-25112989-25113864	6.49138e-07	0.613	4	Promoter (<=1kb)	100128531	ENST00000366110.4	-297	KIAA1671-AS1	KIAA1671 antisense RNA 1
chr7	106283510	106284366	chr7-106283510-106284366	6.49888e-07	0.351953	3	Promoter (<=1kb)	10135	ENST00000681936.1	178	NAMPT	nicotinamide phosphoribosyltransferase
chr1	55052966	55053786	chr1-55052966-55053786	6.5335e-07	0.264103	1	Promoter (2-3kb)	255738	ENST00000490692.1	2032	PCSK9	proprotein convertase subtilisin/kexin type 9
chr10	3107104	3108132	chr10-3107104-3108132	6.60406e-07	0.707586	4	Promoter (2-3kb)	5214	ENST00000460445.1	2225	PFKP	phosphofructokinase, platelet
chr11	46362964	46363901	chr11-46362964-46363901	6.69034e-07	0.397337	3	Promoter (1-2kb)	8525	ENST00000534215.5	1357	DGKZ	diacylglycerol kinase zeta
chr1	22643308	22644163	chr1-22643308-22644163	6.78636e-07	0.255177	1	Promoter (<=1kb)	714	ENST00000374640.9	0	C1QC	complement C1q C chain
chr2	68318261	68320253	chr2-68318261-68320253	7.02739e-07	0.393248	3	Promoter (<=1kb)	25927	ENST00000409559.7	0	CNRIP1	cannabinoid receptor interacting protein 1
chr17	61467364	61468256	chr17-61467364-61468256	7.07741e-07	0.25038	1	Promoter (1-2kb)	9496	ENST00000590174.5	1571	TBX4	T-box transcription factor 4
chr8	145050792	145051941	chr8-145050792-145051941	7.16789e-07	0.360628	3	Promoter (<=1kb)	65265	ENST00000524395.5	-524	C8orf33	chromosome 8 open reading frame 33
chr1	201028103	201029233	chr1-201028103-201029233	7.49202e-07	0.367641	3	Promoter (1-2kb)	101929305	ENST00000610411.1	-1903	LOC101929305	uncharacterized LOC101929305
chr16	19417315	19418257	chr16-19417315-19418257	7.72048e-07	0.645119	4	Promoter (<=1kb)	79838	ENST00000542583.7	0	TMC5	transmembrane channel like 5
chr14	95319369	95320305	chr14-95319369-95320305	8.0465e-07	0.263566	1	Promoter (<=1kb)	101929080	ENST00000673401.1	0	LINC02292	long intergenic non-protein coding RNA 2292
chr3	158808367	158809345	chr3-158808367-158809345	8.17709e-07	0.373746	3	Promoter (<=1kb)	64747	ENST00000489639.1	0	MFSD1	major facilitator superfamily domain containing 1
chr19	1101461	1.10226e+06	chr19-1101461-1102259.1	8.2389e-07	0.38499	3	Promoter (1-2kb)	2879	ENST00000354171.13	-1735	GPX4	glutathione peroxidase 4
chr19	48836616	48837957	chr19-48836616-48837957	8.36757e-07	0.276526	1	Promoter (<=1kb)	51171	ENST00000599157.5	-106	HSD17B14	hydroxysteroid 17-beta dehydrogenase 14
chrX	153726748	153727825	chrX-153726748-153727825	8.61902e-07	0.352741	3	Promoter (<=1kb)	215	ENST00000370129.4	931	ABCD1	ATP binding cassette subfamily D member 1
chr22	50534000	50534848	chr22-50534000-50534848	8.93591e-07	0.266058	1	Promoter (1-2kb)	440836	ENST00000437588.2	-1494	ODF3B	outer dense fiber of sperm tails 3B
chr15	39579737	39581296	chr15-39579737-39581296	9.10585e-07	0.413747	2	Promoter (<=1kb)	7057	ENST00000397591.2	0	THBS1	thrombospondin 1
chr17	72446501	72447352	chr17-72446501-72447352	9.13108e-07	0.55718	4	Promoter (1-2kb)	100499467	ENST00000580500.5	-1382	LINC00673	long intergenic non-protein coding RNA 673
chr19	10769227	10770371	chr19-10769227-10770371	9.52929e-07	0.348132	3	Promoter (<=1kb)	1785	ENST00000591819.1	0	DNM2	dynamin 2
chr22	37633449	37634396	chr22-37633449-37634396	1.01925e-06	0.368339	2	Promoter (<=1kb)	23616	ENST00000417536.5	-258	SH3BP1	SH3 domain binding protein 1
chr9	114098076	114099989	chr9-114098076-114099989	1.04235e-06	0.674661	4	Promoter (<=1kb)	113220	ENST00000640553.1	0	KIF12	kinesin family member 12
chr1	206005168	206005930	chr1-206005168-206005930	1.04478e-06	0.324386	3	Promoter (1-2kb)	338382	ENST00000623893.1	-1707	RAB7B	RAB7B, member RAS oncogene family
chr16	23711482	23712577	chr16-23711482-23712577	1.05092e-06	0.67869	4	Promoter (<=1kb)	10595	ENST00000569903.1	633	ERN2	endoplasmic reticulum to nucleus signaling 2
chr17	49217712	49218562	chr17-49217712-49218562	1.05954e-06	0.347415	3	Promoter (1-2kb)	51225	ENST00000573347.5	-1001	ABI3	ABI family member 3
chr7	1532456	1533446	chr7-1532456-1533446	1.0772e-06	0.398844	3	Promoter (1-2kb)	7975	ENST00000343242.9	1754	MAFK	MAF bZIP transcription factor K
chr15	90786047	90787082	chr15-90786047-90787082	1.08614e-06	0.258979	1	Promoter (2-3kb)	641	ENST00000560559.2	-2171	BLM	BLM RecQ like helicase
chr17	81084411	81085348	chr17-81084411-81085348	1.11444e-06	0.649643	4	Promoter (<=1kb)	10458	ENST00000576225.5	0	BAIAP2	BAR/IMD domain containing adaptor protein 2
chr2	112724494	112725322	chr2-112724494-112725322	1.11537e-06	0.25581	1	Promoter (<=1kb)	284958	ENST00000462854.1	-921	NT5DC4	5'-nucleotidase domain containing 4
chr1	2246041	2247049	chr1-2246041-2247049	1.15281e-06	0.26017	1	Promoter (<=1kb)	6497	ENST00000478223.2	-947	SKI	SKI proto-oncogene
chr3	48503719	48504724	chr3-48503719-48504724	1.15593e-06	0.259542	1	Promoter (<=1kb)	51246	ENST00000619810.4	0	SHISA5	shisa family member 5
chr19	6736130	6736963	chr19-6736130-6736963	1.16009e-06	0.253429	1	Promoter (<=1kb)	102465474	ENST00000621745.1	0	MIR6791	microRNA 6791
chr16	28609510	28610458	chr16-28609510-28610458	1.20883e-06	0.353418	3	Promoter (<=1kb)	6817	ENST00000314752.12	0	SULT1A1	sulfotransferase family 1A member 1
chr11	119029057	119029885	chr11-119029057-119029885	1.23178e-06	0.360466	3	Promoter (<=1kb)	2542	ENST00000524428.5	0	SLC37A4	solute carrier family 37 member 4
chr1	212228145	212229288	chr1-212228145-212229288	1.25987e-06	0.617962	4	Promoter (1-2kb)	101929541	ENST00000669457.1	-1513	LINC02608	long intergenic non-protein coding RNA 2608
chr7	99248214	99249051	chr7-99248214-99249051	1.33379e-06	0.25947	1	Promoter (1-2kb)	402569	ENST00000681060.1	1024	KPNA7	karyopherin subunit alpha 7
chr5	132873106	132874131	chr5-132873106-132874131	1.33945e-06	0.656151	4	Promoter (<=1kb)	116842	ENST00000483190.1	0	LEAP2	liver enriched antimicrobial peptide 2
chr16	2829555	2830752	chr16-2829555-2830752	1.40954e-06	0.677624	4	Promoter (<=1kb)	124220	ENST00000570670.6	0	ZG16B	zymogen granule protein 16B
chr2	33477441	33478262	chr2-33477441-33478262	1.43384e-06	0.366528	3	Promoter (<=1kb)	25780	ENST00000494927.1	776	RASGRP3	RAS guanyl releasing protein 3
chr10	102502575	102503118	chr10-102502575-102503118	1.4433e-06	0.384257	3	Promoter (<=1kb)	10121	ENST00000636707.1	0	ACTR1A	actin related protein 1A
chr13	110463984	110464911	chr13-110463984-110464911	1.48198e-06	0.267917	1	Promoter (<=1kb)	100129836	ENST00000458403.2	-697	COL4A2-AS2	COL4A2 antisense RNA 2
chr14	76827723	76829537	chr14-76827723-76829537	1.51303e-06	0.258582	1	Promoter (1-2kb)	145497	ENST00000691122.1	1227	LRRC74A	leucine rich repeat containing 74A
chr3	46208088	46209003	chr3-46208088-46209003	1.54923e-06	0.254122	1	Promoter (<=1kb)	1230	ENST00000296140.4	0	CCR1	C-C motif chemokine receptor 1
chr14	22598792	22599493	chr14-22598792-22599493	1.56538e-06	0.648386	4	Promoter (<=1kb)	63874	ENST00000418446.6	488	ABHD4	abhydrolase domain containing 4, N-acyl phospholipase B
chr9	136847216	136848534	chr9-136847216-136848534	1.59291e-06	0.362192	3	Promoter (<=1kb)	29085	ENST00000371661.5	-190	PHPT1	phosphohistidine phosphatase 1
chr10	102117183	102118226	chr10-102117183-102118226	1.64483e-06	0.358195	3	Promoter (2-3kb)	8861	ENST00000425280.2	2059	LDB1	LIM domain binding 1
chr11	62728239	62729153	chr11-62728239-62729153	1.64557e-06	0.253811	1	Promoter (<=1kb)	283237	ENST00000316461.9	0	TTC9C	tetratricopeptide repeat domain 9C
chr17	50681004	50682028	chr17-50681004-50682028	1.71593e-06	0.313403	2	Promoter (2-3kb)	8714	ENST00000503337.1	2105	ABCC3	ATP binding cassette subfamily C member 3
chr4	184850871	184851530	chr4-184850871-184851530	1.72365e-06	0.333319	3	Promoter (<=1kb)	100500818	ENST00000656525.1	0	MIR3945	microRNA 3945
chr17	2083422	2084264	chr17-2083422-2084264	1.74423e-06	0.262398	1	Promoter (1-2kb)	23293	ENST00000570756.5	-1112	SMG6	SMG6 nonsense mediated mRNA decay factor
chr20	1467570	1468405	chr20-1467570-1468405	1.75573e-06	0.371126	2	Promoter (<=1kb)	55968	ENST00000476071.5	-652	NSFL1C	NSFL1 cofactor
chr14	90061833	90062810	chr14-90061833-90062810	1.77161e-06	0.319599	3	Promoter (<=1kb)	56659	ENST00000282146.5	0	KCNK13	potassium two pore domain channel subfamily K member 13
chr6	30882417	30883352	chr6-30882417-30883352	1.79874e-06	0.64955	4	Promoter (<=1kb)	780	ENST00000418800.6	0	DDR1	discoidin domain receptor tyrosine kinase 1
chr5	136047523	136048431	chr5-136047523-136048431	1.8018e-06	0.253448	1	Promoter (<=1kb)	7045	ENST00000604555.5	105	TGFBI	transforming growth factor beta induced
chr17	50055527	50056984	chr17-50055527-50056984	1.86438e-06	0.685658	4	Promoter (<=1kb)	284080	ENST00000499842.1	0	PICART1	p53 inducible cancer associated RNA transcript 1
chr19	49590960	49591730	chr19-49590960-49591730	1.89203e-06	0.307148	2	Promoter (<=1kb)	57479	ENST00000418929.7	0	PRR12	proline rich 12
chr3	122680413	122681431	chr3-122680413-122681431	1.96518e-06	0.37477	3	Promoter (<=1kb)	54625	ENST00000474629.7	0	PARP14	poly(ADP-ribose) polymerase family member 14
chr11	76629382	76630763	chr11-76629382-76630763	2.02848e-06	0.347923	2	Promoter (<=1kb)	101928813	ENST00000637683.1	0	LINC02757	long intergenic non-protein coding RNA 2757
chr19	55653555	55655196	chr19-55653555-55655196	2.05704e-06	0.43531	2	Promoter (<=1kb)	11338	ENST00000450554.6	0	U2AF2	U2 small nuclear RNA auxiliary factor 2
chr6	30885508	30887067	chr6-30885508-30887067	2.06239e-06	0.613542	4	Promoter (<=1kb)	780	ENST00000504679.5	0	DDR1	discoidin domain receptor tyrosine kinase 1
chr20	23655532	23656709	chr20-23655532-23656709	2.1125e-06	0.371098	2	Promoter (<=1kb)	105372573	ENST00000650975.1	0	LOC105372573	uncharacterized LOC105372573
chr6	36678178	36679881	chr6-36678178-36679881	2.12363e-06	0.38809	3	Promoter (<=1kb)	1026	ENST00000405375.5	0	CDKN1A	cyclin dependent kinase inhibitor 1A
chr11	60951099	60952913	chr11-60951099-60952913	2.20902e-06	0.390654	3	Promoter (<=1kb)	51296	ENST00000538739.2	0	SLC15A3	solute carrier family 15 member 3
chr2	101991225	101992291	chr2-101991225-101992291	2.21617e-06	0.354364	3	Promoter (<=1kb)	7850	ENST00000464994.5	0	IL1R2	interleukin 1 receptor type 2
chr19	44868383	44869281	chr19-44868383-44869281	2.27483e-06	0.263386	1	Promoter (2-3kb)	5819	ENST00000591581.1	-2572	NECTIN2	nectin cell adhesion molecule 2
chr16	1363069	1364181	chr16-1363069-1364181	2.29788e-06	0.595273	4	Promoter (1-2kb)	84572	ENST00000684100.1	1424	GNPTG	N-acetylglucosamine-1-phosphate transferase subunit gamma
chr9	120713944	120715101	chr9-120713944-120715101	2.35092e-06	0.690161	5	Promoter (<=1kb)	1955	ENST00000373930.4	0	MEGF9	multiple EGF like domains 9
chr14	94473429	94474311	chr14-94473429-94474311	2.37083e-06	0.254605	1	Promoter (1-2kb)	327657	ENST00000380365.7	1674	SERPINA9	serpin family A member 9
chr12	52212959	52214171	chr12-52212959-52214171	2.46041e-06	0.640957	4	Promoter (<=1kb)	283403	ENST00000656354.1	0	LINC02874	long intergenic non-protein coding RNA 2874
chr15	81301591	81302482	chr15-81301591-81302482	2.47288e-06	0.253141	1	Promoter (<=1kb)	3603	ENST00000559342.1	0	IL16	interleukin 16
chr6	42781743	42782901	chr6-42781743-42782901	2.4893e-06	0.359518	3	Promoter (<=1kb)	23506	ENST00000314073.10	0	BICRAL	BICRA like chromatin remodeling complex associated protein
chr19	14383770	14384856	chr19-14383770-14384856	2.5028e-06	0.252094	1	Promoter (2-3kb)	976	ENST00000242786.6	2326	ADGRE5	adhesion G protein-coupled receptor E5
chr12	52904650	52905617	chr12-52904650-52905617	2.68453e-06	0.650449	4	Promoter (<=1kb)	3856	ENST00000692008.1	0	KRT8	keratin 8
chr3	194322323	194323322	chr3-194322323-194323322	2.72985e-06	0.645929	4	Promoter (<=1kb)	100131551	ENST00000670716.1	0	LINC00887	long intergenic non-protein coding RNA 887
chr16	8877948	8878964	chr16-8877948-8878964	2.87377e-06	0.597828	4	Promoter (2-3kb)	101929989	ENST00000636296.1	-2670	LITAFD	LITAF domain containing
chr2	105607640	105608674	chr2-105607640-105608674	3.09364e-06	0.55628	4	Promoter (1-2kb)	285000	ENST00000658366.1	1813	LINC02946	long intergenic non-protein coding RNA 2946
chr16	88700634	88702275	chr16-88700634-88702275	3.14393e-06	0.255118	1	Promoter (<=1kb)	115992	ENST00000564894.1	0	RNF166	ring finger protein 166
chr12	103929649	103930732	chr12-103929649-103930732	3.17947e-06	0.342333	2	Promoter (<=1kb)	100500842	ENST00000579335.1	0	MIR3652	microRNA 3652
chrX	154378368	154379893	chrX-154378368-154379893	3.18857e-06	0.381074	2	Promoter (<=1kb)	2010	ENST00000369835.3	0	EMD	emerin
chr7	98228538	98229553	chr7-98228538-98229553	3.20421e-06	0.879068	7	Promoter (<=1kb)	25851	ENST00000479975.5	0	TECPR1	tectonin beta-propeller repeat containing 1
chr11	60336565	60337871	chr11-60336565-60337871	3.23879e-06	0.902382	8	Promoter (1-2kb)	245802	ENST00000530509.1	1588	MS4A6E	membrane spanning 4-domains A6E
chr1	27009335	27010389	chr1-27009335-27010389	3.25969e-06	0.608038	4	Promoter (2-3kb)	115572	ENST00000289166.6	2461	TENT5B	terminal nucleotidyltransferase 5B
chr3	57227049	57228292	chr3-57227049-57228292	3.29687e-06	0.380997	2	Promoter (<=1kb)	26060	ENST00000650354.1	0	APPL1	adaptor protein, phosphotyrosine interacting with PH domain and leucine zipper 1
chr7	39951127	39952056	chr7-39951127-39952056	3.30366e-06	0.335259	3	Promoter (<=1kb)	8621	ENST00000646039.1	0	CDK13	cyclin dependent kinase 13
chr4	102500882	1.02502e+08	chr4-102500882-102502303.1	3.44401e-06	0.377195	3	Promoter (<=1kb)	4790	ENST00000394820.8	0	NFKB1	nuclear factor kappa B subunit 1
chr22	45242564	45243527	chr22-45242564-45243527	3.61354e-06	0.629799	4	Promoter (1-2kb)	23313	ENST00000336156.10	-1670	KIAA0930	KIAA0930
chr2	100141924	100143001	chr2-100141924-100143001	3.62551e-06	0.302475	2	Promoter (<=1kb)	3899	ENST00000672756.2	0	AFF3	AF4/FMR2 family member 3
chr10	69334651	69335720	chr10-69334651-69335720	3.7094e-06	0.256926	1	Promoter (2-3kb)	3098	ENST00000494253.1	-2300	HK1	hexokinase 1
chr1	12344230	12345183	chr1-12344230-12345183	3.82012e-06	0.314126	3	Promoter (<=1kb)	55187	ENST00000469054.1	0	VPS13D	vacuolar protein sorting 13 homolog D
chr14	76772377	76773308	chr14-76772377-76773308	3.82112e-06	0.304993	1	Promoter (2-3kb)	22846	ENST00000553518.1	2424	VASH1	vasohibin 1
chr2	29223564	29224665	chr2-29223564-29224665	3.88385e-06	0.372462	3	Promoter (<=1kb)	238	ENST00000642122.1	0	ALK	ALK receptor tyrosine kinase
chr1	15836839	15837736	chr1-15836839-15837736	4.00288e-06	0.349969	2	Promoter (<=1kb)	23013	ENST00000673875.1	744	SPEN	spen family transcriptional repressor
chr3	170356637	1.70359e+08	chr3-170356637-170358819.1	4.22554e-06	0.269331	1	Promoter (<=1kb)	6498	ENST00000477216.1	0	SKIL	SKI like proto-oncogene
chr2	202034575	202035366	chr2-202034575-202035366	4.34768e-06	0.322956	3	Promoter (<=1kb)	8324	ENST00000286201.3	720	FZD7	frizzled class receptor 7
chr2	113217405	113218859	chr2-113217405-113218859	4.36131e-06	0.356194	3	Promoter (1-2kb)	7849	ENST00000480684.1	1618	PAX8	paired box 8
chr16	4371365	4372407	chr16-4371365-4372407	4.47327e-06	0.349908	3	Promoter (<=1kb)	114990	ENST00000304735.4	0	VASN	vasorin
chr16	89114983	89115865	chr16-89114983-89115865	4.47474e-06	0.382898	2	Promoter (2-3kb)	197322	ENST00000562204.1	2782	ACSF3	acyl-CoA synthetase family member 3
chr21	29763303	29764204	chr21-29763303-29764204	4.50655e-06	0.479428	4	Promoter (2-3kb)	642976	ENST00000413131.1	2909	GRIK1-AS1	GRIK1 antisense RNA 1
chr17	47965841	47967016	chr17-47965841-47967016	4.60712e-06	0.597532	4	Promoter (<=1kb)	80279	ENST00000579632.5	-794	CDK5RAP3	CDK5 regulatory subunit associated protein 3
chr8	97958506	97959051	chr8-97958506-97959051	4.61323e-06	0.481337	4	Promoter (2-3kb)	4147	ENST00000522270.5	-2431	MATN2	matrilin 2
chr11	765146	765947	chr11-765146-765947	4.62507e-06	0.610554	4	Promoter (<=1kb)	6888	ENST00000532202.1	776	TALDO1	transaldolase 1
chr17	10060881	10061709	chr17-10060881-10061709	4.64452e-06	0.320432	3	Promoter (<=1kb)	8522	ENST00000584389.5	0	GAS7	growth arrest specific 7
chr16	27318362	27319279	chr16-27318362-27319279	4.71471e-06	0.268543	1	Promoter (2-3kb)	3566	ENST00000563787.1	2965	IL4R	interleukin 4 receptor
chr10	22320397	2.23215e+07	chr10-22320397-22321518.1	4.91372e-06	0.852882	7	Promoter (<=1kb)	648	ENST00000376663.8	0	BMI1	BMI1 proto-oncogene, polycomb ring finger
chr11	68843455	68844707	chr11-68843455-68844707	4.9561e-06	0.358381	3	Promoter (<=1kb)	1374	ENST00000561996.1	0	CPT1A	carnitine palmitoyltransferase 1A
chr17	75556982	75558197	chr17-75556982-75558197	5.1116e-06	0.65085	4	Promoter (<=1kb)	3993	ENST00000545227.6	0	LLGL2	LLGL scribble cell polarity complex component 2
chr4	139175906	139178462	chr4-139175906-139178462	5.16028e-06	0.3278	2	Promoter (<=1kb)	105379412	ENST00000693380.1	0	LOC105379412	uncharacterized LOC105379412
chr5	180814985	180815927	chr5-180814985-180815927	5.18227e-06	0.374878	2	Promoter (<=1kb)	4245	ENST00000333055.8	0	MGAT1	alpha-1,3-mannosyl-glycoprotein 2-beta-N-acetylglucosaminyltransferase
chr3	160676625	160677567	chr3-160676625-160677567	5.31649e-06	0.546508	4	Promoter (<=1kb)	80117	ENST00000320767.4	0	ARL14	ADP ribosylation factor like GTPase 14
chr13	33352435	33353788	chr13-33352435-33353788	5.33098e-06	0.366678	3	Promoter (1-2kb)	90627	ENST00000567873.1	-1805	STARD13	StAR related lipid transfer domain containing 13
chr18	63969932	63970964	chr18-63969932-63970964	5.46687e-06	0.355768	3	Promoter (<=1kb)	105372165	ENST00000637973.1	0	LOC105372165	uncharacterized LOC105372165
chr3	194212490	194213566	chr3-194212490-194213566	5.7584e-06	0.494139	4	Promoter (<=1kb)	100505920	ENST00000662552.1	0	LINC02036	long intergenic non-protein coding RNA 2036
chr10	100999116	101000055	chr10-100999116-101000055	5.88184e-06	0.344456	3	Promoter (<=1kb)	84445	ENST00000370220.1	0	LZTS2	leucine zipper tumor suppressor 2
chr17	21286028	21286868	chr17-21286028-21286868	5.95165e-06	0.332175	3	Promoter (1-2kb)	5606	ENST00000526076.6	-1168	MAP2K3	mitogen-activated protein kinase kinase 3
chr15	96353774	96354907	chr15-96353774-96354907	5.95259e-06	0.597303	4	Promoter (<=1kb)	101927263	ENST00000558382.2	0	LOC101927263	uncharacterized LOC101927263
chr17	45149755	45150251	chr17-45149755-45150251	6.09656e-06	0.316876	3	Promoter (1-2kb)	10614	ENST00000332499.4	1280	HEXIM1	HEXIM P-TEFb complex subunit 1
chr11	68012802	68013667	chr11-68012802-68013667	6.14681e-06	0.629271	4	Promoter (1-2kb)	221	ENST00000617449.4	-1301	ALDH3B1	aldehyde dehydrogenase 3 family member B1
chr22	44068257	44069322	chr22-44068257-44069322	6.30747e-06	0.363401	3	Promoter (<=1kb)	29780	ENST00000404989.1	0	PARVB	parvin beta
chr6	34555768	34557275	chr6-34555768-34557275	6.33669e-06	0.592469	4	Promoter (<=1kb)	25803	ENST00000374037.8	0	SPDEF	SAM pointed domain containing ETS transcription factor
chr5	61304366	61305420	chr5-61304366-61305420	6.36787e-06	0.627233	4	Promoter (<=1kb)	105378992	ENST00000511794.6	0	LINC02057	long intergenic non-protein coding RNA 2057
chr7	20329328	20330161	chr7-20329328-20330161	6.36999e-06	0.636153	4	Promoter (<=1kb)	3696	ENST00000537992.5	-541	ITGB8	integrin subunit beta 8
chr1	17206894	17207713	chr1-17206894-17207713	6.43036e-06	0.323999	3	Promoter (1-2kb)	29943	ENST00000375471.5	1766	PADI1	peptidyl arginine deiminase 1
chr1	204151368	204152578	chr1-204151368-204152578	6.43583e-06	0.318893	3	Promoter (<=1kb)	55224	ENST00000367201.7	0	ETNK2	ethanolamine kinase 2
chr11	58578712	58580531	chr11-58578712-58580531	6.46233e-06	0.36658	3	Promoter (<=1kb)	386607	ENST00000389919.8	0	ZFP91-CNTF	ZFP91-CNTF readthrough (NMD candidate)
chr21	41507782	41508995	chr21-41507782-41508995	6.51093e-06	0.633432	4	Promoter (<=1kb)	7113	ENST00000679054.1	0	TMPRSS2	transmembrane serine protease 2
chr7	134444100	134445269	chr7-134444100-134445269	6.53154e-06	0.252059	1	Promoter (2-3kb)	231	ENST00000467251.1	2755	AKR1B1	aldo-keto reductase family 1 member B
chr20	1944757	1946015	chr20-1944757-1946015	6.57169e-06	0.364797	3	Promoter (1-2kb)	727993	ENST00000446562.1	-1231	PDYN-AS1	PDYN antisense RNA 1
chr11	111918452	111919503	chr11-111918452-111919503	6.59139e-06	0.624717	4	Promoter (<=1kb)	91894	ENST00000278601.6	0	C11orf52	chromosome 11 open reading frame 52
chr7	102464145	102465437	chr7-102464145-102465437	6.70315e-06	0.384882	2	Promoter (<=1kb)	222229	ENST00000463739.5	0	LRWD1	leucine rich repeats and WD repeat domain containing 1
chr16	67561822	67563663	chr16-67561822-67563663	7.06653e-06	0.369817	2	Promoter (<=1kb)	10664	ENST00000646076.1	0	CTCF	CCCTC-binding factor
chr8	127400425	127401563	chr8-127400425-127401563	7.32552e-06	0.533857	4	Promoter (<=1kb)	101805488	ENST00000630920.1	26	CCAT2	colon cancer associated transcript 2
chr6	128230040	128231059	chr6-128230040-128231059	7.38757e-06	0.564257	4	Promoter (1-2kb)	5796	ENST00000498284.1	1092	PTPRK	protein tyrosine phosphatase receptor type K
chr19	2268964	2.27178e+06	chr19-2268964-2271777.1	7.4745e-06	0.349347	3	Promoter (<=1kb)	105372240	ENST00000590976.1	0	LOC105372240	uncharacterized LOC105372240
chr10	27819940	27820934	chr10-27819940-27820934	7.52725e-06	0.582773	4	Promoter (<=1kb)	55130	ENST00000672864.1	0	ODAD2	outer dynein arm docking complex subunit 2
chr11	121578337	121579273	chr11-121578337-121579273	7.74835e-06	0.270811	1	Promoter (1-2kb)	6653	ENST00000534286.5	1499	SORL1	sortilin related receptor 1
chr6	5084268	5086396	chr6-5084268-5086396	7.80381e-06	0.361994	3	Promoter (<=1kb)	648791	ENST00000405617.4	0	PPP1R3G	protein phosphatase 1 regulatory subunit 3G
chr16	50278848	50279877	chr16-50278848-50279877	7.86612e-06	0.316169	3	Promoter (<=1kb)	113	ENST00000569265.1	0	ADCY7	adenylate cyclase 7
chr17	40345026	40346203	chr17-40345026-40346203	7.9839e-06	0.574131	4	Promoter (<=1kb)	5914	ENST00000475125.1	0	RARA	retinoic acid receptor alpha
chr21	44872995	4.48743e+07	chr21-44872995-44874262.1	8.12572e-06	0.374142	2	Promoter (<=1kb)	754	ENST00000397887.7	0	PTTG1IP	PTTG1 interacting protein
chr13	112968254	112969884	chr13-112968254-112969884	8.18159e-06	0.610986	4	Promoter (<=1kb)	23263	ENST00000397030.5	0	MCF2L	MCF.2 cell line derived transforming sequence like
chr19	289888	291166	chr19-289888-291166	8.19821e-06	0.600578	4	Promoter (<=1kb)	8612	ENST00000327790.7	19	PLPP2	phospholipid phosphatase 2
chr16	50313483	50314602	chr16-50313483-50314602	8.24658e-06	0.257539	1	Promoter (<=1kb)	113	ENST00000568930.1	379	ADCY7	adenylate cyclase 7
chr1	183567249	183569193	chr1-183567249-183569193	8.25145e-06	0.363872	3	Promoter (<=1kb)	4688	ENST00000420553.5	32	NCF2	neutrophil cytosolic factor 2
chr1	112716207	112716949	chr1-112716207-112716949	8.35644e-06	0.330993	3	Promoter (<=1kb)	333926	ENST00000309276.11	-875	PPM1J	protein phosphatase, Mg2+/Mn2+ dependent 1J
chr17	17684944	17686802	chr17-17684944-17686802	8.41669e-06	0.624006	4	Promoter (2-3kb)	10743	ENST00000471135.2	2449	RAI1	retinoic acid induced 1
chr17	60102344	60103299	chr17-60102344-60103299	8.51633e-06	0.258356	1	Promoter (<=1kb)	653653	ENST00000634326.1	0	LOC653653	adaptor related protein complex 1 subunit sigma 2 pseudogene
chr5	141869201	141870195	chr5-141869201-141870195	8.85488e-06	0.604594	4	Promoter (<=1kb)	5097	ENST00000357517.6	0	PCDH1	protocadherin 1
chr8	6877147	6878337	chr8-6877147-6878337	8.86718e-06	0.595137	4	Promoter (<=1kb)	1672	ENST00000297439.4	0	DEFB1	defensin beta 1
chr2	27085263	27087342	chr2-27085263-27087342	8.95299e-06	0.353232	2	Promoter (<=1kb)	3795	ENST00000260599.10	0	KHK	ketohexokinase
chr1	28589526	28590764	chr1-28589526-28590764	8.99088e-06	0.360186	3	Promoter (1-2kb)	115273	ENST00000373826.3	-1436	RAB42	RAB42, member RAS oncogene family
chr13	32585892	32587902	chr13-32585892-32587902	9.10068e-06	0.340682	2	Promoter (<=1kb)	23047	ENST00000315596.15	0	PDS5B	PDS5 cohesin associated factor B
chr2	218370246	218371261	chr2-218370246-218371261	9.22572e-06	0.365406	3	Promoter (2-3kb)	101928513	ENST00000441749.1	-2411	CATIP-AS1	CATIP antisense RNA 1
chr5	179598790	179600533	chr5-179598790-179600533	9.69601e-06	0.268819	1	Promoter (2-3kb)	80230	ENST00000502531.1	2230	RUFY1	RUN and FYVE domain containing 1
chr2	43293335	43294449	chr2-43293335-43294449	9.7397e-06	0.355644	3	Promoter (<=1kb)	63892	ENST00000485018.1	-269	THADA	THADA armadillo repeat containing
chrX	1268176	1.26927e+06	chrX-1268176-1269265.1	9.75806e-06	0.355957	3	Promoter (<=1kb)	1438	ENST00000417535.7	0	CSF2RA	colony stimulating factor 2 receptor subunit alpha
chr19	46296433	46297349	chr19-46296433-46297349	9.78821e-06	0.577599	4	Promoter (<=1kb)	64344	ENST00000377670.9	0	HIF3A	hypoxia inducible factor 3 subunit alpha
chr12	54279475	54280908	chr12-54279475-54280908	9.87662e-06	0.335435	2	Promoter (<=1kb)	23468	ENST00000209875.9	0	CBX5	chromobox 5
chr18	46070628	46071661	chr18-46070628-46071661	9.98232e-06	0.33455	3	Promoter (<=1kb)	9050	ENST00000589328.5	596	PSTPIP2	proline-serine-threonine phosphatase interacting protein 2
chr1	41483829	41485119	chr1-41483829-41485119	1.00752e-05	0.552454	4	Promoter (<=1kb)	1907	ENST00000372587.5	0	EDN2	endothelin 2
chr17	81820952	81822540	chr17-81820952-81822540	1.01773e-05	0.268881	1	Promoter (1-2kb)	348262	ENST00000575090.1	1280	MCRIP1	MAPK regulated corepressor interacting protein 1
chr19	54462496	54465688	chr19-54462496-54465688	1.02206e-05	0.356123	3	Promoter (<=1kb)	94059	ENST00000611161.2	0	LENG9	leukocyte receptor cluster member 9
chr17	42762878	42764087	chr17-42762878-42764087	1.02992e-05	0.326102	3	Promoter (1-2kb)	10266	ENST00000588576.1	1620	RAMP2	receptor activity modifying protein 2
chr13	112893597	112894763	chr13-112893597-112894763	1.03118e-05	0.579294	4	Promoter (<=1kb)	23263	ENST00000375608.7	0	MCF2L	MCF.2 cell line derived transforming sequence like
chr2	10042138	10044605	chr2-10042138-10044605	1.03269e-05	0.366109	2	Promoter (<=1kb)	8462	ENST00000401510.5	0	KLF11	Kruppel like factor 11
chr5	14144479	14145498	chr5-14144479-14145498	1.04288e-05	0.332658	3	Promoter (<=1kb)	7204	ENST00000512070.6	642	TRIO	trio Rho guanine nucleotide exchange factor
chr11	121574986	121575911	chr11-121574986-121575911	1.08553e-05	0.356355	3	Promoter (<=1kb)	6653	ENST00000532694.5	-849	SORL1	sortilin related receptor 1
chr17	74750164	74751093	chr17-74750164-74751093	1.0888e-05	0.609265	4	Promoter (1-2kb)	105371893	ENST00000585285.1	-1252	SLC9A3R1-AS1	SLC9A3R1 antisense RNA 1
chr12	31323662	31324668	chr12-31323662-31324668	1.09557e-05	0.348127	3	Promoter (<=1kb)	58516	ENST00000454658.6	0	SINHCAF	SIN3-HDAC complex associated factor
chr2	113977745	113978693	chr2-113977745-113978693	1.11974e-05	0.586352	4	Promoter (<=1kb)	440900	ENST00000670955.1	-175	LINC01191	long intergenic non-protein coding RNA 1191
chr17	59837214	59838406	chr17-59837214-59838406	1.12912e-05	0.382168	2	Promoter (<=1kb)	406991	ENST00000592790.1	0	MIR21	microRNA 21
chr19	35040671	35041833	chr19-35040671-35041833	1.1439e-05	0.325566	3	Promoter (<=1kb)	3249	ENST00000672452.2	0	HPN	hepsin
chr2	224948508	224949543	chr2-224948508-224949543	1.1797e-05	0.276201	1	Promoter (1-2kb)	55619	ENST00000409592.7	-1443	DOCK10	dedicator of cytokinesis 10
chr1	9651451	9652520	chr1-9651451-9652520	1.18491e-05	0.323683	3	Promoter (<=1kb)	5293	ENST00000377346.9	0	PIK3CD	phosphatidylinositol-4,5-bisphosphate 3-kinase catalytic subunit delta
chr12	98500480	98501421	chr12-98500480-98501421	1.19021e-05	0.530042	4	Promoter (2-3kb)	643770	ENST00000501499.2	2437	LINC02453	long intergenic non-protein coding RNA 2453
chr9	137611650	137612637	chr9-137611650-137612637	1.19844e-05	0.57594	4	Promoter (<=1kb)	92714	ENST00000497877.5	0	ARRDC1	arrestin domain containing 1
chr9	113302636	113303708	chr9-113302636-113303708	1.19868e-05	0.589885	4	Promoter (<=1kb)	138065	ENST00000489339.2	0	RNF183	ring finger protein 183
[truncated: 3,315 more rows]

## Sheet: subcluster_promoter_genes
cluster_1	cluster_2	cluster_3	cluster_4
[truncated: 991 more rows]
