# Supplementary material for: Analysis of single nuclear chromatin accessibility reveals unique myeloid populations in human pancreatic ductal adenocarcinoma
Source: Clin Transl Med. 2024 Mar 1;14(3):e1595. doi: 10.1002/ctm2.1595 (PMC10905544; doi:10.1002/ctm2.1595)
Supplement: Supplementary file 4 — Table S4 [file CTM2-14-e1595-s006.xlsx]

## Sheet: Acinar
Description	PARENT_GO	LogP	Enrichment	Z-score	Hits
regulation of neuron projection development	19_GO:0032502 developmental process	-8	4.6	7.7	CAMK2B|EPHA7|EPO|GFI1|RAPGEF1|IFRD1|NRCAM|PRKD1|SKIL|VLDLR|FZD4|BRSK2|UST|CYFIP1|COBL|LPAR3|NIN|BCL11A|SEMA6A|NDRG4|SLITRK1
developmental growth	19_GO:0040007 growth	-6.6	4.3	6.8	FGF9|FGF10|GAS2|GATA4|IFRD1|SMAD3|RAD51B|SLC1A2|SORBS2|SPRY2|CYFIP1|COBL|HEY2|LPAR3|NIN|ZMIZ1|NDRG4|SLITRK1
growth	19_GO:0040007 growth	-6.6	4.3	6.8	FGF9|FGF10|GAS2|GATA4|IFRD1|SMAD3|RAD51B|SLC1A2|SORBS2|SPRY2|CYFIP1|COBL|HEY2|LPAR3|NIN|ZMIZ1|NDRG4|SLITRK1
regulation of hormone levels	19_GO:0065007 biological regulation	-6.2	3.7	6.3	ALOX5|CYP27B1|GFI1|HPN|HTR1A|INHA|PCK2|SPINK1|ABCC8|VSNL1|FZD4|NR0B2|DOC2B|STC2|BRSK2|LRAT|RPH3AL|SLC7A8|PNPLA2|SLC25A22
cell morphogenesis involved in differentiation	19_GO:0032502 developmental process	-5.4	3.6	5.9	CLDN3|EGR2|EPHA7|FLNB|NRCAM|TBCD|VLDLR|BRSK2|CYFIP1|COBL|LPAR3|NIN|ARHGEF40|IGSF9|SEMA6A|BOC|SLITRK1|PHACTR1
actin filament-based process	19_GO:0009987 cellular process	-6	3.5	6.1	ANK2|ARRB1|CLDN3|FGF10|FLNB|GAS2|KCNJ8|KCNN2|KRT8|PLA2G1B|SPTAN1|BRSK2|CPNE6|MICAL2|CAP2|COBL|VILL|MSRB1|AMOTL1|PHACTR1|MYO18A
regulation of cell projection organization	19_GO:0050789 regulation of biological process	-6.4	3.4	6.4	CAMK2B|EPHA7|EPO|GFI1|RAPGEF1|IFRD1|NRCAM|PRKD1|SKIL|VLDLR|FZD4|BRSK2|UST|SPRY2|CYFIP1|COBL|LPAR3|NIN|BCL11A|SEMA6A|NDRG4|TCHP|SLITRK1
regulation of plasma membrane bounded cell projection organization	19_GO:0050789 regulation of biological process	-6	3.3	6.1	CAMK2B|EPHA7|EPO|GFI1|RAPGEF1|IFRD1|NRCAM|PRKD1|SKIL|VLDLR|FZD4|BRSK2|UST|CYFIP1|COBL|LPAR3|NIN|BCL11A|SEMA6A|NDRG4|TCHP|SLITRK1
regulation of system process	19_GO:0032501 multicellular organismal process	-5.5	3.3	5.8	ANK2|CAMK2B|DSG2|DSP|EGR2|FGF10|GATA4|HTR1A|INHA|KCNN2|SMAD3|SPINK1|ABCC8|RIMS1|HEY2|CELF4|BEGAIN|SPX|MYLK2|MIR208B
tube morphogenesis	19_GO:0032502 developmental process	-5.7	3.2	5.8	ANPEP|EPHA7|FGF9|FGF10|GATA4|SMAD3|MYLK|NRCAM|PRKD1|FZD4|ADGRG1|MICAL2|SPRY2|SIX2|COBL|HEY2|ZMIZ1|HHIP|NDRG4|ESRP2|AMOTL1|SLC39A5

## Sheet: ADM
Description	PARENT_GO	LogP	Enrichment	Z-score	Hits
homophilic cell adhesion via plasma membrane adhesion molecules	19_GO:0009987 cellular process	-2.6	12	5.4	PCDH1|PCDH17|CNTN4
cell-cell junction organization	19_GO:0009987 cellular process	-2.6	11	5.2	HDAC7|HEG1|FRMPD2
cardiac muscle tissue development	19_GO:0032502 developmental process	-2.5	10	5	SORBS2|ADAMTS9|HEG1
striated muscle tissue development	19_GO:0032502 developmental process	-2.5	10	4.9	SORBS2|ADAMTS9|HEG1
calcium ion transmembrane transport	19_GO:0051179 localization	-2.4	9.1	4.7	PLCH1|TRPV6|PKD1L1
muscle tissue development	19_GO:0032502 developmental process	-2.7	7.7	4.8	DMD|SORBS2|ADAMTS9|HEG1
peptidyl-lysine modification	19_GO:0008152 metabolic process	-2.1	7.5	4.1	POR|HDAC7|LOXL4
cell-cell adhesion via plasma-membrane adhesion molecules	19_GO:0009987 cellular process	-2.1	7.4	4.1	PCDH1|PCDH17|CNTN4
cell junction organization	19_GO:0009987 cellular process	-2.9	6.2	4.7	SYNPO|PCDH17|HDAC7|HEG1|FRMPD2
cell-cell adhesion	19_GO:0009987 cellular process	-2.8	6	4.6	LAMB1|PCDH1|PCDH17|CNTN4|PKD1L1

## Sheet: Ductal
Description	PARENT_GO	LogP	Enrichment	Z-score	Hits
regulation of actin filament polymerization	19_GO:0050789 regulation of biological process	-7.8	4.5	7.6	BIN1|CAPG|GSN|VASP|BAIAP2|TRIOBP|CDC42EP1|COTL1|TMOD3|VILL|EVL|BAIAP2L1|CRACD|PLEKHG2|BAIAP2L2|MYADM|CDC42EP5|FMN1|ARHGAP40|C15orf62
regulation of actin polymerization or depolymerization	19_GO:0050789 regulation of biological process	-7.5	4.2	7.3	BIN1|CAPG|GSN|VASP|BAIAP2|TRIOBP|CDC42EP1|COTL1|TMOD3|VILL|EVL|LIMA1|BAIAP2L1|CRACD|PLEKHG2|BAIAP2L2|MYADM|CDC42EP5|FMN1|ARHGAP40|C15orf62
regulation of actin filament length	19_GO:0050789 regulation of biological process	-7.3	4.1	7.1	BIN1|CAPG|GSN|VASP|BAIAP2|TRIOBP|CDC42EP1|COTL1|TMOD3|VILL|EVL|LIMA1|BAIAP2L1|CRACD|PLEKHG2|BAIAP2L2|MYADM|CDC42EP5|FMN1|ARHGAP40|C15orf62
epidermis development	19_GO:0032502 developmental process	-9.6	3.4	7.9	ATP2A2|BCR|BMP4|CDH3|CLDN4|EPHA2|EMP1|ERCC2|EVPL|GJB5|SFN|KRT15|KRT16|KRT17|LAMA3|LAMA5|LAMB3|LAMC2|PLEC|SHH|FOXN1|ADAM9|TGM5|USH1C|EDAR|TRIOBP|POU2F3|IFT172|INTU|LSR|CDH23|BCL11B|FA2H|GRHL2|FOXQ1|LHFPL5
actin filament organization	19_GO:0009987 cellular process	-7.4	3.3	6.9	CAPG|DIAPH1|GSN|ITGB5|MYO1F|MYO5B|MYO7B|PLEC|RAC1|TPM3|TPM4|VASP|CUL3|MICAL2|USH1C|ARPC1B|BAIAP2|CORO1C|VILL|EVL|LIMA1|BIN3|BAIAP2L1|INF2|BAIAP2L2|IQGAP3|ESPNL|FMN1
regulation of actin filament organization	19_GO:0050789 regulation of biological process	-7	3.2	6.5	ACTG1|BIN1|CAPG|GSN|PXN|RAC1|S100A10|VASP|NRP1|BAIAP2|TRIOBP|CDC42EP1|COTL1|TMOD3|VILL|EVL|LIMA1|BAIAP2L1|CRACD|PLEKHG2|BAIAP2L2|RHPN2|MYADM|CDC42EP5|FMN1|ARHGAP40|MIR21|C15orf62
actin cytoskeleton organization	19_GO:0009987 cellular process	-10	2.8	7.8	ACTG1|ACTN4|BCR|CAPG|DIAPH1|EPB41L1|GSN|IKBKB|ITGB5|KRT19|LLGL2|MYO1F|MYH11|MYO5B|MYO7B|PLEC|RAB13|RAC1|RTKN|TPM3|TPM4|VASP|CUL3|MICAL2|FARP2|USH1C|ARPC1B|BAIAP2|TRIOBP|DAAM1|CORO1C|AUTS2|PLEK2|DBNL|TMOD3|PRICKLE4|VILL|EVL|LIMA1|BIN3|BAIAP2L1|INF2|MYH14|BAIAP2L2|OBSCN|ADPRHL1|IQGAP3|ESPNL|FMN1
regulation of cellular component size	19_GO:0065007 biological regulation	-7	2.8	6.4	BIN1|CAPG|EFNA5|GSN|KCNN4|RAC1|RARG|VASP|NRP1|USH1C|BAIAP2|SEMA4D|TRIOBP|CDC42EP1|ABCB8|COTL1|PPP1R15A|DISC1|TMOD3|VILL|EVL|LIMA1|BAIAP2L1|SMURF1|CRACD|PLEKHG2|BAIAP2L2|MYADM|IQGAP3|CDC42EP5|FMN1|ARHGAP40|C15orf62
actin filament-based process	19_GO:0009987 cellular process	-10	2.7	7.8	ACTG1|ACTN4|ATP1A1|BCR|CACNA1C|CAPG|DIAPH1|EPB41L1|GSN|IKBKB|ITGB5|KRT19|LLGL2|MYO1F|MYH11|MYO5B|MYO7B|PLEC|RAB13|RAC1|RTKN|RYR2|SCN1B|TPM3|TPM4|VASP|CUL3|MICAL2|FARP2|USH1C|ARPC1B|BAIAP2|TRIOBP|DAAM1|CORO1C|AUTS2|PLEK2|DBNL|TMOD3|PRICKLE4|VILL|EVL|LIMA1|BIN3|BAIAP2L1|INF2|MYH14|BAIAP2L2|OBSCN|ADPRHL1|IQGAP3|ESPNL|FMN1
supramolecular fiber organization	19_GO:0009987 cellular process	-7.3	2.4	6.3	ACTG1|ANXA2|CAPG|TBCB|CSNK1D|DIAPH1|GSN|ITGB5|KRT15|KRT16|KRT17|KRT19|MYO1F|MYH11|MYO5B|MYO7B|PLEC|RAC1|SHH|TPM3|TPM4|VASP|CUL3|MICAL2|USH1C|ARPC1B|BAIAP2|CORO1C|IFT172|TMOD3|VILL|EVL|LIMA1|NDE1|BIN3|BAIAP2L1|INF2|BAIAP2L2|OBSCN|BMERB1|ADPRHL1|IQGAP3|CCDC57|ESPNL|FMN1

## Sheet: Endocrine
Description	PARENT_GO	LogP	Enrichment	Z-score	Hits
neuron projection morphogenesis	19_GO:0032502 developmental process	-15	4.8	11	APBB1|CHN1|CNTN1|CTNNA2|CTNND2|DLG4|DSCAM|EFNA5|ELAVL4|ISL1|ITGB1|KIF5C|MAP1A|MAP1B|MAP2|MAP6|PAX6|PTPRM|ROBO2|SH3GL2|SLIT1|STXBP1|TRIO|NRXN1|SPAG6|FEZ1|PLPPR4|BAIAP2|SEMA4B|NLGN1|ZNF365|NFASC|EPB41L3|CNTN5|DSCAML1|TMEM108|KIRREL3|EMB|CNTN4
plasma membrane bounded cell projection morphogenesis	19_GO:0032502 developmental process	-15	4.7	11	APBB1|CHN1|CNTN1|CTNNA2|CTNND2|DLG4|DSCAM|EFNA5|ELAVL4|ISL1|ITGB1|KIF5C|MAP1A|MAP1B|MAP2|MAP6|PAX6|PTPRM|ROBO2|SH3GL2|SLIT1|STXBP1|TRIO|NRXN1|SPAG6|FEZ1|PLPPR4|BAIAP2|SEMA4B|NLGN1|ZNF365|NFASC|EPB41L3|CNTN5|DSCAML1|TMEM108|KIRREL3|EMB|CNTN4
cell projection morphogenesis	19_GO:0032502 developmental process	-15	4.7	11	APBB1|CHN1|CNTN1|CTNNA2|CTNND2|DLG4|DSCAM|EFNA5|ELAVL4|ISL1|ITGB1|KIF5C|MAP1A|MAP1B|MAP2|MAP6|PAX6|PTPRM|ROBO2|SH3GL2|SLIT1|STXBP1|TRIO|NRXN1|SPAG6|FEZ1|PLPPR4|BAIAP2|SEMA4B|NLGN1|ZNF365|NFASC|EPB41L3|CNTN5|DSCAML1|TMEM108|KIRREL3|EMB|CNTN4
cell part morphogenesis	19_GO:0032502 developmental process	-14	4.5	10	APBB1|CHN1|CNTN1|CTNNA2|CTNND2|DLG4|DSCAM|EFNA5|ELAVL4|ISL1|ITGB1|KIF5C|MAP1A|MAP1B|MAP2|MAP6|PAX6|PTPRM|ROBO2|SH3GL2|SLIT1|STXBP1|TRIO|NRXN1|SPAG6|FEZ1|PLPPR4|BAIAP2|SEMA4B|NLGN1|ZNF365|NFASC|EPB41L3|CNTN5|DSCAML1|TMEM108|KIRREL3|EMB|CNTN4
cell morphogenesis involved in neuron differentiation	19_GO:0032502 developmental process	-12	4.4	9.5	APBB1|CHN1|CNTN1|CTNNA2|CTNND2|DLG4|DSCAM|EFNA5|ELAVL4|ISL1|ITGB1|KIF5C|MAP1A|MAP1B|MAP2|MAP6|PAX6|PTPRM|ROBO2|SLIT1|STXBP1|TRIO|NRXN1|FEZ1|PLPPR4|BAIAP2|SEMA4B|ZNF365|NFASC|CNTN5|DSCAML1|EMB|CNTN4
cellular component morphogenesis	19_GO:0032502 developmental process	-14	4.1	10	APBB1|CHN1|CNTN1|CTNNA2|CTNND2|DLG4|DSCAM|EFNA5|ELAVL4|ISL1|ITGB1|KIF5C|MAP1A|MAP1B|MAP2|MAP6|PAX6|PROX1|PTPRM|RFX2|ROBO2|SH3GL2|SLIT1|STXBP1|TRIO|NRXN1|SPAG6|FEZ1|PLPPR4|BAIAP2|SEMA4B|NLGN1|ZNF365|NFASC|EPB41L3|TENM4|CNTN5|DSCAML1|TMEM108|FHOD3|KIRREL3|EMB|CNTN4
cell morphogenesis involved in differentiation	19_GO:0032502 developmental process	-12	4.1	9.4	APBB1|CHN1|CNTN1|CTNNA2|CTNND2|DLG4|DSCAM|EFNA5|ELAVL4|ISL1|ITGB1|KIF5C|MAP1A|MAP1B|MAP2|MAP6|PAX6|PROX1|PTPRM|ROBO2|SLIT1|STXBP1|TRIO|NRXN1|FEZ1|PLPPR4|ABI2|BAIAP2|SEMA4B|ZNF365|SIPA1L3|NFASC|CNTN5|DSCAML1|EMB|CNTN4
cell morphogenesis	19_GO:0032502 developmental process	-15	4	10	APBB1|CDH6|CDH10|CHN1|CNTN1|CTNNA2|CTNND2|DLG4|DSCAM|EFNA5|ELAVL4|ISL1|ITGB1|KIF5C|MAP1A|MAP1B|MAP2|MAP6|PAX6|PROX1|PTPRM|ROBO2|SH3GL2|SLIT1|STXBP1|TRIO|NRXN1|SPAG6|FEZ1|PLPPR4|FRY|ABI2|BAIAP2|SEMA4B|NLGN1|ZNF365|SIPA1L3|NFASC|EPB41L3|CNTN5|DSCAML1|CDH22|TMEM108|KIRREL3|EMB|CNTN4
neuron projection development	19_GO:0032502 developmental process	-14	3.9	10	APBB1|CHN1|CNTN1|CTNNA2|CTNND2|DLG4|DSCAM|EFNA5|ELAVL4|ISL1|ITGB1|KIF5C|MAP1A|MAP1B|MAP2|MAP6|NEUROD1|PAX6|PTPRM|ROBO2|SH3GL2|SLIT1|STXBP1|TRIO|NRXN1|SPAG6|FEZ1|PLPPR4|FRY|BAIAP2|SEMA4B|STMN2|NLGN1|ZNF365|NMNAT2|NFASC|EPB41L3|CNTN5|DSCAML1|SLC12A5|TMEM108|KIRREL3|BICDL1|GPRIN1|EMB|CNTN4
regulation of plasma membrane bounded cell projection organization	19_GO:0050789 regulation of biological process	-11	3.5	8.6	APC|ARSB|CAMK2B|CHN1|CNTN1|CRMP1|CTNNA2|DLG4|DSCAM|EFNA5|ELAVL4|MAP1B|MAP2|MAP6|MARK1|ENPP2|PFN2|ROBO2|SLIT1|SNAP25|TIAM1|CDKL1|NEURL1|FEZ1|KIAA0319|ABI2|BAIAP2|SEMA4B|STMN2|NLGN1|DZIP1|ZNF365|RUFY3|SYNE2|NEDD4L|TBC1D30|EVL|MYO3A|TENM2|NDRG4

## Sheet: Endothelial
Description	PARENT_GO	LogP	Enrichment	Z-score	Hits
angiogenesis	19_GO:0032502 developmental process	-14	5.1	11	ANXA2|CALD1|CD34|CDH13|COL4A1|TYMP|S1PR1|ELK3|EPHB1|FGF1|FLNA|FLT1|HMOX1|ITGA5|LOXL2|MYH9|NCL|NOS3|SERPINE1|SHC1|TGFBR2|ADGRG1|CALCRL|RAMP2|VASH1|PLXND1|SRPX2|DLL1|RASIP1|RHOJ|SOX17|APOLD1|JAM3|ECSCR
blood vessel development	19_GO:0032502 developmental process	-17	4.6	12	ANXA2|AQP1|BAK1|CALD1|CD34|CDH5|CDH13|COL4A1|TYMP|S1PR1|ELK3|EPHB1|FGF1|FOXF1|FLNA|FLT1|HMOX1|NDST1|ITGA5|LDLR|LOXL2|LYL1|MEF2C|MYH9|NCL|NOS3|SERPINE1|PECAM1|SHC1|TBX3|TGFBR2|LUZP1|ADGRG1|CALCRL|RAMP2|VASH1|PLXND1|SRPX2|DLL1|RASIP1|ADAMTS9|ZMIZ1|RHOJ|SOX17|APOLD1|JAM3|ECSCR
blood vessel morphogenesis	19_GO:0032502 developmental process	-14	4.6	11	ANXA2|BAK1|CALD1|CD34|CDH13|COL4A1|TYMP|S1PR1|ELK3|EPHB1|FGF1|FOXF1|FLNA|FLT1|HMOX1|ITGA5|LDLR|LOXL2|MYH9|NCL|NOS3|SERPINE1|SHC1|TGFBR2|ADGRG1|CALCRL|RAMP2|VASH1|PLXND1|SRPX2|DLL1|RASIP1|ADAMTS9|ZMIZ1|RHOJ|SOX17|APOLD1|JAM3|ECSCR
vasculature development	19_GO:0032502 developmental process	-17	4.4	11	ANXA2|AQP1|BAK1|CALD1|CD34|CDH5|CDH13|COL4A1|TYMP|S1PR1|ELK3|EPHB1|FGF1|FOXF1|FLNA|FLT1|HMOX1|NDST1|ITGA5|LDLR|LOXL2|LYL1|MEF2C|MYH9|NCL|NOS3|SERPINE1|PECAM1|SHC1|TBX3|TGFBR2|LUZP1|ADGRG1|CALCRL|RAMP2|VASH1|PLXND1|SRPX2|DLL1|RASIP1|ADAMTS9|ZMIZ1|RHOJ|SOX17|APOLD1|JAM3|ECSCR
positive regulation of cell migration	19_GO:0040011 locomotion	-13	3.8	9.7	AKT2|APC|AQP1|RHOC|BCL2|CDH5|CDH13|DAPK3|DOCK1|S1PR1|F2R|FGF1|FGR|FOXF1|FLT1|GNAI2|HMOX1|HYAL1|ICAM1|ITGA5|MYOC|NOS3|SERPINE1|PECAM1|PRKCE|SPARC|STAT3|TACR1|TGFBR2|FADD|ARHGEF2|PPM1F|SEMA6B|FAM107A|SWAP70|SASH1|FOXP1|SRPX2|RHOJ|RIPOR1|JAM3|MYADM|MIR23A
positive regulation of cell motility	19_GO:0040011 locomotion	-13	3.8	9.6	AKT2|APC|AQP1|RHOC|BCL2|CDH5|CDH13|DAPK3|DOCK1|S1PR1|F2R|FGF1|FGR|FOXF1|FLT1|GNAI2|HMOX1|HYAL1|ICAM1|ITGA5|MYOC|NOS3|SERPINE1|PECAM1|PRKCE|SPARC|STAT3|TACR1|TGFBR2|FADD|ARHGEF2|PPM1F|SEMA6B|FAM107A|SWAP70|SASH1|FOXP1|SRPX2|RHOJ|RIPOR1|JAM3|MYADM|CAVIN1|MIR23A
tube morphogenesis	19_GO:0032502 developmental process	-15	3.7	10	ANXA2|BAK1|BCL2|CALD1|CD34|CDH13|COL4A1|TYMP|S1PR1|ELK3|EPHB1|FGF1|FOXF1|FLNA|FLT1|HLX|HMOX1|HOXA5|ITGA5|LDLR|LOXL2|MEF2C|MYH9|NCL|NOS3|SERPINE1|SHC1|TBX3|TGFBR2|LUZP1|DCHS1|ADGRG1|MTSS1|HS3ST3A1|CALCRL|RAMP2|VASH1|PLXND1|SRPX2|DLL1|RASIP1|ADAMTS9|ZMIZ1|RHOJ|SOX17|APOLD1|JAM3|CTHRC1|NKX2-3|ECSCR
positive regulation of locomotion	19_GO:0040011 locomotion	-13	3.7	9.4	AKT2|APC|AQP1|RHOC|BCL2|CDH5|CDH13|DAPK3|DOCK1|S1PR1|F2R|FGF1|FGR|FOXF1|FLT1|GNAI2|HMOX1|HYAL1|ICAM1|ITGA5|MYOC|NOS3|SERPINE1|PECAM1|PRKCE|SPARC|STAT3|TACR1|TGFBR2|FADD|ARHGEF2|PPM1F|SEMA6B|FAM107A|SWAP70|SASH1|FOXP1|SRPX2|RHOJ|RIPOR1|JAM3|MYADM|CAVIN1|MIR23A
actin cytoskeleton organization	19_GO:0009987 cellular process	-11	3.7	8.9	ACTN1|AQP1|ARRB1|BCL2|BCR|CALD1|DBN1|DPYSL3|S1PR1|EMP2|FLNA|FLNC|GSN|HIP1|MYH9|PLEC|SHC1|TPM4|CFLAR|ARHGEF2|PDLIM7|MTSS1|ELMO1|ARHGAP25|WDR1|SORBS1|FAM107A|NISCH|SWAP70|KANK1|PARVB|VILL|EVL|SSH1|RHOJ|SHROOM4|PREX1|SSH2|ESPNL
actin filament-based process	19_GO:0009987 cellular process	-12	3.6	9	ACTN1|AQP1|ARRB1|BCL2|BCR|CACNA1C|CALD1|DBN1|DPYSL3|S1PR1|EMP2|FLNA|FLNC|GJA1|GSN|HIP1|MYH9|PLEC|SHC1|TPM4|CFLAR|ARHGEF2|PDLIM7|MTSS1|ELMO1|ARHGAP25|WDR1|SORBS1|FAM107A|NISCH|SWAP70|KANK1|NEDD4L|PARVB|VILL|EVL|SSH1|RHOJ|SHROOM4|PREX1|SSH2|ESPNL

## Sheet: Fibroblast
Description	PARENT_GO	LogP	Enrichment	Z-score	Hits
regulation of cell morphogenesis	19_GO:0032502 developmental process	-9.8	4.6	8.6	CAMK2B|CSF1R|DAPK3|DIAPH1|DLG4|GNA12|MOV10|PLXNA2|PTK2|RREB1|CCL2|SPARC|ZNF135|WDR1|DLC1|BAIAP2|DNMBP|NEDD4L|MACF1|PLEKHO1|ATP10A|RHOJ|WTIP|CDC42EP5|SH3D19|MIR21
actin filament organization	19_GO:0009987 cellular process	-10	4.5	8.7	ARRB1|DIAPH1|DPYSL3|EMP2|FLNA|GSN|ITGB5|LIMK1|MYO1B|PLEC|FSCN1|SVIL|TPM2|TPM4|GAS7|PDLIM1|ARHGEF2|MICAL2|WDR1|EFS|BAIAP2|RUFY3|SH3BP1|LMOD1|VILL|LIMA1|SH3D21
external encapsulating structure organization	19_GO:0009987 cellular process	-10	4.4	8.7	BMP1|COL1A2|COL5A1|COL8A1|COL16A1|ENG|FOXF1|GAS6|HAS1|MFAP4|MMP2|MMP17|MMP19|NID1|TGFBI|TGM3|TNXB|ADAMTS3|P3H4|EMILIN1|HSD17B12|ADAMTSL4|ADAMTS9|ADAMTS12|ADAMTS10|CRISPLD2|CREB3L1|SH3PXD2B
extracellular matrix organization	19_GO:0009987 cellular process	-9.6	4.3	8.4	BMP1|COL1A2|COL5A1|COL8A1|COL16A1|ENG|FOXF1|GAS6|HAS1|MFAP4|MMP2|MMP17|MMP19|NID1|TGFBI|TNXB|ADAMTS3|P3H4|EMILIN1|HSD17B12|ADAMTSL4|ADAMTS9|ADAMTS12|ADAMTS10|CRISPLD2|CREB3L1|SH3PXD2B
extracellular structure organization	19_GO:0009987 cellular process	-9.5	4.3	8.4	BMP1|COL1A2|COL5A1|COL8A1|COL16A1|ENG|FOXF1|GAS6|HAS1|MFAP4|MMP2|MMP17|MMP19|NID1|TGFBI|TNXB|ADAMTS3|P3H4|EMILIN1|HSD17B12|ADAMTSL4|ADAMTS9|ADAMTS12|ADAMTS10|CRISPLD2|CREB3L1|SH3PXD2B
regulation of supramolecular fiber organization	19_GO:0050789 regulation of biological process	-11	3.8	8.6	BIN1|CLU|DAPK3|FLNA|GSN|LIMK1|MAP1A|MAP1B|PRKCE|RGS4|SVIL|TNXB|SEMA5A|ARHGEF2|WDR1|SORBS3|DLC1|BAIAP2|EMILIN1|AKAP13|SYNPO|SH3BP1|LMOD1|CYFIP2|HDGFL3|VILL|LIMA1|SSH1|ASAP3|CDK5RAP2|MYADM|CDC42EP5|SYNPO2|MIR21
regulation of actin filament-based process	19_GO:0050789 regulation of biological process	-10	3.8	8.5	ACTA2|BIN1|ANK2|CACNA1C|CSF1R|DAPK3|FLNA|GSN|LIMK1|PDGFRB|PRKCE|RGS4|RYR2|FSCN1|SVIL|SEMA5A|WDR1|SORBS3|DLC1|BAIAP2|AKAP13|SYNPO|SH3BP1|LMOD1|CYFIP2|VILL|LIMA1|SSH1|ASAP3|JAM3|MYADM|CDC42EP5|SYNPO2|MIR21
supramolecular fiber organization	19_GO:0009987 cellular process	-11	3.3	8.7	ARRB1|BMP1|COL1A2|COL5A1|DIAPH1|DPYSL3|EMP2|FLNA|GSN|ITGB5|LIMK1|MFAP4|MYO1B|PDGFRB|PLEC|SIAH1|FSCN1|SVIL|TNXB|TPM2|TPM4|TUBA1A|GAS7|PDLIM1|ARHGEF2|ADAMTS3|MICAL2|WDR1|EFS|MYL9|BAIAP2|P3H4|EMILIN1|RUFY3|SH3BP1|LMOD1|HOOK2|HDGFL3|VILL|LIMA1|NDE1|SH3D21|ADAMTS12|ADPRHL1
regulation of cytoskeleton organization	19_GO:0050789 regulation of biological process	-9.8	3.2	7.9	BIN1|CAPN2|CSF1R|DAPK3|DIAPH1|FLNA|GSN|LIMK1|MAP1A|MAP1B|PDGFRB|PRKCE|PTK2|RGS4|FSCN1|SVIL|SEMA5A|ARHGEF2|WDR1|SORBS3|DLC1|BAIAP2|AKAP13|SYNPO|PHLDB1|SH3BP1|LMOD1|CYFIP2|HDGFL3|VILL|LIMA1|SSH1|ASAP3|CDK5RAP2|JAM3|MYADM|CDC42EP5|SYNPO2|MIR21
actin filament-based process	19_GO:0009987 cellular process	-9.6	3	7.7	ANK2|ARRB1|CACNA1C|DIAPH1|DPYSL3|EMP2|FHL3|FLNA|GSN|ITGB5|LIMK1|MYO1B|PDGFRB|PLEC|RYR2|SHC1|SMTN|FSCN1|SVIL|TNXB|TPM2|TPM4|GAS7|PDLIM1|ARHGEF2|PDLIM7|MICAL2|WDR1|EFS|DLC1|MYL9|BAIAP2|RUFY3|NEDD4L|SH3BP1|LMOD1|VILL|LIMA1|SSH1|RHOJ|SH3D21|ADPRHL1

## Sheet: Myeloid
Description	PARENT_GO	LogP	Enrichment	Z-score	Hits
immune response-activating signaling pathway	19_GO:0002376 immune system process	-14	6.1	11	C5AR1|CMKLR1|CSK|FYB1|HCK|NCKAP1L|HLA-DPB1|HLA-DQB1|HLA-DRB1|IKBKB|IRF7|LCP2|PRKCB|PTPN6|TLR1|TNF|TYROBP|VAV1|AIM2|NOD1|VAV3|NLRP1|FCHO1|RFTN1|TNIP2|KLHL6|NLRP3|SCIMP
immune response-regulating signaling pathway	19_GO:0002376 immune system process	-14	6	11	C5AR1|CD33|CMKLR1|CSK|FYB1|HCK|NCKAP1L|HLA-DPB1|HLA-DQB1|HLA-DRB1|IKBKB|IRF7|LCP2|PRKCB|MAPK10|PTPN6|TLR1|TNF|TYROBP|VAV1|AIM2|NOD1|VAV3|NLRP1|FCHO1|RFTN1|TNIP2|KLHL6|NLRP3|SCIMP
activation of immune response	19_GO:0002376 immune system process	-13	5.4	11	C1QB|C5AR1|CMKLR1|CSK|FYB1|HCK|NCKAP1L|HLA-DPB1|HLA-DQB1|HLA-DRB1|IFI16|IKBKB|IRF7|LCP2|PRKCB|PTPN6|TLR1|TNF|TYROBP|VAV1|AIM2|NOD1|VAV3|NLRP1|FCHO1|RFTN1|TNIP2|KLHL6|NLRP3|SCIMP
immune effector process	19_GO:0002376 immune system process	-13	5.2	10	C1QB|CD74|HCK|HLA-DMB|HLA-DOA|HLA-DPA1|HLA-DPB1|HLA-DQB1|HLA-DRB1|IL2RB|IL6|IRF7|JAK1|P2RX7|PRDX1|PLEC|PTPN6|RAB27A|CCL3|SLC11A1|TNF|TYROBP|VAV1|WDR1|VAV3|RFTN1|FOXP1|IL21R|TREM1|APBB1IP|SUCNR1
regulation of lymphocyte activation	19_GO:0002376 immune system process	-13	4.6	10	AXL|RUNX3|CD4|CD22|CD86|CD74|CSK|FANCA|NCKAP1L|HLA-DMB|HLA-DOA|HLA-DPA1|HLA-DPB1|HLA-DQB1|HLA-DRB1|IL6|PRKCZ|PTPN6|RAC2|TYROBP|VAV1|LAPTM5|MAD1L1|TNFSF9|VAV3|GPNMB|CD300A|FCHO1|CYRIB|SLAMF8|DUSP22|TNIP2|RASSF5|NLRP3|SLC15A4
positive regulation of immune response	19_GO:0002376 immune system process	-15	4.4	11	C1QB|C5AR1|CD4|CD86|CD74|CMKLR1|CSK|FYB1|HCK|NCKAP1L|HLA-DMB|HLA-DPB1|HLA-DQB1|HLA-DRB1|IFI16|IKBKB|IL6|IRF7|LCP2|P2RX7|PRKCB|PRKCZ|PTPN6|SLC11A1|TLR1|TNF|TYROBP|VAV1|OASL|AIM2|NOD1|VAV3|NLRP1|FCHO1|RFTN1|FOXP1|CYRIB|TNIP2|KLHL6|NLRP3|SLC15A4|SCIMP
regulation of leukocyte activation	19_GO:0002376 immune system process	-14	4.4	10	AXL|RUNX3|CD4|CD22|CD86|CD33|CD74|CSK|FANCA|NCKAP1L|HLA-DMB|HLA-DOA|HLA-DPA1|HLA-DPB1|HLA-DQB1|HLA-DRB1|IL6|PRKCZ|PTPN6|RAC2|CCL3|TNF|TYROBP|VAV1|LAPTM5|MAD1L1|TNFSF9|VAV3|GPNMB|CD300A|FCHO1|SYT11|ADGRE2|CYRIB|SLAMF8|DUSP22|TNIP2|RASSF5|NLRP3|SLC15A4
regulation of cell activation	19_GO:0032501 multicellular organismal process	-14	4.2	10	AXL|RUNX3|CD4|CD22|CD86|CD33|CD74|CSK|FANCA|NCKAP1L|HLA-DMB|HLA-DOA|HLA-DPA1|HLA-DPB1|HLA-DQB1|HLA-DRB1|IL6|PRKCZ|PTPN6|RAC2|RPS6KA1|CCL3|THBD|TNF|TYROBP|VAV1|LAPTM5|MAD1L1|TNFSF9|VAV3|GPNMB|CD300A|FCHO1|SYT11|ADGRE2|CYRIB|SLAMF8|DUSP22|TNIP2|RASSF5|NLRP3|SLC15A4
positive regulation of hydrolase activity	19_GO:0065007 biological regulation	-11	4	9.1	ABR|C5AR1|CD86|CD33|ESR1|GNA12|GNA15|GSN|IFI16|MBP|PRKCZ|LGMN|RASGRF1|RGS1|RGS10|CCL3|CCL25|TNF|VAV1|LAPTM5|AIM2|ARHGAP25|NOD1|SEMA4D|ADAP1|CD300A|NLRP1|SH3BP1|PPP1R15A|TBC1D22A|ADAP2|PREX1|NLRP3|ARAP1|RASGEF1B
cellular response to cytokine stimulus	19_GO:0050896 response to stimulus	-13	3.8	9.5	ASAH1|AXL|CD4|CD74|CMKLR1|CSF2RA|DPYSL3|ACSL1|XCR1|GPR35|GSN|HCK|HCLS1|HLA-DPA1|IFI16|IKBKB|IL2RB|IL6|IRF7|JAK1|LSP1|MRC1|OAS2|PDE1B|PTPN6|RFX2|RPS16|CCL3|CCL25|SELPLG|TNF|CXCR4|KMO|OASL|ARHGEF2|AIM2|ACTR3|IFITM3|PCOLCE2|FOXP1|IL21R|TNIP2

## Sheet: T
Description	PARENT_GO	LogP	Enrichment	Z-score	Hits
regulation of small GTPase mediated signal transduction	19_GO:0050896 response to stimulus	-2.3	9	4.6	ARHGDIB|ARHGAP15|ARHGAP30
