# Supplementary material for: Analysis of single nuclear chromatin accessibility reveals unique myeloid populations in human pancreatic ductal adenocarcinoma
Source: Clin Transl Med. 2024 Mar 1;14(3):e1595. doi: 10.1002/ctm2.1595 (PMC10905544; doi:10.1002/ctm2.1595)
Supplement: Supplementary file 5 — Table S5 [file CTM2-14-e1595-s004.xlsx]

## Sheet: cluster_1
Description	PARENT_GO	LogP	Enrichment	Z-score	Hits
regulation of mast cell activation	19_GO:0002376 immune system process	-4.5	22	8.9	IL4R|PTPN6|NECTIN2|CD300LF
positive regulation of interleukin-1 production	19_GO:0048518 positive regulation of biological process	-4.8	16	8.5	HK1|IL16|TYROBP|NLRC4|NLRP3
regulation of interleukin-1 production	19_GO:0032501 multicellular organismal process	-4.7	11	7.4	ACP5|HK1|IL16|TYROBP|NLRC4|NLRP3
small GTPase mediated signal transduction	19_GO:0050896 response to stimulus	-4.9	7.5	6.8	ABR|ARHGDIA|RAPGEF1|NUCB1|RACGAP1|EPS8L1|DOCK10|RUFY1
positive regulation of immune effector process	19_GO:0002376 immune system process	-4.7	7.1	6.5	HK1|IL1B|IL4R|PTPN6|NECTIN2|SPI1|TYROBP|NLRP3
regulation of small GTPase mediated signal transduction	19_GO:0050896 response to stimulus	-4.4	6.4	6.1	ABR|ARHGDIA|FBP1|TRIO|AKAP13|ARHGAP45|RACGAP1|EPS8L1
organic cyclic compound catabolic process	19_GO:0008152 metabolic process	-4.5	5.7	6	CYP27B1|ABCC1|RNASET2|SMG6|QPRT|PABPC1|HSD17B14|DEDD2|NEIL2
inflammatory response	19_GO:0050896 response to stimulus	-6.2	5.6	7.1	ALOX5|ADGRE5|CCR1|HK1|IL1B|IL4R|OLR1|CCL25|SIGLEC1|TYROBP|THEMIS2|NLRC4|NLRP3
regulation of immune effector process	19_GO:0002376 immune system process	-4.4	5.6	5.9	ACP5|HK1|IL1B|IL4R|PTPN6|NECTIN2|SPI1|TYROBP|NLRP3
regulation of defense response	19_GO:0050896 response to stimulus	-4.6	3.9	5.4	ACP5|ALOX5|IL1B|IL10RA|IL16|ABCC1|PTPN6|NECTIN2|SPI1|TYROBP|NLRC4|NLRP3|CD300LF

## Sheet: cluster_2
Description	PARENT_GO	LogP	Enrichment	Z-score	Hits
nucleocytoplasmic transport	19_GO:0051179 localization	-6.2	3.3	6.2	BCL3|PTTG1IP|CBLB|ELAVL1|SFN|ING1|NFKBIA|STAT3|SYK|PABPN1|NUTF2|DDX39A|AKAP13|CHP1|DDX19B|UPF2|APPL1|ALKBH5|TMCO6|EIF4ENIF1|SEH1L|FAM53A|NOP9
nuclear transport	19_GO:0051179 localization	-6.2	3.3	6.2	BCL3|PTTG1IP|CBLB|ELAVL1|SFN|ING1|NFKBIA|STAT3|SYK|PABPN1|NUTF2|DDX39A|AKAP13|CHP1|DDX19B|UPF2|APPL1|ALKBH5|TMCO6|EIF4ENIF1|SEH1L|FAM53A|NOP9
intracellular protein transport	19_GO:0051179 localization	-9.1	2.6	7.2	AP1G1|ARCN1|BCL3|PTTG1IP|CBLB|CLTB|ELAVL1|SFN|ING1|MAP1A|NFKBIA|SSR3|STAT3|SYK|LAPTM5|NAPA|AP1M1|SYNGR1|TECPR2|NUTF2|VPS26C|TIMM17A|SEC23B|VTI1B|HYOU1|GIPC1|AP3M2|RAB31|AP4S1|CHP1|GABARAP|CEP131|VPS8|TMED3|ARFIP2|MTCH1|APPL1|SNX5|DERL2|FIS1|UBAP1|VPS37C|TMCO6|ZDHHC7|ERBIN|EIF4ENIF1|GRIPAP1|MON1A|VPS26B|FAM53A|TMED4
mRNA metabolic process	19_GO:0008152 metabolic process	-7.9	2.5	6.7	ATF4|C1QBP|DHX9|DXO|ERN1|ETF1|SNU13|PNN|RARA|STAT3|TAF1|USP4|PABPN1|ESS2|FAM50A|PTBP3|SUGP2|DDX39A|CELF1|HBS1L|SRSF10|HNRNPA0|CLASRP|U2AF2|RPRD2|LSM4|TMT1A|ZNF473|UPF2|RNU11|RNU5F-1|RNU5A-1|AKAP8L|LSM3|DBR1|DDX47|DNAJB11|PCBP3|XRN1|ALKBH5|DUS3L|DHX35|CELF6|TENT4B|DCP1B|TAF12-DT
amide biosynthetic process	19_GO:0008152 metabolic process	-5.7	2.4	5.4	ACACA|ARG2|DLAT|EEF1G|EIF5A|ETF1|GCDH|NARS1|PDHB|RPL3|RPL38|RPLP1|RPS11|SARS1|ST3GAL1|WARS1|EIF3A|PABPC4|TSFM|EIF1|PEMT|HBS1L|DIP2A|RPS27L|MRPL50|SARS2|DARS2|EIF4ENIF1|LRRC47|ELOVL5|MRPL34|GADD45GIP1|MTFMT|EARS2|ACSF3|MTIF3
mRNA processing	19_GO:0008152 metabolic process	-5.4	2.4	5.3	C1QBP|DHX9|ERN1|SNU13|PNN|USP4|PABPN1|ESS2|FAM50A|PTBP3|SUGP2|DDX39A|CELF1|SRSF10|HNRNPA0|CLASRP|U2AF2|RPRD2|LSM4|ZNF473|RNU11|RNU5F-1|RNU5A-1|AKAP8L|LSM3|DBR1|DDX47|ALKBH5|DUS3L|DHX35|CELF6|TENT4B|TAF12-DT
chromatin organization	19_GO:0009987 cellular process	-6.9	2.3	6	ACTB|DAPK3|DAXX|GPX4|HMGA1|PRMT2|MECP2|NAP1L4|PER1|SAFB|SMARCC1|TAF1|ARID1A|PPM1D|FAM50A|CDYL|CHAF1A|PARP2|IKZF1|PCGF3|TAF6L|CTCF|ZNF274|TLK2|CBX3|KDM4B|KDM4C|USP22|SMCHD1|SIRT1|CBX5|BICRA|PHF20|CHRAC1|SPHK2|BEND3|CHD8|CHD9|SETD7|SETD3|HDGFL2|SLFN11|SGF29|METTL23|METTL21A|EEF2KMT|TET3|LRWD1
carbohydrate derivative biosynthetic process	19_GO:0008152 metabolic process	-5.6	2.3	5.3	ACACA|ADCY7|NUDT2|APRT|ATP5F1D|ATP5MC1|ATP6V1A|CTPS1|DAD1|DDOST|DHODH|DLAT|GCDH|MAN2A2|MGAT1|PDHB|PFAS|PIGH|PRPSAP1|ST3GAL1|SLC2A4|NDST2|GNE|PAICS|DIP2A|PIGP|CSGALNACT2|DOLPP1|ELOVL5|DERL3|ALG10B|MGAT5B|XXYLT1|ACSF3|TET3|DHFR2|EOGT|NDUFS7
amide metabolic process	19_GO:0008152 metabolic process	-6.1	2.1	5.5	ACACA|ARG2|ATF4|DLAT|EEF1G|EIF5A|ETF1|GCDH|NARS1|OGDH|PDHB|PPP2R1A|RPL3|RPL38|RPLP1|RPS11|SARS1|ST3GAL1|WARS1|EIF3A|PABPC4|GNE|TSFM|EIF1|PEMT|HBS1L|NEU3|DIP2A|HTRA2|RPS27L|PIPOX|MRPL50|SARS2|DARS2|NAGK|LANCL2|EIF4ENIF1|LRRC47|ELOVL5|MRPL34|GADD45GIP1|MTFMT|EARS2|ACER1|ACSF3|DHFR2|MTIF3|LOC344967
cellular response to cytokine stimulus	19_GO:0050896 response to stimulus	-5.7	2.1	5.3	ACTN4|CD47|CDK4|CSF2RB|DAPK3|DHX9|EIF5A|FASN|HCK|HCLS1|HLA-DPA1|IL6ST|IL15RA|IRF1|LIMS1|LSP1|MT2A|MYBL2|NFKBIA|NFYB|PCK2|MAP2K7|RPL3|CCL17|SLC2A4|STAT3|SYK|THBS1|XRCC5|SOCS1|RIPK1|SYNGR1|KEAP1|SPRY2|TUBA1B|GIPC1|LRCH1|SIRT1|APPL1|HTRA2|ADIPOR1|ERBIN|TNIP2|VPS26B

## Sheet: cluster_3
Category	Description	PARENT_GO	LogP	Enrichment	Z-score	Hits
GO Biological Processes	response to type II interferon	19_GO:0044419 biological process involved in interspecies interaction between organisms	-7.3	6.9	8.2	GAPDH|GSN|IFNGR2|IRF1|KIF5B|CIITA|CCL3|CCL24|SLC11A1|TLR2|CXCL16|RAB7B|CCL3L3
GO Biological Processes	positive regulation of cell projection organization	19_GO:0048518 positive regulation of biological process	-5.8	3.7	6.1	ALK|APOE|DBN1|DNM2|PTK2B|FES|RAPGEF1|HSP90AA1|LYN|SERPINF1|RREB1|S100A9|CAMK1|ENTR1|MACF1|CDKL3|TBC1D24|EPS8L3|ARAP1
GO Biological Processes	endocytosis	19_GO:0051179 localization	-8.2	3.6	7.4	ADM|APOE|CD9|CSNK1D|CTSL|DNM2|FCER1G|GRB2|GSN|HIP1|ICAM3|INPPL1|LIPA|LYN|NCF2|NCF4|PECAM1|SLC11A1|SORL1|RAMP2|AAK1|HOOK2|RIN2|TBC1D24|CXCL16|RIN3|ARHGAP27|RAB7B
GO Biological Processes	hemopoiesis	19_GO:0032502 developmental process	-8.2	3.3	7.2	RHOH|BCL6|BMI1|CD28|KLF6|CTSL|ETV2|PTK2B|FCER1G|MKNK2|NR3C1|HSPA9|IRF1|LIPA|LYN|NFIL3|PIK3CD|THRA|TLR2|FZD7|CDK13|SGPL1|MAEA|SBNO2|BRD1|AGPAT5|FAM20C|KAT8|OSCAR|FLCN|IRF2BP2|WDR38
GO Biological Processes	cellular response to organic cyclic compound	19_GO:0050896 response to stimulus	-6.3	3.3	6.3	AANAT|BMI1|DNM2|DNMT3A|FES|GNA15|GNAS|RAPGEF1|NR3C1|INHBB|NFKB1|PDGFB|SERPINF1|RXRA|RYR1|CCL3|TFAP4|NR1D1|EHMT2|GNG2|SSH1|ZMIZ1|PPP1R9B|GPBAR1
GO Biological Processes	inflammatory response	19_GO:0050896 response to stimulus	-6.5	3.2	6.3	ADAM8|ADM|ALOX5AP|BCL6|CASP4|NR3C1|IFNGR2|LIPA|LYN|CIITA|NFKB1|NFX1|P2RX1|PIK3CD|MAP2K3|S100A9|CCL3|CCL24|SLC11A1|TLR2|RPS6KA4|THEMIS2|TMIGD3|HAVCR2|LACC1|CCL3L3
GO Biological Processes	negative regulation of cell differentiation	19_GO:0032502 developmental process	-7.5	3	6.7	BCL6|LDLRAD4|DDX6|PTK2B|HPN|HSPA9|INPP5D|IRF1|LYN|PDGFB|CCL3|SORL1|TRIO|FZD7|CDK13|LDB1|LIMD1|NR1D1|ABCG1|BICRAL|TRIB2|CDKL3|BCL11A|RTN4|CTDSP1|SINHCAF|BHLHE41|VASN|OSR1|SPRED1|FLCN|TRIM72
GO Biological Processes	regulation of cell activation	19_GO:0032501 multicellular organismal process	-6.2	2.9	6	ADAM8|APOE|RHOH|BCL6|BMI1|CD9|CD28|CDKN1A|MAP3K8|CSK|FCER1G|FES|INPP5D|IRF1|LYN|PDGFB|RPS6KA1|CCL3|SMARCD3|THBD|TNFSF13|THEMIS2|NR1D1|ZMIZ1|SLC46A2|EMILIN2|HAVCR2|BLOC1S3
GO Biological Processes	regulation of defense response	19_GO:0050896 response to stimulus	-7	2.8	6.4	ADAM8|ALOX5AP|APOE|BCL6|CASP4|CD28|GPX4|HSP90AA1|IRF1|LYN|NFKB1|SERPINF1|PPM1B|S100A9|CCL3|CCL24|SEC14L1|TLR2|NR1D1|LRRC14|HEXIM1|SBNO2|NT5C2|RFTN1|SLC15A3|PARP14|RTN4|SLC46A2|RHBDF2|EMILIN2|HAVCR2|LACC1|RAB7B
GO Biological Processes	cell activation	19_GO:0032501 multicellular organismal process	-6	2.8	5.8	RHOH|BCL6|CAMP|CD9|CD28|CD151|KLF6|CTSL|PTK2B|FCER1G|GNAS|IFNGR2|IRF1|LIPA|LYN|NFIL3|P2RX1|PIK3CD|CCL3|SLC11A1|TLR2|FZD7|DGKZ|SBNO2|APBB1IP|WDFY4|HAVCR2|IRF2BP2|BLOC1S3

## Sheet: cluster_4
Description	PARENT_GO	LogP	Enrichment	Z-score	Hits
branching morphogenesis of an epithelial tube	19_GO:0032502 developmental process	-9.7	5.3	8.9	BMP2|BMP4|DDR1|EDN1|EPHA2|FGF8|FGFR2|GLI2|GLI3|LAMA5|NOTCH1|PBX1|SFRP2|SHH|SIX1|SRC|PAX8|CELSR1|YAP1|LEF1|ESRP2|NPNT
morphogenesis of a branching epithelium	19_GO:0032502 developmental process	-10	5	9.1	BMP2|BMP4|DDR1|EDN1|EPHA2|FGF8|FGFR2|GLI2|GLI3|LAMA5|NOTCH1|PBX1|SFRP2|SHH|SIX1|SRC|ST14|PAX8|CELSR1|YAP1|SPINT2|LEF1|GRHL2|ESRP2|NPNT
morphogenesis of a branching structure	19_GO:0032502 developmental process	-9.8	4.7	8.7	BMP2|BMP4|DDR1|EDN1|EPHA2|FGF8|FGFR2|GLI2|GLI3|LAMA5|NOTCH1|PBX1|SFRP2|SHH|SIX1|SRC|ST14|PAX8|CELSR1|YAP1|SPINT2|LEF1|GRHL2|ESRP2|NPNT
regulation of cell projection organization	19_GO:0050789 regulation of biological process	-14	3	9.3	AGT|KLF5|DDR1|CRK|EFNA5|EPHA2|EPS8|MBP|MYO10|PRKCD|KLK6|PTPRF|RAP1A|RAP1GAP|RDX|SFRP2|SKIL|SRC|TSC1|CLRN1|SEMA3B|ULK1|CDKL1|LZTS3|PLEKHM1|FIG4|YAP1|BAIAP2|SEMA4B|PDLIM5|AVIL|NCKAP1|SEPTIN9|EHD1|CDC42EP1|NTNG1|NLGN1|INPP5F|SYNE2|NEDD4L|NCS1|CDC42EP4|PLXNB2|FBXW8|INTU|CERS2|PLA2G3|EVL|DCDC2|BCL11A|CDHR5|SEMA6A|TRIM46|SRCIN1|ARHGAP24|PROM2|DAB2IP|ATOH7|MAPK15|ALKAL2|MCIDAS
regulation of plasma membrane bounded cell projection organization	19_GO:0050789 regulation of biological process	-14	3	9.3	AGT|KLF5|DDR1|CRK|EFNA5|EPHA2|EPS8|MBP|MYO10|PRKCD|KLK6|PTPRF|RAP1A|RAP1GAP|RDX|SFRP2|SKIL|SRC|TSC1|CLRN1|SEMA3B|ULK1|CDKL1|LZTS3|PLEKHM1|FIG4|YAP1|BAIAP2|SEMA4B|PDLIM5|AVIL|NCKAP1|SEPTIN9|EHD1|CDC42EP1|NTNG1|NLGN1|INPP5F|SYNE2|NEDD4L|NCS1|CDC42EP4|PLXNB2|FBXW8|INTU|CERS2|PLA2G3|EVL|DCDC2|BCL11A|CDHR5|SEMA6A|TRIM46|SRCIN1|ARHGAP24|DAB2IP|ATOH7|MAPK15|ALKAL2|MCIDAS
cell junction organization	19_GO:0009987 cellular process	-11	3	8.2	ACTG1|ACTN1|APBB2|RHOC|C3|CLDN4|CLDN7|CRK|CTBP2|EFNA5|ERBB2|GABRB2|GABRB3|INSR|JUP|LAMA3|LAMA5|LMX1A|PLEC|PTPRF|PTPRK|SPTBN2|SRC|TBCD|TSC1|UGT8|PPFIBP2|PPFIA4|CNTNAP1|CLDN8|FARP1|PATJ|CORO2B|DLC1|CAP2|PKP3|NTNG1|NLGN1|PLXNB2|TJP3|DBNL|INAVA|GRHL2|POF1B|SRCIN1|PLEKHA7|ADGRF1|CLDN25
cell morphogenesis	19_GO:0032502 developmental process	-12	2.9	8.6	ACTN1|ALCAM|DDR1|EDN1|EDN2|EFNA5|EPHA2|ERBB2|FAT1|FGFR2|GLI2|GLI3|LMX1A|NOTCH1|NPR2|PLEC|PTPRZ1|SHH|ST14|TBCD|UGT8|CLRN1|SEMA3B|ULK1|CNTNAP1|KLF7|ARTN|FARP1|YAP1|BAIAP2|CAP2|SEMA4B|SPINT2|NCKAP1|TRIOBP|NTNG1|NLGN1|SIPA1L3|CRB1|PLXNB2|CYFIP2|DBNL|TFCP2L1|LEF1|DCDC2|ANO1|RAB25|DSCAML1|SEMA6A|SHROOM3|GRHL2|POF1B|TRIM46|LRATD1|CNTN4|DAB2IP|EPHA6
actin cytoskeleton organization	19_GO:0009987 cellular process	-10	2.9	8	ACTG1|ACTN1|RND3|CAPG|CRK|CSRP1|EPS8|FAT1|GSN|IKBKB|KRT8|LLGL2|MYO1F|MYO1A|MYO1C|PLEC|SPTBN2|SRC|CLRN1|PDLIM1|BCAR1|MICAL2|FARP1|CORO2B|DLC1|BAIAP2|CAP2|PDLIM5|AVIL|NCKAP1|IQGAP2|TRIOBP|ARHGAP26|FSCN2|DBNL|PHPT1|EHD2|VILL|EVL|RHOF|SHROOM3|INF2|ELMO3|MYH14|POF1B|SRCIN1|ADPRHL1|RHOV
actin filament-based process	19_GO:0009987 cellular process	-10	2.8	7.9	ACTG1|ACTN1|RND3|CAPG|CRK|CSRP1|EPS8|FAT1|GSN|IKBKB|KRT8|LLGL2|MYO1F|MYO1A|MYO1C|PLEC|SPTBN2|SRC|CLRN1|PDLIM1|BCAR1|MICAL2|KCNE3|FARP1|CORO2B|DLC1|BAIAP2|CAP2|PDLIM5|AVIL|NCKAP1|IQGAP2|TRIOBP|ARHGAP26|SYNE2|NEDD4L|FSCN2|DBNL|PHPT1|EHD2|VILL|EVL|RHOF|SHROOM3|INF2|ELMO3|MYH14|POF1B|SRCIN1|ADPRHL1|RHOV
tube morphogenesis	19_GO:0032502 developmental process	-9.7	2.6	7.5	ACTG1|ACVR2B|ANXA2|APAF1|BMP2|BMP4|KLF5|DDR1|EDN1|EDN2|EPHA2|EPAS1|FGF8|FGFR2|FOLR1|GLI2|GLI3|CCN1|ITGB8|LAMA5|MEIS1|MEOX2|NOTCH1|NPR2|PBX1|RARA|RARG|SFRP2|SHH|SIX1|SRC|ST14|TSC1|VEGFB|PAX8|ADGRG1|CELSR1|MICAL2|PDCD6|DLC1|YAP1|SPINT2|TSPAN12|PLXNB2|ANGPTL4|LEF1|ADAMTS9|HIF3A|GRHL2|ESRP2|ARHGAP24|PLCD3|DAB2IP|NPNT
